# Supplementary material for: Using RMG Out-of-the-Box for Formic Acid Pyrolysis and Oxidation
Source: ACS Omega. 2026 Jan 15;11(4):6371–81. doi: 10.1021/acsomega.5c11182 (PMC12878340; doi:10.1021/acsomega.5c11182)
Supplement: Supplementary file 2 [file ao5c11182_si_002.zip]

Archive with 5 entries (5 files):
- RMG_input.txt
- species_dictionary.txt
- Cantera_simulation.txt
- chem_annotated.inp
- chem_annotated.yaml
