# Supplementary material for: Using RMG Out-of-the-Box for Formic Acid Pyrolysis and Oxidation
Source: ACS Omega. 2026 Jan 15;11(4):6371–81. doi: 10.1021/acsomega.5c11182 (PMC12878340; doi:10.1021/acsomega.5c11182)
Supplement: Supplementary file 2 [file ao5c11182_si_002.zip › RMG_input.txt]

database(
    thermoLibraries=['primaryThermoLibrary', 'BurkeH2O2', 'thermo_DFT_CCSDTF12_BAC', 'DFT_QCI_thermo', 'CBS_QB3_1dHR'],
    reactionLibraries=['primaryH2O2', '2006_Joshi_OH_CO', 'NOx2018'],
    transportLibraries=['OneDMinN2', 'PrimaryTransportLibrary', 'NOx2018', 'GRI-Mech'],
    seedMechanisms=[],
    kineticsDepositories='default',
    kineticsFamilies='default',
    kineticsEstimator='rate rules',
)

species(
    label='HOCHO',
    reactive=True,
    structure=SMILES('OC=O'),
)

species(
    label='O2',
    reactive=True,
    structure=SMILES('[O][O]'),
)

species(
    label='N2',
    reactive=False,
    structure=SMILES('N#N'),
)

species(
    label='He',
    reactive=False,
    structure=SMILES('[He]'),
)

species(
    label='Ar',
    reactive=False,
    structure=SMILES('[Ar]'),
)

simpleReactor(
    temperature=[(450.0, 'K'), (2000.0, 'K')],
    pressure=[(1.0, 'bar'), (50.0, 'bar')],
    initialMoleFractions={
        'HOCHO': 1.0,
        'O2': [0.5, 4.0],
        'N2': [3.762, 49.0],
    },
    terminationTime=(5.0, 's'),
    nSims=12,
)

simpleReactor(
    temperature=[(450.0, 'K'), (2000.0, 'K')],
    pressure=[(1.0, 'bar'), (50.0, 'bar')],
    initialMoleFractions={
        'HOCHO': 1.0,
        'O2': [0.5, 4.0],
        'He': [3.762, 49.0],
    },
    terminationTime=(5.0, 's'),
    nSims=12,
)

simpleReactor(
    temperature=[(450.0, 'K'), (2000.0, 'K')],
    pressure=[(1.0, 'bar'), (50.0, 'bar')],
    initialMoleFractions={
        'HOCHO': 1.0,
        'O2': [0.5, 4.0],
        'Ar': [0.3, 1.5],
    },
    terminationTime=(5.0, 's'),
    nSims=12,
)

simpleReactor(
    temperature=[(450.0, 'K'), (2000.0, 'K')],
    pressure=[(1.0, 'bar'), (50.0, 'bar')],
    initialMoleFractions={
        'HOCHO': 0.02,
        'He': 0.98,
    },
    terminationTime=(5.0, 's'),
    nSims=12,
)

model(
    toleranceMoveToCore=0.001,
    toleranceInterruptSimulation=0.001,
    filterReactions=True,
    filterThreshold=100000000.0,
    maxNumObjsPerIter=1,
    terminateAtMaxObjects=False,
)

simulator(atol=1e-16, rtol=1e-08)

pressureDependence(
    method='modified strong collision',
    maximumGrainSize=(2.0, 'kJ/mol'),
    minimumNumberOfGrains=250,
    temperatures=(300, 2500, 'K', 10),
    pressures=(0.1, 100, 'bar', 10),
    interpolation=('Chebyshev', 6, 4),
    maximumAtoms=16,
)

options(
    name='Seed',
    generateSeedEachIteration=True,
    saveSeedToDatabase=False,
    units='si',
    generateOutputHTML=True,
    generatePlots=False,
    saveSimulationProfiles=True,
    verboseComments=False,
    saveEdgeSpecies=False,
    keepIrreversible=False,
    trimolecularProductReversible=True,
    wallTime='00:00:00:00',
    saveSeedModulus=-1,
)

generatedSpeciesConstraints(
    allowed=['input species', 'seed mechanisms', 'reaction libraries'],
    maximumCarbonAtoms=2,
    maximumOxygenAtoms=4,
    maximumNitrogenAtoms=0,
    maximumSiliconAtoms=0,
    maximumSulfurAtoms=0,
    maximumHeavyAtoms=5,
    maximumRadicalElectrons=2,
    maximumSingletCarbenes=1,
    maximumCarbeneRadicals=0,
    allowSingletO2=True,
)
