# Supplementary material for: Using RMG Out-of-the-Box for Formic Acid Pyrolysis and Oxidation
Source: ACS Omega. 2026 Jan 15;11(4):6371–81. doi: 10.1021/acsomega.5c11182 (PMC12878340; doi:10.1021/acsomega.5c11182)
Supplement: Supplementary file 2 [file ao5c11182_si_002.zip › species_dictionary.txt]

Ar
1 Ar u0 p4 c0

N2
1 N u0 p1 c0 {2,T}
2 N u0 p1 c0 {1,T}

He
1 He u0 p1 c0

Ne
1 Ne u0 p4 c0

HOCHO(1)
1 O u0 p2 c0 {3,S} {5,S}
2 O u0 p2 c0 {3,D}
3 C u0 p0 c0 {1,S} {2,D} {4,S}
4 H u0 p0 c0 {3,S}
5 H u0 p0 c0 {1,S}

O2(2)
multiplicity 3
1 O u1 p2 c0 {2,S}
2 O u1 p2 c0 {1,S}

H2O(7)
1 O u0 p2 c0 {2,S} {3,S}
2 H u0 p0 c0 {1,S}
3 H u0 p0 c0 {1,S}

CO(11)
1 O u0 p1 c+1 {2,T}
2 C u0 p1 c-1 {1,T}

HO2(8)
multiplicity 2
1 O u0 p2 c0 {2,S} {3,S}
2 O u1 p2 c0 {1,S}
3 H u0 p0 c0 {1,S}

HOCO(13)
multiplicity 2
1 O u0 p2 c0 {3,S} {4,S}
2 O u0 p2 c0 {3,D}
3 C u1 p0 c0 {1,S} {2,D}
4 H u0 p0 c0 {1,S}

CO2(12)
1 O u0 p2 c0 {3,D}
2 O u0 p2 c0 {3,D}
3 C u0 p0 c0 {1,D} {2,D}

H2(4)
1 H u0 p0 c0 {2,S}
2 H u0 p0 c0 {1,S}

CHO4(166)
multiplicity 2
1 O u0 p2 c0 {5,S} {6,S}
2 O u0 p2 c0 {4,S} {5,S}
3 O u0 p2 c0 {5,D}
4 O u1 p2 c0 {2,S}
5 C u0 p0 c0 {1,S} {2,S} {3,D}
6 H u0 p0 c0 {1,S}

H2O2(9)
1 O u0 p2 c0 {2,S} {3,S}
2 O u0 p2 c0 {1,S} {4,S}
3 H u0 p0 c0 {1,S}
4 H u0 p0 c0 {2,S}

OH(5)
multiplicity 2
1 O u1 p2 c0 {2,S}
2 H u0 p0 c0 {1,S}

OCHO(64)
multiplicity 2
1 O u1 p2 c0 {3,S}
2 O u0 p2 c0 {3,D}
3 C u0 p0 c0 {1,S} {2,D} {4,S}
4 H u0 p0 c0 {3,S}

H(3)
multiplicity 2
1 H u1 p0 c0

O(6)
multiplicity 3
1 O u2 p2 c0

O[CH]O(148)
multiplicity 2
1 O u0 p2 c0 {3,S} {5,S}
2 O u0 p2 c0 {3,S} {6,S}
3 C u1 p0 c0 {1,S} {2,S} {4,S}
4 H u0 p0 c0 {3,S}
5 H u0 p0 c0 {1,S}
6 H u0 p0 c0 {2,S}

CH2O4(173)
1 O u0 p2 c0 {3,S} {5,S}
2 O u0 p2 c0 {5,S} {6,S}
3 O u0 p2 c0 {1,S} {7,S}
4 O u0 p2 c0 {5,D}
5 C u0 p0 c0 {1,S} {2,S} {4,D}
6 H u0 p0 c0 {2,S}
7 H u0 p0 c0 {3,S}

CHO3(176)
multiplicity 2
1 O u0 p2 c0 {4,S} {5,S}
2 O u1 p2 c0 {4,S}
3 O u0 p2 c0 {4,D}
4 C u0 p0 c0 {1,S} {2,S} {3,D}
5 H u0 p0 c0 {1,S}

OC1OO1(206)
1 O u0 p2 c0 {2,S} {4,S}
2 O u0 p2 c0 {1,S} {4,S}
3 O u0 p2 c0 {4,S} {6,S}
4 C u0 p0 c0 {1,S} {2,S} {3,S} {5,S}
5 H u0 p0 c0 {4,S}
6 H u0 p0 c0 {3,S}

O[C]1OO1(205)
multiplicity 2
1 O u0 p2 c0 {2,S} {4,S}
2 O u0 p2 c0 {1,S} {4,S}
3 O u0 p2 c0 {4,S} {5,S}
4 C u1 p0 c0 {1,S} {2,S} {3,S}
5 H u0 p0 c0 {3,S}

CH2O3(182)
1 O u0 p2 c0 {4,S} {6,S}
2 O u0 p2 c0 {4,S} {5,S}
3 O u0 p2 c0 {4,D}
4 C u0 p0 c0 {1,S} {2,S} {3,D}
5 H u0 p0 c0 {2,S}
6 H u0 p0 c0 {1,S}

O3(10)
1 O u0 p1 c+1 {2,S} {3,D}
2 O u0 p3 c-1 {1,S}
3 O u0 p2 c0 {1,D}

CO3(212)
1 O u0 p2 c0 {2,S} {4,S}
2 O u0 p2 c0 {1,S} {4,S}
3 O u0 p2 c0 {4,D}
4 C u0 p0 c0 {1,S} {2,S} {3,D}

[O][C]1OO1(213)
multiplicity 3
1 O u0 p2 c0 {2,S} {4,S}
2 O u0 p2 c0 {1,S} {4,S}
3 O u1 p2 c0 {4,S}
4 C u1 p0 c0 {1,S} {2,S} {3,S}

CO3(198)
multiplicity 3
1 O u1 p2 c0 {4,S}
2 O u1 p2 c0 {4,S}
3 O u0 p2 c0 {4,D}
4 C u0 p0 c0 {1,S} {2,S} {3,D}

HCO(15)
multiplicity 2
1 O u0 p2 c0 {2,D}
2 C u1 p0 c0 {1,D} {3,S}
3 H u0 p0 c0 {2,S}

CO3(179)
multiplicity 3
1 O u0 p2 c0 {2,S} {4,S}
2 O u1 p2 c0 {1,S}
3 O u0 p2 c0 {4,D}
4 C u1 p0 c0 {1,S} {3,D}

[O]O[C]1OO1(218)
multiplicity 3
1 O u0 p2 c0 {2,S} {5,S}
2 O u0 p2 c0 {1,S} {5,S}
3 O u0 p2 c0 {4,S} {5,S}
4 O u1 p2 c0 {3,S}
5 C u1 p0 c0 {1,S} {2,S} {3,S}

CO4(168)
multiplicity 3
1 O u0 p2 c0 {4,S} {5,S}
2 O u1 p2 c0 {5,S}
3 O u0 p2 c0 {5,D}
4 O u1 p2 c0 {1,S}
5 C u0 p0 c0 {1,S} {2,S} {3,D}

CHO4(175)
multiplicity 2
1 O u0 p2 c0 {2,S} {5,S}
2 O u0 p2 c0 {1,S} {6,S}
3 O u1 p2 c0 {5,S}
4 O u0 p2 c0 {5,D}
5 C u0 p0 c0 {1,S} {3,S} {4,D}
6 H u0 p0 c0 {2,S}

OO[C]1OO1(229)
multiplicity 2
1 O u0 p2 c0 {2,S} {5,S}
2 O u0 p2 c0 {1,S} {5,S}
3 O u0 p2 c0 {4,S} {5,S}
4 O u0 p2 c0 {3,S} {6,S}
5 C u1 p0 c0 {1,S} {2,S} {3,S}
6 H u0 p0 c0 {4,S}

O(209)
1 O u0 p3 c0

N2O(76)
1 O u0 p2 c0 {2,D}
2 N u0 p0 c+1 {1,D} {3,D}
3 N u0 p2 c-1 {2,D}

NNH(73)
multiplicity 2
1 N u0 p1 c0 {2,D} {3,S}
2 N u1 p1 c0 {1,D}
3 H u0 p0 c0 {1,S}

O1OC12OO2(228)
1 O u0 p2 c0 {2,S} {5,S}
2 O u0 p2 c0 {1,S} {5,S}
3 O u0 p2 c0 {4,S} {5,S}
4 O u0 p2 c0 {3,S} {5,S}
5 C u0 p0 c0 {1,S} {2,S} {3,S} {4,S}

CO2(158)
multiplicity 3
1 O u1 p2 c0 {3,S}
2 O u0 p2 c0 {3,D}
3 C u1 p0 c0 {1,S} {2,D}

[O]OC(O)O(161)
multiplicity 2
1 O u0 p2 c0 {4,S} {5,S}
2 O u0 p2 c0 {5,S} {8,S}
3 O u0 p2 c0 {5,S} {7,S}
4 O u1 p2 c0 {1,S}
5 C u0 p0 c0 {1,S} {2,S} {3,S} {6,S}
6 H u0 p0 c0 {5,S}
7 H u0 p0 c0 {3,S}
8 H u0 p0 c0 {2,S}

CHO3(202)
multiplicity 2
1 O u0 p2 c0 {2,S} {4,S}
2 O u0 p2 c0 {1,S} {5,S}
3 O u0 p2 c0 {4,D}
4 C u1 p0 c0 {1,S} {3,D}
5 H u0 p0 c0 {2,S}

HOCH2O(35)
multiplicity 2
1 O u0 p2 c0 {3,S} {6,S}
2 O u1 p2 c0 {3,S}
3 C u0 p0 c0 {1,S} {2,S} {4,S} {5,S}
4 H u0 p0 c0 {3,S}
5 H u0 p0 c0 {3,S}
6 H u0 p0 c0 {1,S}

OC1(O)OO1(250)
1 O u0 p2 c0 {2,S} {5,S}
2 O u0 p2 c0 {1,S} {5,S}
3 O u0 p2 c0 {5,S} {7,S}
4 O u0 p2 c0 {5,S} {6,S}
5 C u0 p0 c0 {1,S} {2,S} {3,S} {4,S}
6 H u0 p0 c0 {4,S}
7 H u0 p0 c0 {3,S}

[O]C1(O)OO1(178)
multiplicity 2
1 O u0 p2 c0 {2,S} {5,S}
2 O u0 p2 c0 {1,S} {5,S}
3 O u0 p2 c0 {5,S} {6,S}
4 O u1 p2 c0 {5,S}
5 C u0 p0 c0 {1,S} {2,S} {3,S} {4,S}
6 H u0 p0 c0 {3,S}

NO(72)
multiplicity 2
1 O u0 p2 c0 {2,D}
2 N u1 p1 c0 {1,D}

NH(67)
multiplicity 3
1 N u2 p1 c0 {2,S}
2 H u0 p0 c0 {1,S}

NH2(65)
multiplicity 2
1 N u1 p1 c0 {2,S} {3,S}
2 H u0 p0 c0 {1,S}
3 H u0 p0 c0 {1,S}

[O]O[C](O)O(183)
multiplicity 3
1 O u0 p2 c0 {5,S} {6,S}
2 O u0 p2 c0 {5,S} {7,S}
3 O u0 p2 c0 {4,S} {5,S}
4 O u1 p2 c0 {3,S}
5 C u1 p0 c0 {1,S} {2,S} {3,S}
6 H u0 p0 c0 {1,S}
7 H u0 p0 c0 {2,S}

CH2O4(217)
multiplicity 3
1 O u0 p2 c0 {5,S} {7,S}
2 O u0 p2 c0 {5,S} {6,S}
3 O u1 p2 c0 {5,S}
4 O u1 p2 c0 {5,S}
5 C u0 p0 c0 {1,S} {2,S} {3,S} {4,S}
6 H u0 p0 c0 {2,S}
7 H u0 p0 c0 {1,S}

O[C](O)O(215)
multiplicity 2
1 O u0 p2 c0 {4,S} {5,S}
2 O u0 p2 c0 {4,S} {6,S}
3 O u0 p2 c0 {4,S} {7,S}
4 C u1 p0 c0 {1,S} {2,S} {3,S}
5 H u0 p0 c0 {1,S}
6 H u0 p0 c0 {2,S}
7 H u0 p0 c0 {3,S}

CHO3(169)
multiplicity 2
1 O u0 p2 c0 {3,S} {4,S}
2 O u0 p2 c0 {4,D}
3 O u1 p2 c0 {1,S}
4 C u0 p0 c0 {1,S} {2,D} {5,S}
5 H u0 p0 c0 {4,S}

N(71)
multiplicity 4
1 N u3 p1 c0

[O]C(O)(O)O(216)
multiplicity 2
1 O u0 p2 c0 {5,S} {6,S}
2 O u0 p2 c0 {5,S} {8,S}
3 O u0 p2 c0 {5,S} {7,S}
4 O u1 p2 c0 {5,S}
5 C u0 p0 c0 {1,S} {2,S} {3,S} {4,S}
6 H u0 p0 c0 {1,S}
7 H u0 p0 c0 {3,S}
8 H u0 p0 c0 {2,S}

[O]C([O])O(197)
multiplicity 3
1 O u0 p2 c0 {4,S} {6,S}
2 O u1 p2 c0 {4,S}
3 O u1 p2 c0 {4,S}
4 C u0 p0 c0 {1,S} {2,S} {3,S} {5,S}
5 H u0 p0 c0 {4,S}
6 H u0 p0 c0 {1,S}

CH2O(14)
1 O u0 p2 c0 {2,D}
2 C u0 p0 c0 {1,D} {3,S} {4,S}
3 H u0 p0 c0 {2,S}
4 H u0 p0 c0 {2,S}

[CH]1OO1(190)
multiplicity 2
1 O u0 p2 c0 {2,S} {3,S}
2 O u0 p2 c0 {1,S} {3,S}
3 C u1 p0 c0 {1,S} {2,S} {4,S}
4 H u0 p0 c0 {3,S}

C2H4O3(263)
1 O u0 p2 c0 {4,S} {5,S}
2 O u0 p2 c0 {4,S} {9,S}
3 O u0 p2 c0 {5,D}
4 C u0 p0 c0 {1,S} {2,S} {6,S} {7,S}
5 C u0 p0 c0 {1,S} {3,D} {8,S}
6 H u0 p0 c0 {4,S}
7 H u0 p0 c0 {4,S}
8 H u0 p0 c0 {5,S}
9 H u0 p0 c0 {2,S}

[O]C1OO1(210)
multiplicity 2
1 O u0 p2 c0 {2,S} {4,S}
2 O u0 p2 c0 {1,S} {4,S}
3 O u1 p2 c0 {4,S}
4 C u0 p0 c0 {1,S} {2,S} {3,S} {5,S}
5 H u0 p0 c0 {4,S}

[O]O[CH]O(181)
multiplicity 3
1 O u0 p2 c0 {3,S} {4,S}
2 O u0 p2 c0 {4,S} {6,S}
3 O u1 p2 c0 {1,S}
4 C u1 p0 c0 {1,S} {2,S} {5,S}
5 H u0 p0 c0 {4,S}
6 H u0 p0 c0 {2,S}

CO4(219)
multiplicity 3
1 O u0 p2 c0 {2,S} {5,S}
2 O u0 p2 c0 {1,S} {5,S}
3 O u1 p2 c0 {5,S}
4 O u1 p2 c0 {5,S}
5 C u0 p0 c0 {1,S} {2,S} {3,S} {4,S}

OC(O)(O)O(333)
1 O u0 p2 c0 {5,S} {6,S}
2 O u0 p2 c0 {5,S} {8,S}
3 O u0 p2 c0 {5,S} {7,S}
4 O u0 p2 c0 {5,S} {9,S}
5 C u0 p0 c0 {1,S} {2,S} {3,S} {4,S}
6 H u0 p0 c0 {1,S}
7 H u0 p0 c0 {3,S}
8 H u0 p0 c0 {2,S}
9 H u0 p0 c0 {4,S}

[O]C(O)O(180)
multiplicity 2
1 O u0 p2 c0 {4,S} {6,S}
2 O u0 p2 c0 {4,S} {7,S}
3 O u1 p2 c0 {4,S}
4 C u0 p0 c0 {1,S} {2,S} {3,S} {5,S}
5 H u0 p0 c0 {4,S}
6 H u0 p0 c0 {1,S}
7 H u0 p0 c0 {2,S}

CH2O3(188)
1 O u0 p2 c0 {2,S} {4,S}
2 O u0 p2 c0 {1,S} {6,S}
3 O u0 p2 c0 {4,D}
4 C u0 p0 c0 {1,S} {3,D} {5,S}
5 H u0 p0 c0 {4,S}
6 H u0 p0 c0 {2,S}

[O][C](O)O(207)
multiplicity 3
1 O u0 p2 c0 {4,S} {6,S}
2 O u0 p2 c0 {4,S} {5,S}
3 O u1 p2 c0 {4,S}
4 C u1 p0 c0 {1,S} {2,S} {3,S}
5 H u0 p0 c0 {2,S}
6 H u0 p0 c0 {1,S}

C2HO3(171)
multiplicity 2
1 O u0 p2 c0 {4,S} {6,S}
2 O u0 p2 c0 {4,D}
3 O u0 p2 c0 {5,D}
4 C u0 p0 c0 {1,S} {2,D} {5,S}
5 C u1 p0 c0 {3,D} {4,S}
6 H u0 p0 c0 {1,S}

C2O3(331)
1 O u0 p2 c0 {4,S} {5,S}
2 O u0 p2 c0 {4,D}
3 O u0 p2 c0 {5,D}
4 C u0 p0 c0 {1,S} {2,D} {5,S}
5 C u0 p0 c0 {1,S} {3,D} {4,S}

OO[C](O)O(204)
multiplicity 2
1 O u0 p2 c0 {4,S} {5,S}
2 O u0 p2 c0 {5,S} {6,S}
3 O u0 p2 c0 {5,S} {7,S}
4 O u0 p2 c0 {1,S} {8,S}
5 C u1 p0 c0 {1,S} {2,S} {3,S}
6 H u0 p0 c0 {2,S}
7 H u0 p0 c0 {3,S}
8 H u0 p0 c0 {4,S}

C2O3(232)
multiplicity 3
1 O u1 p2 c0 {4,S}
2 O u1 p2 c0 {4,S}
3 O u0 p2 c0 {5,D}
4 C u0 p0 c0 {1,S} {2,S} {5,D}
5 C u0 p0 c0 {3,D} {4,D}

C2O3(252)
multiplicity 3
1 O u0 p2 c0 {4,S} {5,S}
2 O u0 p2 c0 {4,D}
3 O u0 p2 c0 {5,D}
4 C u1 p0 c0 {1,S} {2,D}
5 C u1 p0 c0 {1,S} {3,D}

C1OO1(343)
1 O u0 p2 c0 {2,S} {3,S}
2 O u0 p2 c0 {1,S} {3,S}
3 C u0 p0 c0 {1,S} {2,S} {4,S} {5,S}
4 H u0 p0 c0 {3,S}
5 H u0 p0 c0 {3,S}

[O]C[O](147)
multiplicity 3
1 O u1 p2 c0 {3,S}
2 O u1 p2 c0 {3,S}
3 C u0 p0 c0 {1,S} {2,S} {4,S} {5,S}
4 H u0 p0 c0 {3,S}
5 H u0 p0 c0 {3,S}

NCO(89)
multiplicity 2
1 O u1 p2 c0 {3,S}
2 N u0 p1 c0 {3,T}
3 C u0 p0 c0 {1,S} {2,T}

OCHCO(60)
multiplicity 2
1 O u0 p2 c0 {3,D}
2 O u0 p2 c0 {4,D}
3 C u0 p0 c0 {1,D} {4,S} {5,S}
4 C u1 p0 c0 {2,D} {3,S}
5 H u0 p0 c0 {3,S}

[O][CH]O(193)
multiplicity 3
1 O u0 p2 c0 {3,S} {5,S}
2 O u1 p2 c0 {3,S}
3 C u1 p0 c0 {1,S} {2,S} {4,S}
4 H u0 p0 c0 {3,S}
5 H u0 p0 c0 {1,S}

[CH2]O[O](275)
multiplicity 3
1 O u0 p2 c0 {2,S} {3,S}
2 O u1 p2 c0 {1,S}
3 C u1 p0 c0 {1,S} {4,S} {5,S}
4 H u0 p0 c0 {3,S}
5 H u0 p0 c0 {3,S}

[O]OC1OO1(239)
multiplicity 2
1 O u0 p2 c0 {2,S} {5,S}
2 O u0 p2 c0 {1,S} {5,S}
3 O u0 p2 c0 {4,S} {5,S}
4 O u1 p2 c0 {3,S}
5 C u0 p0 c0 {1,S} {2,S} {3,S} {6,S}
6 H u0 p0 c0 {5,S}

OC(O)O(256)
1 O u0 p2 c0 {4,S} {6,S}
2 O u0 p2 c0 {4,S} {7,S}
3 O u0 p2 c0 {4,S} {8,S}
4 C u0 p0 c0 {1,S} {2,S} {3,S} {5,S}
5 H u0 p0 c0 {4,S}
6 H u0 p0 c0 {1,S}
7 H u0 p0 c0 {2,S}
8 H u0 p0 c0 {3,S}

C2HO3(170)
multiplicity 2
1 O u0 p2 c0 {4,S} {5,S}
2 O u0 p2 c0 {4,D}
3 O u0 p2 c0 {5,D}
4 C u0 p0 c0 {1,S} {2,D} {6,S}
5 C u1 p0 c0 {1,S} {3,D}
6 H u0 p0 c0 {4,S}

C2HO3(214)
multiplicity 2
1 O u1 p2 c0 {4,S}
2 O u0 p2 c0 {4,D}
3 O u0 p2 c0 {5,D}
4 C u0 p0 c0 {1,S} {2,D} {5,S}
5 C u0 p0 c0 {3,D} {4,S} {6,S}
6 H u0 p0 c0 {5,S}

[O]OC([O])O(150)
multiplicity 3
1 O u0 p2 c0 {4,S} {5,S}
2 O u0 p2 c0 {5,S} {7,S}
3 O u1 p2 c0 {5,S}
4 O u1 p2 c0 {1,S}
5 C u0 p0 c0 {1,S} {2,S} {3,S} {6,S}
6 H u0 p0 c0 {5,S}
7 H u0 p0 c0 {2,S}

C2HO3(231)
multiplicity 2
1 O u0 p2 c0 {4,S} {5,S}
2 O u0 p2 c0 {4,S} {6,S}
3 O u0 p2 c0 {5,D}
4 C u1 p0 c0 {1,S} {2,S} {5,S}
5 C u0 p0 c0 {1,S} {3,D} {4,S}
6 H u0 p0 c0 {2,S}

C2O3(328)
1 O u0 p2 c0 {2,S} {4,S}
2 O u0 p2 c0 {1,S} {4,S}
3 O u0 p2 c0 {5,D}
4 C u0 p0 c0 {1,S} {2,S} {5,D}
5 C u0 p0 c0 {3,D} {4,D}

[O][C](O)OO(245)
multiplicity 3
1 O u0 p2 c0 {3,S} {5,S}
2 O u0 p2 c0 {5,S} {6,S}
3 O u0 p2 c0 {1,S} {7,S}
4 O u1 p2 c0 {5,S}
5 C u1 p0 c0 {1,S} {2,S} {4,S}
6 H u0 p0 c0 {2,S}
7 H u0 p0 c0 {3,S}

OOC1OO1(240)
1 O u0 p2 c0 {2,S} {5,S}
2 O u0 p2 c0 {1,S} {5,S}
3 O u0 p2 c0 {4,S} {5,S}
4 O u0 p2 c0 {3,S} {7,S}
5 C u0 p0 c0 {1,S} {2,S} {3,S} {6,S}
6 H u0 p0 c0 {5,S}
7 H u0 p0 c0 {4,S}

[O]C([O])OO(201)
multiplicity 3
1 O u0 p2 c0 {2,S} {5,S}
2 O u0 p2 c0 {1,S} {7,S}
3 O u1 p2 c0 {5,S}
4 O u1 p2 c0 {5,S}
5 C u0 p0 c0 {1,S} {3,S} {4,S} {6,S}
6 H u0 p0 c0 {5,S}
7 H u0 p0 c0 {2,S}

[O][CH]OO(208)
multiplicity 3
1 O u0 p2 c0 {2,S} {4,S}
2 O u0 p2 c0 {1,S} {6,S}
3 O u1 p2 c0 {4,S}
4 C u1 p0 c0 {1,S} {3,S} {5,S}
5 H u0 p0 c0 {4,S}
6 H u0 p0 c0 {2,S}

C2HO3(341)
multiplicity 2
1 O u0 p2 c0 {4,S} {5,S}
2 O u1 p2 c0 {4,S}
3 O u0 p2 c0 {5,D}
4 C u0 p0 c0 {1,S} {2,S} {5,S} {6,S}
5 C u0 p0 c0 {1,S} {3,D} {4,S}
6 H u0 p0 c0 {4,S}

[O]O[CH]OO(319)
multiplicity 3
1 O u0 p2 c0 {3,S} {5,S}
2 O u0 p2 c0 {4,S} {5,S}
3 O u0 p2 c0 {1,S} {7,S}
4 O u1 p2 c0 {2,S}
5 C u1 p0 c0 {1,S} {2,S} {6,S}
6 H u0 p0 c0 {5,S}
7 H u0 p0 c0 {3,S}

C2HO3(356)
multiplicity 2
1 O u0 p2 c0 {4,S} {5,S}
2 O u0 p2 c0 {4,S} {5,S}
3 O u0 p2 c0 {5,D}
4 C u1 p0 c0 {1,S} {2,S} {6,S}
5 C u0 p0 c0 {1,S} {2,S} {3,D}
6 H u0 p0 c0 {4,S}

O1[C]2OC1O2(382)
multiplicity 2
1 O u0 p2 c0 {4,S} {5,S}
2 O u0 p2 c0 {4,S} {5,S}
3 O u0 p2 c0 {4,S} {5,S}
4 C u0 p0 c0 {1,S} {2,S} {3,S} {6,S}
5 C u1 p0 c0 {1,S} {2,S} {3,S}
6 H u0 p0 c0 {4,S}

C2O3(383)
multiplicity 3
1 O u0 p2 c0 {4,S} {5,S}
2 O u0 p2 c0 {4,S} {5,S}
3 O u0 p2 c0 {4,S} {5,S}
4 C u1 p0 c0 {1,S} {2,S} {3,S}
5 C u1 p0 c0 {1,S} {2,S} {3,S}

[O]C(O)OO(163)
multiplicity 2
1 O u0 p2 c0 {3,S} {5,S}
2 O u0 p2 c0 {5,S} {7,S}
3 O u0 p2 c0 {1,S} {8,S}
4 O u1 p2 c0 {5,S}
5 C u0 p0 c0 {1,S} {2,S} {4,S} {6,S}
6 H u0 p0 c0 {5,S}
7 H u0 p0 c0 {2,S}
8 H u0 p0 c0 {3,S}

CH2OH(23)
multiplicity 2
1 O u0 p2 c0 {2,S} {5,S}
2 C u1 p0 c0 {1,S} {3,S} {4,S}
3 H u0 p0 c0 {2,S}
4 H u0 p0 c0 {2,S}
5 H u0 p0 c0 {1,S}

C2O2(224)
1 O u0 p2 c0 {3,D}
2 O u0 p2 c0 {4,D}
3 C u0 p0 c0 {1,D} {4,D}
4 C u0 p0 c0 {2,D} {3,D}

CH3O(24)
multiplicity 2
1 O u1 p2 c0 {2,S}
2 C u0 p0 c0 {1,S} {3,S} {4,S} {5,S}
3 H u0 p0 c0 {2,S}
4 H u0 p0 c0 {2,S}
5 H u0 p0 c0 {2,S}

C2HO3(234)
multiplicity 2
1 O u0 p2 c0 {2,S} {4,S}
2 O u0 p2 c0 {1,S} {6,S}
3 O u0 p2 c0 {5,D}
4 C u1 p0 c0 {1,S} {5,D}
5 C u0 p0 c0 {3,D} {4,D}
6 H u0 p0 c0 {2,S}

OOC(O)O(249)
1 O u0 p2 c0 {4,S} {5,S}
2 O u0 p2 c0 {5,S} {7,S}
3 O u0 p2 c0 {5,S} {8,S}
4 O u0 p2 c0 {1,S} {9,S}
5 C u0 p0 c0 {1,S} {2,S} {3,S} {6,S}
6 H u0 p0 c0 {5,S}
7 H u0 p0 c0 {2,S}
8 H u0 p0 c0 {3,S}
9 H u0 p0 c0 {4,S}

C2HO2(223)
multiplicity 2
1 O u0 p2 c0 {3,S} {4,S}
2 O u0 p2 c0 {4,D}
3 C u1 p0 c0 {1,S} {4,S} {5,S}
4 C u0 p0 c0 {1,S} {2,D} {3,S}
5 H u0 p0 c0 {3,S}

C2O3(369)
multiplicity 3
1 O u0 p2 c0 {2,S} {4,S}
2 O u1 p2 c0 {1,S}
3 O u0 p2 c0 {5,D}
4 C u1 p0 c0 {1,S} {5,D}
5 C u0 p0 c0 {3,D} {4,D}

C2O3(329)
multiplicity 3
1 O u0 p2 c0 {4,S} {5,S}
2 O u1 p2 c0 {4,S}
3 O u0 p2 c0 {5,D}
4 C u1 p0 c0 {1,S} {2,S} {5,S}
5 C u0 p0 c0 {1,S} {3,D} {4,S}

C2H2O3(151)
1 O u0 p2 c0 {4,S} {5,S}
2 O u0 p2 c0 {4,D}
3 O u0 p2 c0 {5,D}
4 C u0 p0 c0 {1,S} {2,D} {6,S}
5 C u0 p0 c0 {1,S} {3,D} {7,S}
6 H u0 p0 c0 {4,S}
7 H u0 p0 c0 {5,S}

O[CH]OO(336)
multiplicity 2
1 O u0 p2 c0 {3,S} {4,S}
2 O u0 p2 c0 {4,S} {6,S}
3 O u0 p2 c0 {1,S} {7,S}
4 C u1 p0 c0 {1,S} {2,S} {5,S}
5 H u0 p0 c0 {4,S}
6 H u0 p0 c0 {2,S}
7 H u0 p0 c0 {3,S}

HCOH(25)
1 O u0 p1 c+1 {2,D} {4,S}
2 C u0 p1 c-1 {1,D} {3,S}
3 H u0 p0 c0 {2,S}
4 H u0 p0 c0 {1,S}

[O]C#C[O](225)
multiplicity 3
1 O u1 p2 c0 {3,S}
2 O u1 p2 c0 {4,S}
3 C u0 p0 c0 {1,S} {4,T}
4 C u0 p0 c0 {2,S} {3,T}

[O]CO[O](251)
multiplicity 3
1 O u0 p2 c0 {3,S} {4,S}
2 O u1 p2 c0 {4,S}
3 O u1 p2 c0 {1,S}
4 C u0 p0 c0 {1,S} {2,S} {5,S} {6,S}
5 H u0 p0 c0 {4,S}
6 H u0 p0 c0 {4,S}

OCO(203)
1 O u0 p2 c0 {3,S} {6,S}
2 O u0 p2 c0 {3,S} {7,S}
3 C u0 p0 c0 {1,S} {2,S} {4,S} {5,S}
4 H u0 p0 c0 {3,S}
5 H u0 p0 c0 {3,S}
6 H u0 p0 c0 {1,S}
7 H u0 p0 c0 {2,S}

[O]OCO(322)
multiplicity 2
1 O u0 p2 c0 {3,S} {4,S}
2 O u0 p2 c0 {4,S} {7,S}
3 O u1 p2 c0 {1,S}
4 C u0 p0 c0 {1,S} {2,S} {5,S} {6,S}
5 H u0 p0 c0 {4,S}
6 H u0 p0 c0 {4,S}
7 H u0 p0 c0 {2,S}

CH(20)
multiplicity 2
1 C u1 p1 c0 {2,S}
2 H u0 p0 c0 {1,S}

[O]COO(324)
multiplicity 2
1 O u0 p2 c0 {2,S} {4,S}
2 O u0 p2 c0 {1,S} {7,S}
3 O u1 p2 c0 {4,S}
4 C u0 p0 c0 {1,S} {3,S} {5,S} {6,S}
5 H u0 p0 c0 {4,S}
6 H u0 p0 c0 {4,S}
7 H u0 p0 c0 {2,S}

C(30)
multiplicity 3
1 C u2 p1 c0

C2H2O3(152)
1 O u0 p2 c0 {4,S} {7,S}
2 O u0 p2 c0 {4,D}
3 O u0 p2 c0 {5,D}
4 C u0 p0 c0 {1,S} {2,D} {5,S}
5 C u0 p0 c0 {3,D} {4,S} {6,S}
6 H u0 p0 c0 {5,S}
7 H u0 p0 c0 {1,S}

[CH2][O](192)
multiplicity 3
1 O u1 p2 c0 {2,S}
2 C u1 p0 c0 {1,S} {3,S} {4,S}
3 H u0 p0 c0 {2,S}
4 H u0 p0 c0 {2,S}

CN(87)
multiplicity 2
1 N u0 p1 c0 {2,T}
2 C u1 p0 c0 {1,T}

C2H2O3(428)
multiplicity 3
1 O u0 p2 c0 {4,S} {5,S}
2 O u0 p2 c0 {4,S} {5,S}
3 O u0 p2 c0 {4,S} {7,S}
4 C u1 p0 c0 {1,S} {2,S} {3,S}
5 C u1 p0 c0 {1,S} {2,S} {6,S}
6 H u0 p0 c0 {5,S}
7 H u0 p0 c0 {3,S}

C2H2O3(303)
1 O u0 p2 c0 {4,S} {5,S}
2 O u0 p2 c0 {4,S} {5,S}
3 O u0 p2 c0 {5,D}
4 C u0 p0 c0 {1,S} {2,S} {6,S} {7,S}
5 C u0 p0 c0 {1,S} {2,S} {3,D}
6 H u0 p0 c0 {4,S}
7 H u0 p0 c0 {4,S}

[O][C]1OCO1(307)
multiplicity 3
1 O u0 p2 c0 {4,S} {5,S}
2 O u0 p2 c0 {4,S} {5,S}
3 O u1 p2 c0 {5,S}
4 C u0 p0 c0 {1,S} {2,S} {6,S} {7,S}
5 C u1 p0 c0 {1,S} {2,S} {3,S}
6 H u0 p0 c0 {4,S}
7 H u0 p0 c0 {4,S}

C2H2O3(266)
multiplicity 3
1 O u0 p2 c0 {4,S} {5,S}
2 O u1 p2 c0 {5,S}
3 O u0 p2 c0 {5,D}
4 C u1 p0 c0 {1,S} {6,S} {7,S}
5 C u0 p0 c0 {1,S} {2,S} {3,D}
6 H u0 p0 c0 {4,S}
7 H u0 p0 c0 {4,S}

NO2(75)
multiplicity 2
1 O u0 p3 c-1 {3,S}
2 O u0 p2 c0 {3,D}
3 N u1 p0 c+1 {1,S} {2,D}

C2H2O3(267)
multiplicity 3
1 O u0 p2 c0 {4,S} {5,S}
2 O u1 p2 c0 {4,S}
3 O u0 p2 c0 {5,D}
4 C u0 p0 c0 {1,S} {2,S} {6,S} {7,S}
5 C u1 p0 c0 {1,S} {3,D}
6 H u0 p0 c0 {4,S}
7 H u0 p0 c0 {4,S}

CH2OOH(34)
multiplicity 2
1 O u0 p2 c0 {2,S} {3,S}
2 O u0 p2 c0 {1,S} {6,S}
3 C u1 p0 c0 {1,S} {4,S} {5,S}
4 H u0 p0 c0 {3,S}
5 H u0 p0 c0 {3,S}
6 H u0 p0 c0 {2,S}

O[C]1OCO1(446)
multiplicity 2
1 O u0 p2 c0 {4,S} {5,S}
2 O u0 p2 c0 {4,S} {5,S}
3 O u0 p2 c0 {5,S} {8,S}
4 C u0 p0 c0 {1,S} {2,S} {6,S} {7,S}
5 C u1 p0 c0 {1,S} {2,S} {3,S}
6 H u0 p0 c0 {4,S}
7 H u0 p0 c0 {4,S}
8 H u0 p0 c0 {3,S}

CH2(18)
multiplicity 3
1 C u2 p0 c0 {2,S} {3,S}
2 H u0 p0 c0 {1,S}
3 H u0 p0 c0 {1,S}

CH2(S)(19)
1 C u0 p1 c0 {2,S} {3,S}
2 H u0 p0 c0 {1,S}
3 H u0 p0 c0 {1,S}
