# Supplementary material for: Using RMG Out-of-the-Box for Formic Acid Pyrolysis and Oxidation
Source: ACS Omega. 2026 Jan 15;11(4):6371–81. doi: 10.1021/acsomega.5c11182 (PMC12878340; doi:10.1021/acsomega.5c11182)
Supplement: Supplementary file 2 [file ao5c11182_si_002.zip › chem_annotated.inp]

ELEMENTS
	H
	D /2.014/
	T /3.016/
	C
	CI /13.003/
	O
	OI /17.999/
	N
	Ne
	Ar
	He
	Si
	S
	F
	Cl
	Br
	I
	X /195.083/
END

SPECIES
    Ar              
    N2              
    He              
    Ne              
    HOCHO(1)        
    O2(2)           
    H(3)            
    H2(4)           
    OH(5)           
    O(6)            
    H2O(7)          
    HO2(8)          
    H2O2(9)         
    O3(10)          
    CO(11)          
    CO2(12)         
    HOCO(13)        
    CH2O(14)        
    HCO(15)         
    CH2(18)         
    CH2(S)(19)      
    CH(20)          
    CH2OH(23)       
    CH3O(24)        
    HCOH(25)        
    C(30)           
    CH2OOH(34)      
    HOCH2O(35)      
    OCHCO(60)       
    OCHO(64)        
    NH2(65)         
    NH(67)          
    N(71)           
    NO(72)          
    NNH(73)         
    NO2(75)         
    N2O(76)         
    CN(87)          
    NCO(89)         
    [O]C[O](147)    
    O[CH]O(148)     
    [O]OC([O])O(150)
    C2H2O3(151)     
    C2H2O3(152)     
    CO2(158)        
    [O]OC(O)O(161)  
    [O]C(O)OO(163)  
    CHO4(166)       
    CO4(168)        
    CHO3(169)       
    C2HO3(170)      
    C2HO3(171)      
    CH2O4(173)      
    CHO4(175)       
    CHO3(176)       
    [O]C1(O)OO1(178)
    CO3(179)        
    [O]C(O)O(180)   
    [O]O[CH]O(181)  
    CH2O3(182)      
    [O]O[C](O)O(183)
    CH2O3(188)      
    [CH]1OO1(190)   
    [CH2][O](192)   
    [O][CH]O(193)   
    [O]C([O])O(197) 
    CO3(198)        
    [O]C([O])OO(201)
    CHO3(202)       
    OCO(203)        
    OO[C](O)O(204)  
    O[C]1OO1(205)   
    OC1OO1(206)     
    [O][C](O)O(207) 
    [O][CH]OO(208)  
    O(209)          
    [O]C1OO1(210)   
    CO3(212)        
    [O][C]1OO1(213) 
    C2HO3(214)      
    O[C](O)O(215)   
    [O]C(O)(O)O(216)
    CH2O4(217)      
    [O]O[C]1OO1(218)
    CO4(219)        
    C2HO2(223)      
    C2O2(224)       
    [O]C#C[O](225)  
    O1OC12OO2(228)  
    OO[C]1OO1(229)  
    C2HO3(231)      
    C2O3(232)       
    C2HO3(234)      
    [O]OC1OO1(239)  
    OOC1OO1(240)    
    [O][C](O)OO(245)
    OOC(O)O(249)    
    OC1(O)OO1(250)  
    [O]CO[O](251)   
    C2O3(252)       
    OC(O)O(256)     
    C2H4O3(263)     
    C2H2O3(266)     
    C2H2O3(267)     
    [CH2]O[O](275)  
    C2H2O3(303)     
    [O][C]1OCO1(307)
    [O]O[CH]OO(319) 
    [O]OCO(322)     
    [O]COO(324)     
    C2O3(328)       
    C2O3(329)       
    C2O3(331)       
    OC(O)(O)O(333)  
    O[CH]OO(336)    
    C2HO3(341)      
    C1OO1(343)      
    C2HO3(356)      
    C2O3(369)       
    O1[C]2OC1O2(382)
    C2O3(383)       
    C2H2O3(428)     
    O[C]1OCO1(446)  
END


THERM ALL
   300.000  1000.000  5000.000

Ar                      Ar  1               G   200.000  6000.000 1000.00      1
 2.50000000E+00 0.00000000E+00 0.00000000E+00 0.00000000E+00 0.00000000E+00    2
-7.45375000E+02 4.37967000E+00 2.50000000E+00 0.00000000E+00 0.00000000E+00    3
 0.00000000E+00 0.00000000E+00-7.45375000E+02 4.37967000E+00                   4

N2                      N   2               G   200.000  6000.000 1000.00      1
 2.95258000E+00 1.39690000E-03-4.92632000E-07 7.86010000E-11-4.60755000E-15    2
-9.23949000E+02 5.87189000E+00 3.53101000E+00-1.23661000E-04-5.02999000E-07    3
 2.43531000E-09-1.40881000E-12-1.04698000E+03 2.96747000E+00                   4

He                      He  1               G   200.000  6000.000 1000.00      1
 2.50000000E+00 0.00000000E+00 0.00000000E+00 0.00000000E+00 0.00000000E+00    2
-7.45375000E+02 9.28724000E-01 2.50000000E+00 0.00000000E+00 0.00000000E+00    3
 0.00000000E+00 0.00000000E+00-7.45375000E+02 9.28724000E-01                   4

Ne                      Ne  1               G   200.000  6000.000 1000.00      1
 2.50000000E+00 0.00000000E+00 0.00000000E+00 0.00000000E+00 0.00000000E+00    2
-7.45375000E+02 3.35532000E+00 2.50000000E+00 0.00000000E+00 0.00000000E+00    3
 0.00000000E+00 0.00000000E+00-7.45375000E+02 3.35532000E+00                   4

HOCHO(1)                C   1H   2O   2     G   100.000  5000.000  993.73      1
 5.64497217E+00 7.55187218E-03-3.20854377E-06 6.58925974E-10-5.05060965E-14    2
-4.79889894E+04-5.43087049E+00 3.76241292E+00-9.43942788E-04 3.38781776E-05    3
-4.04987542E-08 1.43988310E-11-4.68212105E+04 7.63273483E+00                   4

O2(2)                   O   2               G   100.000  5000.000 1074.56      1
 3.15382431E+00 1.67803791E-03-7.69970964E-07 1.51274701E-10-1.08781789E-14    2
-1.04081881E+03 6.16753849E+00 3.53732180E+00-1.21570917E-03 5.31617782E-06    3
-4.89443369E-09 1.45845021E-12-1.03858846E+03 4.68368410E+00                   4

H(3)                    H   1               G   100.000  5000.000 3959.16      1
 2.49999988E+00 1.19009278E-10-4.23987408E-14 6.68965199E-18-3.94352207E-22    2
 2.54742179E+04-4.44972115E-01 2.50000000E+00 1.49297701E-14-2.05327212E-17    3
 9.23927165E-21-1.28063600E-24 2.54742178E+04-4.44972896E-01                   4

H2(4)                   H   2               G   100.000  5000.000 1959.07      1
 2.78819279E+00 5.87605915E-04 1.59026815E-07-5.52771937E-11 4.34334972E-15    2
-5.96160176E+02 1.12572842E-01 3.43536386E+00 2.12712593E-04-2.78630123E-07    3
 3.40271151E-10-7.76041865E-14-1.03135983E+03-3.90841633E+00                   4

OH(5)                   H   1O   1          G   100.000  5000.000 1145.76      1
 3.07193725E+00 6.04019830E-04-1.39805878E-08-2.13440825E-11 2.48061376E-15    2
 3.57938792E+03 4.57801466E+00 3.51456839E+00 2.92734385E-05-5.32150627E-07    3
 1.01947524E-09-3.85939419E-13 3.41425418E+03 2.10434757E+00                   4

O(6)                    O   1               G   100.000  5000.000 3959.16      1
 2.49999988E+00 1.19009278E-10-4.23987408E-14 6.68965199E-18-3.94352207E-22    2
 2.92302442E+04 5.12616505E+00 2.50000000E+00 1.49297701E-14-2.05327212E-17    3
 9.23927165E-21-1.28063600E-24 2.92302441E+04 5.12616427E+00                   4

H2O(7)                  H   2O   1          G   100.000  5000.000 1130.24      1
 2.84325034E+00 2.75108564E-03-7.81031596E-07 1.07243665E-10-5.79392453E-15    2
-2.99586127E+04 5.91042055E+00 4.05763586E+00-7.87936112E-04 2.90877576E-06    3
-1.47518961E-09 2.12843333E-13-3.02815866E+04-3.11364142E-01                   4

HO2(8)                  H   1O   2          G   100.000  5000.000  923.91      1
 4.15131771E+00 1.91148602E-03-4.11289342E-07 6.34993250E-11-4.86415216E-15    2
 8.34267760E+01 3.09349028E+00 4.02956496E+00-2.63991334E-03 1.52232585E-05    3
-1.71674586E-08 6.26752951E-12 3.22677065E+02 4.84426203E+00                   4

H2O2(9)                 H   2O   2          G   100.000  5000.000  923.27      1
 4.95152227E+00 3.54229036E-03-1.01040257E-06 1.61940839E-10-1.10208599E-14    2
-1.81227958E+04-1.52914338E+00 3.72866882E+00 4.13379072E-03 5.67491222E-06    3
-1.01864804E-08 4.28608159E-12-1.76963958E+04 5.35912030E+00                   4

O3(10)                  O   3               G   200.000  5000.000 1000.00      1
 5.42937000E+00 1.82038000E-03-7.70561000E-07 1.49929000E-10-1.07556000E-14    2
 1.52353000E+04-3.26639000E+00 2.46261000E+00 9.58278000E-03-7.08736000E-06    3
 1.36337000E-09 2.96965000E-13 1.60615000E+04 1.21419000E+01                   4

CO(11)                  C   1O   1          G   100.000  5000.000 1571.64      1
 2.91307498E+00 1.64656661E-03-6.88609141E-07 1.21036145E-10-7.84008723E-15    2
-1.41808889E+04 6.71040926E+00 3.56837966E+00-8.52122508E-04 2.48916982E-06    3
-1.56330293E-09 3.13593093E-13-1.42842549E+04 3.57912300E+00                   4

CO2(12)                 C   1O   2          G   100.000  5000.000  988.17      1
 4.55067990E+00 2.90733839E-03-1.14646309E-06 2.25805310E-10-1.69532547E-14    2
-4.89859955E+04-1.45643607E+00 3.27791086E+00 2.75772386E-03 7.12823383E-06    3
-1.07859378E-08 4.14248553E-12-4.84756035E+04 5.97852841E+00                   4

HOCO(13)                C   1H   1O   2     G   100.000  5000.000  964.14      1
 6.82916110E+00 2.24153940E-03-7.19481426E-07 1.57570792E-10-1.36958558E-14    2
-2.45226426E+04-1.00671035E+01 3.57769440E+00 4.99226689E-03 1.17082922E-05    3
-1.99881821E-08 8.20556884E-12-2.33965407E+04 8.08905821E+00                   4

CH2O(14)                C   1H   2O   1     G   100.000  5000.000 1070.44      1
 2.21173403E+00 7.94264087E-03-3.34192153E-06 6.28469305E-10-4.40429726E-14    2
-1.42974498E+04 1.13048441E+01 4.12927626E+00-4.08399278E-03 2.03228649E-05    3
-1.83523383E-08 5.37972033E-12-1.44294639E+04 3.22419096E+00                   4

HCO(15)                 C   1H   1O   1     G   100.000  5000.000 1112.11      1
 3.05137300E+00 4.11704618E-03-1.75585415E-06 3.29300467E-10-2.29172111E-14    2
 3.93007429E+03 7.67457966E+00 4.05936234E+00-1.73844480E-03 9.14974514E-06    3
-8.01123644E-09 2.25734170E-12 3.84377625E+03 3.32450329E+00                   4

CH2(18)                 C   1H   2          G   100.000  5000.000 1104.57      1
 3.14983422E+00 2.96674194E-03-9.76055446E-07 1.54115181E-10-9.50337275E-15    2
 4.60581389E+04 4.77807473E+00 4.01192395E+00-1.54979436E-04 3.26298023E-06    3
-2.40422025E-09 5.69497431E-13 4.58676802E+04 5.33200236E-01                   4

CH2(S)(19)              C   1H   2          G   100.000  5000.000 1442.35      1
 2.62646565E+00 3.94764160E-03-1.49924777E-06 2.54540551E-10-1.62956925E-14    2
 5.06917574E+04 6.78383918E+00 4.10264409E+00-1.44068756E-03 5.45069955E-06    3
-3.58003062E-09 7.56196014E-13 5.04005785E+04-4.11767085E-01                   4

CH(20)                  C   1H   1          G   100.000  5000.000  971.39      1
 2.74762067E+00 1.51394765E-03-5.37634332E-07 8.28588251E-11-4.75163246E-15    2
 7.07989188E+04 6.03602916E+00 3.53295977E+00-5.83978743E-05-6.75362504E-07    3
 1.93823949E-09-9.35439570E-13 7.05679539E+04 1.86651991E+00                   4

CH2OH(23)               C   1H   3O   1     G   100.000  5000.000 1015.48      1
 4.77200222E+00 6.78475187E-03-2.60443848E-06 4.77567669E-10-3.34610995E-14    2
-3.81560923E+03-2.42212339E-01 3.61905660E+00 6.28693122E-03 5.57462436E-06    3
-9.77884328E-09 3.69463536E-12-3.32162405E+03 6.61712264E+00                   4

CH3O(24)                C   1H   3O   1     G   100.000  5000.000  985.46      1
 3.74492046E+00 8.52627535E-03-3.28790816E-06 6.23964878E-10-4.53276409E-14    2
 7.13053637E+02 3.06621895E+00 3.95612912E+00-3.06310304E-03 3.06883810E-05    3
-3.34123272E-08 1.13928796E-11 1.19253617E+03 4.69435408E+00                   4

HCOH(25)                C   1H   2O   1     G   100.000  5000.000 1030.21      1
 2.95246752E+00 7.75185147E-03-3.36378329E-06 6.57075200E-10-4.76177814E-14    2
 1.16904787E+04 7.63880830E+00 4.09306008E+00-4.72806933E-03 2.65300987E-05    3
-2.62739468E-08 8.32864832E-12 1.18827230E+04 4.17579610E+00                   4

C(30)                   C   1               G   100.000  5000.000 3959.16      1
 2.49999988E+00 1.19009278E-10-4.23987408E-14 6.68965199E-18-3.94352207E-22    2
 8.54745248E+04 3.65978499E+00 2.50000000E+00 1.49297701E-14-2.05327212E-17    3
 9.23927165E-21-1.28063600E-24 8.54745247E+04 3.65978421E+00                   4

CH2OOH(34)              C   1H   3O   2     G   100.000  5000.000 1029.22      1
 5.82568682E+00 7.68557063E-03-2.79765011E-06 5.06432700E-10-3.53258456E-14    2
 5.81689859E+03-4.59034971E+00 3.33245627E+00 1.23287069E-02-2.20959536E-06    3
-4.63859642E-09 2.37162571E-12 6.59741061E+03 8.80838589E+00                   4

HOCH2O(35)              C   1H   3O   2     G   100.000  5000.000  944.17      1
 8.14589569E+00 4.87920963E-03-1.13904494E-06 2.10370491E-10-1.79674315E-14    2
-2.36009267E+04-1.67075248E+01 3.38983473E+00 5.88225246E-03 2.76850951E-05    3
-4.16197274E-08 1.67449098E-11-2.18494309E+04 1.04837688E+01                   4

OCHCO(60)               C   2H   1O   2     G   100.000  5000.000 1504.29      1
 6.43153225E+00 6.95777917E-03-3.00695704E-06 5.56990936E-10-3.81280604E-14    2
-1.00145556E+04-5.47402872E+00 3.25386342E+00 1.54074384E-02-1.14325606E-05    3
 4.29104266E-09-6.58698246E-13-9.05853323E+03 1.11538798E+01                   4

OCHO(64)                C   1H   1O   2     G   100.000  5000.000 1057.62      1
 5.51467495E+00 4.87385309E-03-2.12203742E-06 4.14215946E-10-2.99878464E-14    2
-1.73523980E+04-2.54568923E+00 3.56693717E+00 7.37391637E-03 1.23411072E-06    3
-6.05191416E-09 2.52686445E-12-1.66682341E+04 8.24684447E+00                   4

NH2(65)                 H   2N   1          G   100.000  5000.000 1522.04      1
 2.68015182E+00 3.36841855E-03-1.12728099E-06 1.76555673E-10-1.06785992E-14    2
 2.15115675E+04 7.37042738E+00 4.08973541E+00-1.15511044E-03 4.13795362E-06    3
-2.48322668E-09 4.84273261E-13 2.11773523E+04 2.89568215E-01                   4

NH(67)                  H   1N   1          G   100.000  5000.000 1032.83      1
 2.91397567E+00 1.04070032E-03-2.63132114E-07 2.75219397E-11-8.58951896E-16    2
 4.23018763E+04 5.01633466E+00 3.52478375E+00-1.21360669E-05-6.40600344E-07    3
 1.50179194E-09-6.55589641E-13 4.21056874E+04 1.71085140E+00                   4

N(71)                   N   1               G   100.000  5000.000 1060.32      1
 4.51024949E+00-4.82131764E-03 2.39097299E-06-4.50952238E-10 3.12272824E-14    2
 7.39065265E+04-2.81440890E+00 4.04668542E+00 6.20468904E-05-8.95176448E-06    3
 9.46877814E-09-2.96499383E-12 7.38286237E+04-1.38174771E+00                   4

NO(72)                  N   1O   1          G   100.000  5000.000 1406.98      1
 2.93794045E+00 1.75430146E-03-7.77035625E-07 1.42658556E-10-9.57892342E-15    2
 1.00391108E+04 7.44034934E+00 3.55718366E+00-8.90593278E-04 2.98559438E-06    3
-2.08693902E-09 4.65970383E-13 9.95239674E+03 4.55250688E+00                   4

NNH(73)                 H   1N   2          G   100.000  5000.000 1085.69      1
 3.08740114E+00 3.98311207E-03-1.66275027E-06 3.09809819E-10-2.15376456E-14    2
 2.88828784E+04 8.20545783E+00 4.05639331E+00-1.73133051E-03 9.19509238E-06    3
-8.17668581E-09 2.35154900E-12 2.87988555E+04 4.03300043E+00                   4

NO2(75)                 N   1O   2          G   100.000  5000.000 1003.62      1
 4.42985403E+00 2.84580166E-03-1.26848569E-06 2.63842897E-10-2.02206930E-14    2
 2.58155841E+03 2.40672356E+00 3.95017492E+00-1.10887051E-03 1.34100025E-05    3
-1.53106303E-08 5.31011526E-12 2.97329530E+03 6.19456457E+00                   4

N2O(76)                 N   2O   1          G   100.000  5000.000 1026.60      1
 4.61741515E+00 3.00867096E-03-1.29225392E-06 2.55917621E-10-1.88716627E-14    2
 8.26677745E+03-1.07495431E+00 3.22183646E+00 4.41466153E-03 2.54420669E-06    3
-6.06087925E-09 2.45098194E-12 8.76576962E+03 6.72927687E+00                   4

CN(87)                  C   1N   1          G   100.000  5000.000 1502.00      1
 2.91439605E+00 1.68257954E-03-7.16158563E-07 1.27829680E-10-8.39318121E-15    2
 5.26412649E+04 7.28112472E+00 3.56379315E+00-8.71948829E-04 2.65898189E-06    3
-1.73597753E-09 3.62703859E-13 5.25392580E+04 4.19381358E+00                   4

NCO(89)                 C   1N   1O   1     G   100.000  5000.000 1034.87      1
 4.80427452E+00 2.96045395E-03-1.31314179E-06 2.63700895E-10-1.95669631E-14    2
 1.35312383E+04-1.38202621E+00 3.18934506E+00 5.04310415E-03 1.69707926E-06    3
-5.55938490E-09 2.32541590E-12 1.40882120E+04 7.54053488E+00                   4

[O]C[O](147)            C   1H   2O   2     G   100.000  5000.000 1894.84      1
 6.52055242E+00 1.50020192E-02-1.02611442E-05 2.04713219E-09-1.37409250E-13    2
 1.62004479E+03-1.52460679E+01 5.67714342E+00-7.71635371E-03 2.71170082E-05    3
-1.79270525E-08 3.39817758E-12 6.33773625E+03 9.67297843E-01                   4

O[CH]O(148)             C   1H   3O   2     G   100.000  5000.000  870.42      1
 2.33135235E+00 1.64434389E-02-8.67092242E-06 1.67646370E-09-1.14272692E-13    2
-2.46736368E+04 1.67147366E+01 2.81671910E+00 3.41544318E-02-7.35577007E-05    3
 7.76950373E-08-2.95079838E-11-2.55135450E+04 1.01011163E+01                   4

[O]OC([O])O(150)        C   1H   2O   4     G   100.000  5000.000  862.01      1
-6.46802203E+00 3.82888222E-02-2.14894846E-05 4.23982419E-09-2.92639007E-13    2
-1.45354098E+04 7.21100637E+01 2.81414645E+00 4.51815086E-02-1.20429284E-04    3
 1.48001765E-07-6.14885223E-11-1.79920050E+04 1.79397533E+01                   4

C2H2O3(151)             C   2H   2O   3     G   100.000  5000.000 1522.35      1
 9.19084258E+00 9.16692553E-03-4.37890412E-06 8.41802905E-10-5.82466725E-14    2
-6.05915259E+04-1.80344860E+01 2.83834668E+00 2.23426689E-02-1.38972602E-05    3
 3.49313672E-09-2.44535393E-13-5.82500110E+04 1.66202732E+01                   4

C2H2O3(152)             C   2H   2O   3     G   100.000  5000.000 2089.56      1
 1.14245446E+01 9.07940406E-03-4.64396761E-06 8.84585595E-10-5.97000395E-14    2
-6.15096489E+04-3.41455488E+01 2.79802580E+00 2.55929696E-02-1.64983082E-05    3
 4.66667187E-09-5.12198108E-13-5.79045243E+04 1.38297585E+01                   4

CO2(158)                C   1O   2          G   100.000  5000.000 1013.34      1
 6.47857771E+00 1.88944743E-04-2.67340423E-07 1.25298662E-10-1.33679254E-14    2
 2.79216671E+03-7.02171766E+00 3.75519242E+00 1.79665949E-03 1.08860074E-05    3
-1.61157761E-08 6.19000866E-12 3.81350547E+03 8.46922027E+00                   4

[O]OC(O)O(161)          C   1H   3O   4     G   100.000  5000.000  865.07      1
 2.57328388E+00 2.31351554E-02-1.20271243E-05 2.31560543E-09-1.58022098E-13    2
-4.44908629E+04 2.23609018E+01 2.26020297E+00 4.79931664E-02-9.57225038E-05    3
 9.80979529E-08-3.68789344E-11-4.53126526E+04 1.87630443E+01                   4

[O]C(O)OO(163)          C   1H   3O   4     G   100.000  5000.000  846.11      1
-4.84824226E+00 3.98926049E-02-2.24464532E-05 4.47224745E-09-3.12061824E-13    2
-3.34389363E+04 6.18686760E+01 2.54476004E+00 4.88649395E-02-1.16220574E-04    3
 1.39712647E-07-5.83998684E-11-3.62622098E+04 1.81462577E+01                   4

CHO4(166)               C   1H   1O   4     G   100.000  5000.000 1359.93      1
 1.39627504E+01-3.36327471E-03 3.17665963E-06-7.09631482E-10 5.17719519E-14    2
-4.50581592E+04-4.32694882E+01 1.78581128E+00 4.12567786E-02-5.57496790E-05    3
 3.29376481E-08-7.00882032E-12-4.25602774E+04 1.62277119E+01                   4

CO4(168)                C   1O   4          G   100.000  5000.000 1127.53      1
 1.08703047E+01-1.93970483E-03 2.24130980E-06-5.50896347E-10 4.32314559E-14    2
-1.46976143E+04-2.52812172E+01 2.30487934E+00 3.63491672E-02-5.92087294E-05    3
 4.19979922E-08-1.07690311E-11-1.32683863E+04 1.48425660E+01                   4

CHO3(169)               C   1H   1O   3     G   100.000  5000.000  990.68      1
 8.52149570E+00 4.09726493E-03-1.65616098E-06 3.44817442E-10-2.71425819E-14    2
-1.58532372E+04-1.75187189E+01 3.11869636E+00 1.45188106E-02-1.85477487E-07    3
-1.22529932E-08 6.08124772E-12-1.42236639E+04 1.13177821E+01                   4

C2HO3(170)              C   2H   1O   3     G   100.000  5000.000  884.04      1
 6.62731866E+00 1.06530635E-02-5.46551718E-06 1.09902439E-09-7.91882875E-14    2
-3.52979073E+04-1.88533216E+00 2.83289502E+00 2.78210563E-02-3.45944449E-05    3
 2.30648207E-08-6.29074815E-12-3.46270006E+04 1.59530201E+01                   4

C2HO3(171)              C   2H   1O   3     G   100.000  5000.000 1438.17      1
 9.12274386E+00 8.30218544E-03-4.18472830E-06 8.33218151E-10-5.94746079E-14    2
-4.06702926E+04-1.83001092E+01 2.74337383E+00 2.60452316E-02-2.26906124E-05    3
 9.41167118E-09-1.55068659E-12-3.88353715E+04 1.47947355E+01                   4

CH2O4(173)              C   1H   2O   4     G   100.000  5000.000 1468.73      1
 1.60271175E+01-2.57103398E-03 2.70644853E-06-5.94947727E-10 4.22655020E-14    2
-6.92222964E+04-5.59723703E+01 1.35125777E+00 4.67567689E-02-5.72298148E-05    3
 3.09491029E-08-6.06549969E-12-6.59207605E+04 1.70351011E+01                   4

CHO4(175)               C   1H   1O   4     G   100.000  5000.000  850.79      1
 1.27952961E+01-8.18855008E-04 1.54834512E-06-3.78378318E-10 2.86262710E-14    2
-3.88384332E+04-3.72617952E+01 2.13675698E+00 3.86741756E-02-4.93599692E-05    3
 2.48435539E-08-3.07229235E-12-3.66404988E+04 1.46956577E+01                   4

CHO3(176)               C   1H   1O   3     G   100.000  5000.000  968.18      1
 8.68686192E+00 3.22550513E-03-1.09079944E-06 2.46309800E-10-2.15831315E-14    2
-4.76525030E+04-1.88451975E+01 3.28602878E+00 9.07561340E-03 1.53520054E-05    3
-2.86388676E-08 1.19720923E-11-4.58350952E+04 1.10209036E+01                   4

[O]C1(O)OO1(178)        C   1H   1O   4     G   100.000  5000.000  909.60      1
 2.16169136E+00 1.66592427E-02-6.98617862E-06 1.22458431E-09-7.93404481E-14    2
-1.79321747E+04 2.08110963E+01 3.14983773E+00 2.27959847E-02-3.43918587E-05    3
 3.39798277E-08-1.25639841E-11-1.85455741E+04 1.37538367E+01                   4

CO3(179)                C   1O   3          G   100.000  5000.000 1108.86      1
 6.67161507E+00 4.11580207E-03-1.96699364E-06 3.86455435E-10-2.76579232E-14    2
 1.21290409E+04-5.79492888E+00 3.24171741E+00 1.64883734E-02-1.87037017E-05    3
 1.04487632E-08-2.29625004E-12 1.28897040E+04 1.11067997E+01                   4

[O]C(O)O(180)           C   1H   3O   3     G   100.000  5000.000  853.61      1
-6.08768107E+00 3.51522996E-02-1.93558036E-05 3.82495052E-09-2.65477953E-13    2
-4.18277491E+04 6.63060073E+01 3.24527618E+00 3.16183500E-02-8.37870771E-05    3
 1.09316128E-07-4.73190749E-11-4.48856822E+04 1.41783043E+01                   4

[O]O[CH]O(181)          C   1H   2O   3     G   100.000  5000.000  891.51      1
-4.60100312E-02 2.12296006E-02-1.12418667E-05 2.13326357E-09-1.41940732E-13    2
 3.04865651E+03 3.46938875E+01 2.58861165E+00 4.52518066E-02-1.11967522E-04    3
 1.22552859E-07-4.65567234E-11 1.15450669E+03 1.42972788E+01                   4

CH2O3(182)              C   1H   2O   3     G   100.000  5000.000  956.74      1
 1.18952031E+01 1.71627733E-03-1.48077474E-07 9.26263936E-11-1.38642437E-14    2
-7.81026728E+04-3.82537366E+01 2.98120738E+00 1.14383767E-02 2.77964685E-05    3
-4.94724052E-08 2.08010263E-11-7.51362686E+04 1.09455740E+01                   4

[O]O[C](O)O(183)        C   1H   2O   4     G   100.000  5000.000  875.41      1
 2.39970624E+00 2.07836631E-02-1.12250297E-05 2.16491088E-09-1.46734277E-13    2
-1.95946098E+04 2.48520711E+01 2.29322388E+00 4.87727644E-02-1.06308545E-04    3
 1.10462894E-07-4.13231389E-11-2.06297964E+04 1.93325849E+01                   4

CH2O3(188)              C   1H   2O   3     G   100.000  5000.000 1220.23      1
 9.73196177E+00 3.62919236E-03-6.79504442E-07 5.58354319E-11-1.58409263E-15    2
-3.81495349E+04-2.34874396E+01 2.52175880E+00 2.92763291E-02-3.46797068E-05    3
 1.99826653E-08-4.36096934E-12-3.65396727E+04 1.21190863E+01                   4

[CH]1OO1(190)           C   1H   1O   2     G   100.000  5000.000  863.89      1
 1.30343502E+01-1.13622977E-02 8.87142105E-06-1.87856954E-09 1.32470882E-13    2
 1.78130846E+04-4.49701516E+01 3.50211823E+00-1.52052738E-03 5.13298611E-05    3
-8.05967323E-08 3.62109167E-11 2.07397497E+04 7.02936036E+00                   4

[CH2][O](192)           C   1H   2O   1     G   100.000  5000.000  913.73      1
 6.62773498E+00 9.64605205E-05 1.05668527E-06-2.22967457E-10 1.39118290E-14    2
 2.20330586E+04-8.98408565E+00 3.75379176E+00 9.14588015E-04 1.90240668E-05    3
-2.74212386E-08 1.13102890E-11 2.30493091E+04 7.30879817E+00                   4

[O][CH]O(193)           C   1H   2O   2     G   100.000  5000.000  862.57      1
-6.65919797E+00 3.15134429E-02-1.81055700E-05 3.60552232E-09-2.49750533E-13    2
 5.26289332E+03 6.61819210E+01 3.36710715E+00 3.14242269E-02-9.86497076E-05    3
 1.28228054E-07-5.44464610E-11 1.80685765E+03 9.28601085E+00                   4

[O]C([O])O(197)         C   1H   2O   3     G   100.000  5000.000  855.72      1
-1.51238068E+01 5.02966981E-02-2.88126240E-05 5.74782637E-09-3.99981311E-13    2
-1.18743306E+04 1.15333142E+02 3.79687835E+00 2.88368050E-02-1.08611857E-04    3
 1.59393302E-07-7.20128039E-11-1.75649353E+04 1.26701073E+01                   4

CO3(198)                C   1O   3          G   100.000  5000.000  995.96      1
 7.17798640E+00 2.88729313E-03-1.19274594E-06 2.48507668E-10-1.94617112E-14    2
-8.37266665E+03-1.00127758E+01 3.36988146E+00 1.05617905E-02-1.27526067E-06    3
-7.37791031E-09 3.82307908E-12-7.23620915E+03 1.02409453E+01                   4

[O]C([O])OO(201)        C   1H   2O   4     G   100.000  5000.000  850.78      1
-1.38766974E+01 5.50234674E-02-3.18952582E-05 6.39319305E-09-4.46402752E-13    2
-3.48858198E+03 1.10159807E+02 3.09443063E+00 4.61072510E-02-1.41132999E-04    3
 1.89907181E-07-8.31438881E-11-8.94138122E+03 1.59517641E+01                   4

CHO3(202)               C   1H   1O   3     G   100.000  5000.000  707.00      1
 1.00715374E+01 5.43761611E-04 7.06671543E-07-2.34616928E-10 2.09826952E-14    2
-1.42050274E+04-2.46149066E+01 2.48734025E+00 3.47707953E-02-5.34906187E-05    3
 3.35016607E-08-5.76662032E-12-1.29156314E+04 1.08794102E+01                   4

OCO(203)                C   1H   4O   2     G    10.000  3000.000  639.76      1
 4.46055000E+00 1.93316000E-02-1.42176000E-05 5.09053000E-09-6.81740000E-13    2
-4.87312000E+04 1.03399000E+00 3.92739000E+00 3.97483000E-03 6.56102000E-05    3
-1.23760000E-07 6.75141000E-11-4.82805000E+04 6.35739000E+00                   4

OO[C](O)O(204)          C   1H   3O   4     G   100.000  5000.000  846.61      1
 4.02636600E+00 2.23763102E-02-1.21758151E-05 2.39591550E-09-1.66042077E-13    2
-3.85011690E+04 1.45717144E+01 2.02876525E+00 5.23875231E-02-1.01800038E-04    3
 1.01674817E-07-3.79588574E-11-3.89002109E+04 1.95220260E+01                   4

O[C]1OO1(205)           C   1H   1O   3     G   100.000  5000.000  889.86      1
 6.43657332E+00 1.02451101E-02-2.91433908E-06 4.31035115E-10-2.71579775E-14    2
-5.67924561E+04-5.09581753E+00 3.20117184E+00 1.32910898E-02 1.13320785E-05    3
-2.47620382E-08 1.11299631E-11-5.57614358E+04 1.26933497E+01                   4

OC1OO1(206)             C   1H   2O   3     G   100.000  5000.000  907.46      1
 7.37250708E+00 5.71379740E-03-1.00011823E-06 1.12631611E-10-7.48620310E-15    2
-2.61247850E+04-1.06861037E+01 3.32943762E+00 9.33066029E-03 1.65011889E-05    3
-2.99943215E-08 1.30389942E-11-2.48061398E+04 1.16492855E+01                   4

[O][C](O)O(207)         C   1H   2O   3     G   100.000  5000.000  860.99      1
-6.25225039E+00 3.27855035E-02-1.85448890E-05 3.67217343E-09-2.54017455E-13    2
-1.69352641E+04 6.87465279E+01 3.27967351E+00 3.23767652E-02-9.42699717E-05    3
 1.21491269E-07-5.16493753E-11-2.02028848E+04 1.47431857E+01                   4

[O][CH]OO(208)          C   1H   2O   3     G   100.000  5000.000  866.08      1
-7.40087585E+00 3.78724742E-02-2.15945989E-05 4.27408209E-09-2.94662181E-13    2
 1.40730639E+04 7.31343789E+01 2.87256907E+00 4.61125045E-02-1.32314262E-04    3
 1.63742057E-07-6.77564605E-11 1.02049729E+04 1.29904624E+01                   4

O(209)                  O   1               G   100.000  5000.000 3959.16      1
 2.49999988E+00 1.19009278E-10-4.23987408E-14 6.68965199E-18-3.94352207E-22    2
 5.19973799E+04 2.99251664E+00 2.50000000E+00 1.49297701E-14-2.05327212E-17    3
 9.23927165E-21-1.28063600E-24 5.19973798E+04 2.99251586E+00                   4

[O]C1OO1(210)           C   1H   1O   3     G   100.000  5000.000 1748.87      1
 3.06343443E+00 1.41569066E-02-7.08460719E-06 1.31710098E-09-8.69777507E-14    2
 1.31903908E+03 1.07830183E+01 4.39186765E+00 4.08154552E-04 1.38939416E-05    3
-1.01817061E-08 2.05735509E-12 2.49228892E+03 8.31429349E+00                   4

CO3(212)                C   1O   3          G   100.000  5000.000  959.18      1
 7.36875990E+00 2.00087155E-03-5.50254340E-07 1.22221694E-10-1.12061763E-14    2
-2.17303233E+04-1.26227302E+01 3.47734590E+00 6.97974045E-03 9.25552060E-06    3
-1.89201982E-08 8.13883815E-12-2.04663306E+04 8.68642005E+00                   4

[O][C]1OO1(213)         C   1O   3          G   100.000  5000.000 1836.07      1
 3.53329275E+00 1.68721634E-02-8.15373389E-06 1.46688073E-09-9.44257043E-14    2
-3.01802324E+04 8.03507602E+00 4.39407050E+00 2.96960906E-03 1.30299876E-05    3
-9.79252783E-09 1.92444233E-12-2.84690325E+04 8.88002302E+00                   4

C2HO3(214)              C   2H   1O   3     G   100.000  5000.000  825.86      1
 5.38714447E+00 1.47781399E-02-8.27523457E-06 1.72677763E-09-1.27055802E-13    2
-2.68544925E+04 3.07834853E+00 2.94679488E+00 2.65976853E-02-2.97426999E-05    3
 1.90559670E-08-5.37279861E-12-2.64514106E+04 1.43847397E+01                   4

O[C](O)O(215)           C   1H   3O   3     G   100.000  5000.000  863.69      1
 2.78850381E+00 1.76328455E-02-9.08314038E-06 1.74810444E-09-1.19413301E-13    2
-4.68905067E+04 1.85949655E+01 2.72613555E+00 3.51831102E-02-6.95418038E-05    3
 7.15549422E-08-2.70233788E-11-4.75235496E+04 1.51595893E+01                   4

[O]C(O)(O)O(216)        C   1H   3O   4     G   100.000  5000.000  882.92      1
-2.18111369E+00 3.08130606E-02-1.58032433E-05 2.99454623E-09-2.01203001E-13    2
-6.36219551E+04 4.72216303E+01 2.50489314E+00 4.79660490E-02-1.10153363E-04    3
 1.23472947E-07-4.82565343E-11-6.59454746E+04 1.67256942E+01                   4

CH2O4(217)              C   1H   2O   4     G   100.000  5000.000  873.41      1
-1.12177640E+01 4.59593358E-02-2.52615623E-05 4.91784915E-09-3.35746391E-13    2
-3.36685987E+04 9.66566539E+01 3.06260505E+00 4.51024120E-02-1.34636281E-04    3
 1.73009904E-07-7.26667161E-11-3.86249873E+04 1.56016448E+01                   4

[O]O[C]1OO1(218)        C   1O   4          G   100.000  5000.000  757.28      1
 5.94136453E+00 1.35895464E-02-5.17331301E-06 8.76459898E-10-5.69136256E-14    2
-2.94556731E+04 6.54107804E-01 2.83449250E+00 2.60026369E-02-2.18424041E-05    3
 8.57997506E-09-2.98708152E-13-2.88704941E+04 1.55360115E+01                   4

CO4(219)                C   1O   4          G   100.000  5000.000  874.46      1
-6.87604510E+00 3.18086345E-02-1.64468274E-05 3.14853046E-09-2.13943026E-13    2
 1.20212687E+04 6.91529334E+01 3.71521825E+00 1.98305139E-02-5.84571617E-05    3
 8.28680859E-08-3.66397166E-11 8.77458752E+03 1.15043527E+01                   4

C2HO2(223)              C   2H   1O   2     G   100.000  5000.000  971.62      1
 7.22359050E+00 5.57770771E-03-1.91280234E-06 3.80673569E-10-2.98297929E-14    2
-6.82201474E+03-1.20669508E+01 3.42411409E+00 6.97564212E-03 1.79188244E-05    3
-2.83145485E-08 1.12356596E-11-5.41133766E+03 9.61385886E+00                   4

C2O2(224)               C   2O   2          G   100.000  5000.000  857.39      1
 4.78324802E+00 7.73531384E-03-3.93445167E-06 7.52106515E-10-5.12482023E-14    2
 7.52526154E+03 1.63242573E+01 2.53550001E+00 2.40330571E-02-4.26140115E-05    3
 3.87326587E-08-1.34306958E-11 7.69710079E+03 2.55768613E+01                   4

[O]C#C[O](225)          C   2O   2          G   100.000  5000.000  871.08      1
 4.98312360E+00 7.49279351E-03-3.80899847E-06 7.20353245E-10-4.85529470E-14    2
 1.10488805E+03 4.94360542E-01 3.09810215E+00 2.28498819E-02-4.17932427E-05    3
 3.86224748E-08-1.34611272E-11 1.17905902E+03 7.86904017E+00                   4

O1OC12OO2(228)          C   1O   4          G   100.000  5000.000 1731.33      1
 8.56092080E+00 9.39665634E-03-5.19243404E-06 1.00998125E-09-6.87927764E-14    2
 3.47426382E+03-2.28741935E+01 3.34593663E+00 1.56012640E-02-5.50495474E-06    3
-8.19262910E-10 4.76860782E-13 6.15589153E+03 7.67697240E+00                   4

OO[C]1OO1(229)          C   1H   1O   4     G   100.000  5000.000 1348.75      1
 8.62013252E+00 1.34264162E-02-5.12432575E-06 8.73390794E-10-5.69319535E-14    2
-4.88165275E+04-1.55719263E+01 2.37784462E+00 3.19390091E-02-2.57126961E-05    3
 1.10497909E-08-1.94317498E-12-4.71326507E+04 1.64111342E+01                   4

C2HO3(231)              C   2H   1O   3     G   100.000  5000.000  803.59      1
 3.57005043E+00 1.67843044E-02-8.43040319E-06 1.64312417E-09-1.14868275E-13    2
-2.34008165E+04 1.36311651E+01 2.93115792E+00 2.69350378E-02-4.03893889E-05    3
 3.89510248E-08-1.50796828E-11-2.35231986E+04 1.51733841E+01                   4

C2O3(232)               C   2O   3          G   100.000  5000.000  899.71      1
 2.47434997E+01-2.22746077E-02 1.34939218E-05-2.61728970E-09 1.73924356E-13    2
-1.85142849E+04-1.05921088E+02 2.16746898E+00 1.77666126E-02 4.73169009E-05    3
-1.02206336E-07 4.85548632E-11-1.20101343E+04 1.41790345E+01                   4

C2HO3(234)              C   2H   1O   3     G   100.000  5000.000  869.16      1
 6.00743755E+00 1.20554946E-02-6.03429698E-06 1.13987564E-09-7.68914350E-14    2
 2.02970886E+04 4.16818247E+00 2.46278136E+00 3.84969689E-02-6.91466979E-05    3
 6.29557730E-08-2.17135746E-11 2.05306888E+04 1.85712190E+01                   4

[O]OC1OO1(239)          C   1H   1O   4     G   100.000  5000.000 1160.06      1
 7.19595358E+00 8.50626985E-03-2.93638294E-06 4.81040464E-10-3.08037223E-14    2
 1.08099376E+03-6.72430012E+00 2.84847103E+00 2.34966172E-02-2.23191961E-05    3
 1.16198661E-08-2.43125708E-12 2.08967510E+03 1.48953253E+01                   4

OOC1OO1(240)            C   1H   2O   4     G   100.000  5000.000 1015.12      1
 8.96493772E+00 9.85440978E-03-3.74509962E-06 6.78297872E-10-4.73005241E-14    2
-1.78843251E+04-1.78034544E+01 2.58449758E+00 2.70738333E-02-1.74831691E-05    3
 2.01257133E-09 1.51748565E-12-1.61807657E+04 1.50847216E+01                   4

[O][C](O)OO(245)        C   1H   2O   4     G   100.000  5000.000  853.25      1
-5.00233704E+00 3.75075263E-02-2.16247952E-05 4.31689737E-09-3.00385690E-13    2
-8.55069237E+03 6.42505684E+01 2.57788364E+00 4.96374227E-02-1.26745032E-04    3
 1.51922654E-07-6.27319078E-11-1.15793588E+04 1.87157446E+01                   4

OOC(O)O(249)            C   1H   4O   4     G   100.000  5000.000  828.75      1
 4.15420798E+00 2.48079150E-02-1.30251070E-05 2.55793482E-09-1.78280339E-13    2
-6.33789868E+04 1.23363715E+01 2.00250968E+00 5.15296101E-02-9.09586174E-05    3
 8.90353401E-08-3.34402441E-11-6.35833523E+04 1.89282162E+01                   4

OC1(O)OO1(250)          C   1H   2O   4     G   100.000  5000.000 1593.57      1
 9.40895969E+00 3.96719227E-03 1.27590093E-06-4.51230738E-10 3.67407559E-14    2
-4.69097755E+04-1.84318084E+01 2.00433649E+00 3.27181452E-02-3.53547214E-05    3
 1.88757960E-08-3.62323401E-12-4.58404655E+04 1.66920572E+01                   4

[O]CO[O](251)           C   1H   2O   3     G   100.000  5000.000  837.45      1
-1.03159179E+00 2.41471915E-02-1.29231333E-05 2.56267910E-09-1.79326243E-13    2
 7.24221793E+03 3.70640375E+01 3.20140522E+00 2.59571377E-02-5.56216836E-05    3
 6.79640561E-08-2.90801911E-11 5.76078788E+03 1.27812702E+01                   4

C2O3(252)               C   2O   3          G   100.000  5000.000  882.84      1
 7.43593931E+00 6.73290898E-03-3.55924776E-06 6.69616320E-10-4.43925675E-14    2
-1.15433394E+04-6.33247413E+00 2.47242035E+00 3.74745475E-02-6.98131916E-05    3
 6.12891033E-08-2.02088835E-11-1.09885532E+04 1.51736588E+01                   4

OC(O)O(256)             C   1H   4O   3     G   100.000  5000.000  844.26      1
 2.93924366E+00 2.00242617E-02-9.90872205E-06 1.90442872E-09-1.31173231E-13    2
-7.17775267E+04 1.62316024E+01 2.69686226E+00 3.43594150E-02-5.88068617E-05    3
 5.90169861E-08-2.25214144E-11-7.22065641E+04 1.45766399E+01                   4

C2H4O3(263)             C   2H   4O   3     G   100.000  5000.000  928.12      1
 1.79198594E+01-6.71507457E-04 2.82791114E-06-5.42546517E-10 2.90158541E-14    2
-7.25364271E+04-6.78847618E+01 2.35267564E+00 1.70199301E-02 5.40744509E-05    3
-9.47012429E-08 4.08393086E-11-6.75191280E+04 1.75188899E+01                   4

C2H2O3(266)             C   2H   2O   3     G   100.000  5000.000 1007.02      1
 1.10390232E+01 6.82822855E-03-2.83471566E-06 5.76725514E-10-4.40975313E-14    2
-2.17512802E+04-2.86101431E+01 2.50293865E+00 2.64379370E-02-1.07487930E-05    3
-8.28200266E-09 5.65507918E-12-1.93071774E+04 1.62304854E+01                   4

C2H2O3(267)             C   2H   2O   3     G   100.000  5000.000 1031.95      1
 9.76254231E+00 1.04765011E-02-4.69663953E-06 9.47901642E-10-7.06368801E-14    2
-1.88713273E+04-2.30325926E+01 2.67769452E+00 2.20969557E-02 1.43887339E-06    3
-1.78914975E-08 8.09716579E-12-1.65655847E+04 1.54574439E+01                   4

[CH2]O[O](275)          C   1H   2O   2     G   100.000  5000.000  926.80      1
 3.96738462E+00 6.48876722E-03-2.09545441E-06 3.45504260E-10-2.22882179E-14    2
 2.48232968E+04 6.99765575E+00 3.62549652E+00 8.44083421E-03-6.02603381E-06    3
 3.72760659E-09-1.08423815E-12 2.48662045E+04 8.51067335E+00                   4

C2H2O3(303)             C   2H   2O   3     G   100.000  5000.000  924.96      1
 2.36033326E+01-1.55800774E-02 1.08008504E-05-1.96330708E-09 1.16093901E-13    2
-6.22638248E+04-1.06066200E+02 3.31908892E+00-2.13047350E-02 1.71622830E-04    3
-2.27098200E-07 9.04869300E-11-5.45141141E+04 1.18192367E+01                   4

[O][C]1OCO1(307)        C   2H   2O   3     G   100.000  5000.000 1078.19      1
 6.49386805E+00 2.18360602E-02-1.06333740E-05 2.14869276E-09-1.57324463E-13    2
-5.66062188E+04-8.37286364E+00 3.14665455E+00 9.82175959E-03 4.00718390E-05    3
-5.02205443E-08 1.68588035E-11-5.44643226E+04 1.46131261E+01                   4

[O]O[CH]OO(319)         C   1H   2O   4     G   100.000  5000.000  880.27      1
 9.57949671E+00 1.06161383E-02-5.13853841E-06 9.45904727E-10-6.24867514E-14    2
 7.79329773E+03-1.69479684E+01 1.70917900E+00 5.46698416E-02-9.43342104E-05    3
 7.91967395E-08-2.53245894E-11 8.85769231E+03 1.81936168E+01                   4

[O]OCO(322)             C   1H   3O   3     G   100.000  5000.000 1253.49      1
 8.21380054E+00 9.49297120E-03-3.89778890E-06 7.16893357E-10-4.94197750E-14    2
-2.30580708E+04-1.38316640E+01 2.69193856E+00 2.71134857E-02-2.49832397E-05    3
 1.19309999E-08-2.28596525E-12-2.16737317E+04 1.40557689E+01                   4

[O]COO(324)             C   1H   3O   3     G   100.000  5000.000  992.63      1
 8.67811464E+00 8.95442271E-03-3.55370519E-06 6.35248818E-10-4.29520693E-14    2
-1.40019907E+04-1.59280161E+01 2.44713834E+00 3.40634231E-02-4.14969103E-05    3
 2.61185734E-08-6.46109563E-12-1.27649820E+04 1.40867400E+01                   4

C2O3(328)               C   2O   3          G   100.000  5000.000  915.16      1
 2.09452574E+01-1.63320725E-02 9.98027609E-06-1.87109804E-09 1.18830721E-13    2
 9.47997367E+03-8.65122133E+01 2.77321048E+00 4.49384760E-03 7.18956623E-05    3
-1.16944442E-07 5.06682629E-11 1.52599987E+04 1.29536169E+01                   4

C2O3(329)               C   2O   3          G   100.000  5000.000  849.83      1
 2.04749071E+00 1.64425698E-02-8.45984030E-06 1.63629382E-09-1.12711520E-13    2
 6.44161717E+03 2.23899116E+01 3.12739932E+00 2.45370311E-02-4.60059634E-05    3
 4.93360919E-08-1.95124127E-11 5.78222691E+03 1.45560627E+01                   4

C2O3(331)               C   2O   3          G   100.000  5000.000 1011.17      1
 8.35103684E+00 3.04144698E-03 3.64370948E-07-3.14607415E-10 3.47249913E-14    2
-2.11601827E+04-9.62307428E+00 2.03089554E+00 4.97831135E-02-1.01223983E-04    3
 8.79255898E-08-2.70386143E-11-2.09934715E+04 1.54423613E+01                   4

OC(O)(O)O(333)          C   1H   4O   4     G   100.000  5000.000  924.73      1
 6.84920745E+00 1.56745805E-02-6.34818022E-06 1.07179670E-09-6.66919837E-14    2
-9.35717961E+04-3.15701791E+00 1.92960708E+00 5.10645528E-02-8.66416663E-05    3
 7.54583371E-08-2.46379443E-11-9.32652154E+04 1.69303014E+01                   4

O[CH]OO(336)            C   1H   3O   3     G   100.000  5000.000  874.44      1
 1.58912457E+00 2.28032089E-02-1.21602943E-05 2.34508992E-09-1.59188935E-13    2
-1.58631806E+04 2.43635368E+01 2.32082274E+00 4.88611630E-02-1.07300253E-04    3
 1.13334405E-07-4.28849346E-11-1.71153720E+04 1.45034435E+01                   4

C2HO3(341)              C   2H   1O   3     G   100.000  5000.000  942.37      1
 1.01053519E+01 4.28993655E-03-5.43407530E-07 1.23129326E-10-1.52907482E-14    2
-1.88411139E+04-2.54837335E+01 3.41379180E+00 1.42586764E-04 5.78693824E-05    3
-7.78532076E-08 3.03945160E-11-1.61345811E+04 1.40706476E+01                   4

C1OO1(343)              C   1H   2O   2     G   100.000  5000.000  885.26      1
 2.11788905E+01-2.37534187E-02 1.67397463E-05-3.39203946E-09 2.31179996E-13    2
-7.98417632E+03-9.21522607E+01 3.54045833E+00-1.77439875E-02 1.31417640E-04    3
-1.83782677E-07 7.77284055E-11-1.97382711E+03 7.10172657E+00                   4

C2HO3(356)              C   2H   1O   3     G   100.000  5000.000  941.54      1
 1.54817680E+01-3.22741592E-03 2.95446101E-06-4.54977707E-10 1.78086379E-14    2
-3.64764376E+04-5.90138722E+01 3.27467110E+00-5.00428706E-03 9.12357342E-05    3
-1.23467109E-07 4.87452905E-11-3.18002764E+04 1.17683590E+01                   4

C2O3(369)               C   2O   3          G   100.000  5000.000  910.54      1
 4.31524127E+00 1.05752773E-02-5.14877573E-06 9.24363607E-10-5.88734717E-14    2
 3.92307805E+04 1.48165248E+01 2.72851822E+00 3.48825078E-02-7.37518373E-05    3
 7.20637257E-08-2.53322698E-11 3.88010505E+04 1.83763777E+01                   4

O1[C]2OC1O2(382)        C   2H   1O   3     G   100.000  5000.000 1462.70      1
 2.55876382E+00 2.72301664E-02-1.54340171E-05 3.09690903E-09-2.17254218E-13    2
-5.67540473E+04 7.39201209E+00 4.23874672E+00 1.06815192E-04 3.54846896E-05    3
-3.06408902E-08 7.34888652E-12-5.48354654E+04 6.88653950E+00                   4

C2O3(383)               C   2O   3          G   100.000  5000.000 1512.12      1
 2.52013025E+00 3.05001160E-02-1.67188851E-05 3.28230452E-09-2.26813243E-13    2
-8.79014591E+04 7.74352369E+00 4.17804360E+00 3.29227884E-03 3.29102064E-05    3
-2.85795887E-08 6.69116373E-12-8.57937092E+04 7.68693100E+00                   4

C2H2O3(428)             C   2H   2O   3     G   100.000  5000.000 1607.01      1
 1.00918022E+01 1.51192784E-02-7.00178361E-06 1.29614136E-09-8.71268829E-14    2
-6.21400307E+04-2.58998242E+01 2.53595468E+00 2.89593546E-02-1.52838468E-05    3
 2.80852707E-09-2.31811565E-14-5.90701920E+04 1.61326365E+01                   4

O[C]1OCO1(446)          C   2H   3O   3     G   100.000  5000.000  950.29      1
 1.45236185E+01 8.34411536E-03-2.10564648E-06 4.41215325E-10-4.04353356E-14    2
-8.61179049E+04-5.16991838E+01 2.59529218E+00 1.28050091E-02 6.30646771E-05    3
-9.59374850E-08 3.86418320E-11-8.17851653E+04 1.61084671E+01                   4

END


REACTIONS    KCAL/MOLE   MOLES

HOCHO(1)(+M)<=>H2O(7)+CO(11)(+M)                    7.500e+14 0.000     68.710   

    LOW/ 4.100e+15 0.000     52.980   /

HO2(8)+HOCO(13)<=>O2(2)+HOCHO(1)                    4.000000e+11 0.000     0.000    

O2(2)+HOCO(13)<=>HO2(8)+CO2(12)                     4.000000e+09 1.000     0.000    

O2(2)+O2(2)+H2(4)=>HO2(8)+HO2(8)                    2.000000e+17 0.000     25.830   

HOCHO(1)(+M)<=>H2(4)+CO2(12)(+M)                    4.500e+13 0.000     68.240   

    LOW/ 1.700e+15 0.000     51.110   /

H2O(7)+CO(11)(+M)<=>H2(4)+CO2(12)(+M)               1.000e+00 0.000     0.000    
    TCHEB/ 300.000   2500.000 /
    PCHEB/ 0.099     98.692   /
    CHEB/ 6 4/
    CHEB/ -1.529e+01   -8.966e-01   -7.713e-02   4.966e-03   /
    CHEB/ 2.153e+01    7.165e-01    -1.122e-02   -1.473e-02  /
    CHEB/ 2.761e-01    1.989e-01    5.174e-02    -4.651e-03  /
    CHEB/ 4.666e-02    -2.695e-03   2.678e-02    5.620e-03   /
    CHEB/ 1.163e-02    -2.845e-02   1.929e-03    3.985e-03   /
    CHEB/ 5.623e-03    -1.490e-02   -3.853e-03   6.146e-04   /

HOCO(13)+HOCO(13)<=>CO2(12)+HOCHO(1)                1.810000e+14 0.000     0.000    

O2(2)+HOCO(13)(+M)<=>CHO4(166)(+M)                  1.000e+00 0.000     0.000    
    TCHEB/ 300.000   2500.000 /
    PCHEB/ 0.099     98.692   /
    CHEB/ 6 4/
    CHEB/ 1.208e+01    6.672e-01    -9.056e-02   7.139e-03   /
    CHEB/ -1.159e+00   6.457e-01    1.406e-02    -1.621e-02  /
    CHEB/ -5.009e-01   1.363e-01    4.459e-02    -4.293e-04  /
    CHEB/ -1.480e-01   -1.014e-02   1.115e-02    4.221e-03   /
    CHEB/ -1.260e-02   -2.094e-02   -2.466e-03   8.375e-04   /
    CHEB/ 1.728e-02    -6.678e-03   -2.933e-03   -4.758e-04  /

CHO4(166)(+M)<=>HO2(8)+CO2(12)(+M)                  1.000e+00 0.000     0.000    
    TCHEB/ 300.000   2500.000 /
    PCHEB/ 0.099     98.692   /
    CHEB/ 6 4/
    CHEB/ 1.970e-01    3.346e-01    -4.743e-03   -2.546e-03  /
    CHEB/ 8.440e+00    5.228e-01    7.921e-03    -6.310e-03  /
    CHEB/ -6.084e-01   2.549e-01    2.155e-02    -3.673e-03  /
    CHEB/ -2.685e-01   7.505e-02    1.196e-02    -1.186e-04  /
    CHEB/ -8.026e-02   1.343e-02    -1.245e-03   1.983e-04   /
    CHEB/ -9.359e-03   6.153e-03    -5.088e-03   -6.700e-04  /

HO2(8)+HO2(8)<=>O2(2)+H2O2(9)                       1.930000e-02 4.120     -9.857   

HO2(8)+HOCO(13)<=>H2O2(9)+CO2(12)                   4.000000e+13 0.000     0.000    

HO2(8)+HOCHO(1)<=>H2O2(9)+HOCO(13)                  4.700000e-01 3.975     16.787   

OH(5)+HO2(8)<=>O2(2)+H2O(7)                         2.140000e+06 1.650     2.180    

OH(5)+H2O(7)<=>HO2(8)+H2(4)                         7.900000e+09 0.430     71.700   

H2O2(9)(+M)<=>OH(5)+OH(5)(+M)                       2.000e+12 0.900     48.750   
N2/1.50/ H2O(7)/7.50/ H2O2(9)/7.70/ H2(4)/3.70/ He/0.65/ O2(2)/1.20/ CO(11)/2.80/ CO2(12)/1.60/ 
    LOW/ 2.490e+24 -2.300    48.750   /
    TROE/ 4.200e-01 1e+30     1e+30    /

OH(5)+H2O2(9)<=>HO2(8)+H2O(7)                       1.740000e+12 0.000     0.318    
DUPLICATE
OH(5)+H2O2(9)<=>HO2(8)+H2O(7)                       7.590000e+13 0.000     7.269    
DUPLICATE


O2(2)+H2(4)<=>OH(5)+OH(5)                           2.040000e+12 0.440     69.155   

HO2(8)+HO2(8)<=>O2(2)+OH(5)+OH(5)                   6.410000e+17 -1.540    16.971   

OH(5)+CO(11)<=>HOCO(13)                             1.000e+00 0.000     0.000    
    PLOG/ 0.013158  1.700e+15 -2.680    0.859    /
    PLOG/ 0.131580  5.900e+18 -3.350    0.887    /
    PLOG/ 1.315800  2.600e+20 -3.500    1.309    /
    PLOG/ 13.158000 7.100e+20 -3.320    1.763    /
    PLOG/ 131.580000 1.100e+20 -2.780    2.056    /

HO2(8)+CO(11)<=>OH(5)+CO2(12)                       1.600000e+05 2.180     17.943   

H2O2(9)+CO(11)<=>OH(5)+HOCO(13)                     3.600000e+04 2.500     28.660   

OH(5)+HOCO(13)<=>H2O(7)+CO2(12)                     4.600000e+12 0.000     -0.089   
DUPLICATE
OH(5)+HOCO(13)<=>H2O(7)+CO2(12)                     9.500000e+06 2.000     -0.089   
DUPLICATE


OH(5)+HOCHO(1)<=>H2O(7)+HOCO(13)                    7.800000e-06 5.570     -2.365   

OH(5)+HOCHO(1)<=>H2O(7)+OCHO(64)                    4.900000e-05 4.910     -5.067   

HO2(8)+HOCHO(1)<=>H2O2(9)+OCHO(64)                  3.900000e+01 3.080     25.206   

O2(2)+HOCHO(1)<=>HO2(8)+OCHO(64)                    3.000000e+13 0.000     63.000   

O2(2)+OCHO(64)<=>HO2(8)+CO2(12)                     5.000000e+13 0.000     0.000    

OCHO(64)(+M)<=>HOCO(13)(+M)                         1.000e+00 0.000     0.000    
    TCHEB/ 300.000   2500.000 /
    PCHEB/ 0.099     98.692   /
    CHEB/ 6 4/
    CHEB/ -3.084e-01   2.390e+00    -2.157e-01   -2.405e-02  /
    CHEB/ 8.236e+00    2.221e-01    3.487e-02    -2.093e-02  /
    CHEB/ -2.862e-01   3.260e-02    1.494e-02    2.009e-03   /
    CHEB/ -1.777e-01   -6.995e-04   3.924e-03    3.254e-03   /
    CHEB/ -6.140e-02   -3.067e-03   -3.398e-04   9.579e-04   /
    CHEB/ -2.706e-02   -1.538e-03   -1.077e-04   4.045e-04   /

OCHO(64)+HOCHO(1)<=>HOCO(13)+HOCHO(1)               1.968453e+09 1.062     12.422   

HOCO(13)+OCHO(64)<=>CO2(12)+HOCHO(1)                3.620000e+13 0.000     0.000    
DUPLICATE

OCHO(64)+OCHO(64)<=>CO2(12)+HOCHO(1)                1.889016e+10 0.509     0.000    

HOCO(13)+OCHO(64)<=>CO2(12)+HOCHO(1)                1.356420e+10 0.470     0.000    
DUPLICATE

OH(5)+OCHO(64)<=>H2O(7)+CO2(12)                     9.445080e+09 0.509     0.000    

HO2(8)+OCHO(64)<=>H2O2(9)+CO2(12)                   9.445080e+09 0.509     0.000    

OH(5)+CO(11)(+M)<=>OCHO(64)(+M)                     1.000e+00 0.000     0.000    
    TCHEB/ 300.000   2500.000 /
    PCHEB/ 0.099     98.692   /
    CHEB/ 6 4/
    CHEB/ 5.057e+00    9.109e-01    -2.090e-01   -2.385e-02  /
    CHEB/ 4.022e+00    2.416e-01    4.367e-02    -1.923e-02  /
    CHEB/ -3.337e-01   3.773e-02    1.813e-02    3.178e-03   /
    CHEB/ -1.690e-01   3.518e-04    4.688e-03    3.633e-03   /
    CHEB/ -9.199e-02   -2.549e-03   -5.574e-05   1.035e-03   /
    CHEB/ -4.579e-02   -8.899e-04   1.280e-04    4.094e-04   /

H(3)+H(3)+M<=>H2(4)+M                               7.000e+17 -1.000    0.000    
H2(4)/0.00/ H(3)/0.00/ N2/0.00/ He/0.00/ O2(2)/0.00/ H2O(7)/14.30/ Ar/0.00/ 

O2(2)+H(3)+H(3)<=>O2(2)+H2(4)                       8.800000e+22 -1.835    0.800    

H(3)+H(3)+H2(4)<=>H2(4)+H2(4)                       1.000000e+17 -0.600    0.000    

H(3)+H(3)+H(3)<=>H(3)+H2(4)                         3.200000e+15 0.000     0.000    

O2(2)+H(3)+H(3)<=>OH(5)+OH(5)                       4.000000e+22 -1.835    0.800    

H2O(7)+M<=>H(3)+OH(5)+M                             6.060e+27 -3.312    120.770  
He/1.10/ N2/2.00/ H2(4)/3.00/ H2O(7)/0.00/ O2(2)/0.00/ CO(11)/1.90/ CO2(12)/3.80/ 

H2O(7)+H2O(7)<=>H(3)+OH(5)+H2O(7)                   1.000000e+26 -2.440    120.160  

O2(2)+H(3)+OH(5)<=>O2(2)+H2O(7)                     2.560000e+22 -1.835    0.800    

O2(2)+H(3)(+M)<=>HO2(8)(+M)                         4.660e+12 0.440     0.000    
He/0.57/ CO2(12)/3.61/ H2(4)/1.50/ H2O(7)/16.60/ Ar/0.72/ 
    LOW/ 1.225e+19 -1.200    0.000    /
    TROE/ 0.000e+00 1.75e+03  1e-10     1e+30    /

H(3)+H2O2(9)<=>HO2(8)+H2(4)                         5.020000e+06 2.070     4.300    

H(3)+H2O2(9)<=>OH(5)+H2O(7)                         2.030000e+07 2.020     2.620    

OH(5)+H2(4)<=>H(3)+H2O(7)                           2.140000e+08 1.520     3.450    

H(3)+HO2(8)<=>OH(5)+OH(5)                           7.079000e+13 0.000     0.295    

O2(2)+H2(4)<=>H(3)+HO2(8)                           7.400000e+05 2.430     53.500   

H(3)+HO2(8)+M<=>H2O2(9)+M                           6.000e+14 1.250     -0.270   


OH(5)+CO(11)<=>H(3)+CO2(12)                         1.000e+00 0.000     0.000    
    PLOG/ 0.013150  2.100e+05 1.900     -1.064   /
    PLOG/ 0.131500  2.500e+05 1.880     -1.043   /
    PLOG/ 1.315000  8.700e+05 1.730     -0.685   /
    PLOG/ 13.158000 6.800e+06 1.480     0.048    /
    PLOG/ 131.580000 2.300e+07 1.350     0.974    /

HOCO(13)(+M)<=>H(3)+CO2(12)(+M)                     8.200e+11 0.413     35.335   

    LOW/ 6.000e+26 -3.148    37.116   /
    TROE/ 3.900e-01 1e-30     1e+30    /

H(3)+HOCO(13)<=>H2(4)+CO2(12)                       3.100000e+17 -1.347    0.555    

H(3)+HOCO(13)<=>H2O(7)+CO(11)                       6.000000e+15 -0.525    2.125    

H(3)+HOCHO(1)<=>H2(4)+HOCO(13)                      2.300000e+02 3.272     4.858    

H(3)+HOCHO(1)<=>H2(4)+OCHO(64)                      4.200000e+05 2.255     14.091   

OCHO(64)(+M)<=>H(3)+CO2(12)(+M)                     1.000e+00 0.000     0.000    
    TCHEB/ 300.000   2500.000 /
    PCHEB/ 0.099     98.692   /
    CHEB/ 6 4/
    CHEB/ 9.516e+00    7.163e-01    -2.099e-01   9.875e-03   /
    CHEB/ -1.261e-01   2.244e-01    1.603e-02    -2.023e-02  /
    CHEB/ -1.111e-02   8.269e-02    2.457e-02    -2.573e-03  /
    CHEB/ 9.383e-03    5.086e-02    1.817e-02    7.276e-04   /
    CHEB/ 1.264e-02    3.424e-02    1.292e-02    1.073e-03   /
    CHEB/ 1.102e-02    2.223e-02    8.513e-03    8.152e-04   /

H(3)+OCHO(64)(+M)<=>HOCHO(1)(+M)                    1.000e+00 0.000     0.000    
    TCHEB/ 300.000   2500.000 /
    PCHEB/ 0.099     98.692   /
    CHEB/ 6 4/
    CHEB/ 1.098e+01    1.478e+00    -1.297e-02   -5.820e-03  /
    CHEB/ -6.810e-01   2.234e-02    1.336e-02    5.964e-03   /
    CHEB/ -2.630e-01   -1.100e-03   -5.369e-04   -1.345e-04  /
    CHEB/ -1.135e-01   -5.329e-04   -3.530e-04   -1.706e-04  /
    CHEB/ -5.147e-02   -3.734e-05   -6.275e-05   -4.534e-05  /
    CHEB/ -2.166e-02   -2.145e-05   -3.663e-05   -2.806e-05  /

H(3)+HOCO(13)(+M)<=>HOCHO(1)(+M)                    1.000e+00 0.000     0.000    
    TCHEB/ 300.000   2500.000 /
    PCHEB/ 0.099     98.692   /
    CHEB/ 6 4/
    CHEB/ 1.005e+01    1.432e+00    -3.844e-02   -1.552e-02  /
    CHEB/ -2.038e+00   7.047e-02    3.909e-02    1.496e-02   /
    CHEB/ -6.101e-01   -1.910e-03   -1.364e-04   7.667e-04   /
    CHEB/ -2.270e-01   -2.221e-03   -1.303e-03   -5.433e-04  /
    CHEB/ -9.183e-02   -5.729e-04   -3.834e-04   -2.071e-04  /
    CHEB/ -3.727e-02   -2.469e-04   -1.541e-04   -7.586e-05  /

H(3)+OCHO(64)(+M)<=>H2O(7)+CO(11)(+M)               1.000e+00 0.000     0.000    
    TCHEB/ 300.000   2500.000 /
    PCHEB/ 0.099     98.692   /
    CHEB/ 6 4/
    CHEB/ 1.358e+01    -2.112e-02   -1.260e-02   -5.659e-03  /
    CHEB/ 1.288e-01    2.234e-02    1.336e-02    5.964e-03   /
    CHEB/ 1.725e-02    -1.236e-03   -6.409e-04   -1.911e-04  /
    CHEB/ 1.195e-03    -5.935e-04   -4.090e-04   -2.056e-04  /
    CHEB/ -1.559e-03   -4.844e-05   -7.544e-05   -5.581e-05  /
    CHEB/ -1.319e-03   -2.630e-05   -3.385e-05   -2.638e-05  /

H(3)+OCHO(64)<=>H2(4)+CO2(12)                       1.356420e+10 0.470     0.000    

H(3)+OCHO(64)(+M)<=>H2(4)+CO2(12)(+M)               1.000e+00 0.000     0.000    
    TCHEB/ 300.000   2500.000 /
    PCHEB/ 0.099     98.692   /
    CHEB/ 6 4/
    CHEB/ 1.239e+01    -2.113e-02   -1.261e-02   -5.661e-03  /
    CHEB/ 1.196e-01    2.234e-02    1.336e-02    5.964e-03   /
    CHEB/ 1.546e-02    -1.233e-03   -6.391e-04   -1.902e-04  /
    CHEB/ 6.726e-04    -5.924e-04   -4.082e-04   -2.051e-04  /
    CHEB/ -1.179e-03   -4.824e-05   -7.530e-05   -5.570e-05  /
    CHEB/ -1.744e-03   -2.619e-05   -3.391e-05   -2.644e-05  /

O(6)+H(3)+M<=>OH(5)+M                               6.750e+18 -1.000    0.000    
CO2(12)/3.80/ Ar/0.75/ He/0.75/ O2(2)/0.00/ H2O(7)/5.00/ H2(4)/2.50/ CO(11)/1.90/ 

O(6)+O2(2)+H(3)<=>O2(2)+OH(5)                       7.350000e+22 -1.835    0.800    

O2(2)+H(3)<=>O(6)+OH(5)                             1.040000e+14 0.000     15.286   

OH(5)+OH(5)<=>O(6)+H2O(7)                           2.668000e+06 1.820     -1.647   

O(6)+O(6)+M<=>O2(2)+M                               1.000e+17 -1.000    0.000    
N(71)/2.00/ H2O(7)/5.00/ O3(10)/8.00/ O(6)/28.80/ O2(2)/8.00/ Ar/0.00/ N2/2.00/ He/0.00/ NO(72)/2.00/ 

O(6)+H2O(7)<=>H(3)+HO2(8)                           2.200000e+08 2.000     61.600   

O(6)+H2O2(9)<=>OH(5)+HO2(8)                         9.550000e+06 2.000     3.970    

O(6)+H2(4)<=>H(3)+OH(5)                             5.080000e+04 2.670     6.292    

O(6)+HO2(8)<=>O2(2)+OH(5)                           2.850000e+10 1.000     -0.724   

O2(2)+H2(4)=>O(6)+H2O(7)                            3.000000e+13 0.000     69.545   

O(6)+OH(5)+M<=>HO2(8)+M                             1.000e+15 0.000     0.000    


O(6)+H2O2(9)<=>O2(2)+H2O(7)                         8.430000e+11 0.000     3.970    

O(6)+CO(11)(+M)<=>CO2(12)(+M)                       1.800e+10 0.000     2.384    
H2(4)/2.50/ CO(11)/1.90/ CO2(12)/3.80/ H2O(7)/12.00/ 
    LOW/ 1.400e+24 -2.790    4.191    /
    TROE/ 1.000e+00 1e-30     1e+30     1e+30    /

O2(2)+CO(11)<=>O(6)+CO2(12)                         4.700000e+12 0.000     60.500   

O(6)+HOCO(13)<=>OH(5)+CO2(12)                       9.000000e+12 0.000     0.000    

O(6)+HOCHO(1)<=>OH(5)+HOCO(13)                      5.100000e+01 3.422     4.216    

O(6)+HOCHO(1)<=>OH(5)+OCHO(64)                      1.700000e+05 2.103     9.880    

O(6)+OCHO(64)<=>OH(5)+CO2(12)                       9.445080e+09 0.509     0.000    

OCHO(64)+O[CH]O(148)<=>HOCHO(1)+HOCHO(1)            7.240000e+13 0.000     0.000    

HOCO(13)+O[CH]O(148)<=>HOCHO(1)+HOCHO(1)            3.620000e+14 0.000     0.000    

OH(5)+O[CH]O(148)<=>H2O(7)+HOCHO(1)                 4.820000e+13 0.000     0.000    

O2(2)+O[CH]O(148)<=>HO2(8)+HOCHO(1)                 2.288360e+13 0.000     0.000    

H(3)+O[CH]O(148)<=>H2(4)+HOCHO(1)                   4.000000e+13 0.000     0.000    

O2(2)+O[CH]O(148)(+M)<=>HO2(8)+HOCHO(1)(+M)         1.000e+00 0.000     0.000    
    TCHEB/ 300.000   2500.000 /
    PCHEB/ 0.099     98.692   /
    CHEB/ 6 4/
    CHEB/ 1.176e+01    -8.418e-01   -9.053e-02   8.998e-03   /
    CHEB/ 5.193e-01    7.312e-01    4.548e-03    -2.144e-02  /
    CHEB/ -1.435e-01   1.725e-01    6.254e-02    -5.362e-03  /
    CHEB/ -1.274e-01   -3.758e-02   2.361e-02    8.760e-03   /
    CHEB/ -4.305e-02   -4.828e-02   -6.766e-03   5.161e-03   /
    CHEB/ -5.966e-04   -1.637e-02   -9.407e-03   -5.733e-04  /

HO2(8)+O[CH]O(148)<=>H2O2(9)+HOCHO(1)               2.420000e+13 0.000     0.000    

O(6)+O[CH]O(148)<=>OH(5)+HOCHO(1)                   1.808000e+14 0.000     0.000    

H(3)+HOCHO(1)(+M)<=>O[CH]O(148)(+M)                 1.000e+00 0.000     0.000    
    TCHEB/ 300.000   2500.000 /
    PCHEB/ 0.099     98.692   /
    CHEB/ 6 4/
    CHEB/ 3.602e-01    -7.537e-03   -4.586e-03   -2.132e-03  /
    CHEB/ 9.840e+00    7.190e-03    4.361e-03    2.015e-03   /
    CHEB/ 2.131e-01    -5.665e-04   -3.358e-04   -1.479e-04  /
    CHEB/ 7.078e-02    -7.841e-04   -4.775e-04   -2.224e-04  /
    CHEB/ 2.642e-02    -9.723e-05   -6.099e-05   -3.006e-05  /
    CHEB/ 1.161e-02    7.225e-05    4.379e-05    2.020e-05   /
DUPLICATE

H(3)+HOCHO(1)(+M)<=>O[CH]O(148)(+M)                 1.000e+00 0.000     0.000    
    TCHEB/ 300.000   2500.000 /
    PCHEB/ 0.099     98.692   /
    CHEB/ 6 4/
    CHEB/ 8.945e+00    7.789e-01    -8.534e-02   -1.302e-03  /
    CHEB/ 2.179e+00    5.444e-01    3.072e-02    -7.773e-03  /
    CHEB/ -2.825e-01   9.651e-02    2.458e-02    2.013e-03   /
    CHEB/ -6.558e-02   1.214e-03    3.630e-03    1.206e-03   /
    CHEB/ 1.680e-03    -6.383e-03   -5.662e-04   7.009e-05   /
    CHEB/ 5.700e-03    -1.131e-03   -1.390e-04   -5.134e-05  /
DUPLICATE

OCHO(64)+CH2O4(173)<=>CHO4(166)+HOCHO(1)            6.990000e-02 3.750     19.545   

HOCO(13)+CH2O4(173)<=>CHO4(166)+HOCHO(1)            1.582731e-04 4.663     41.320   

HO2(8)+CHO4(166)<=>O2(2)+CH2O4(173)                 1.200000e+11 0.000     -1.950   

HO2(8)+CH2O4(173)<=>H2O2(9)+CHO4(166)               4.100000e+04 2.500     10.697   

OH(5)+CH2O4(173)<=>H2O(7)+CHO4(166)                 1.100000e+12 0.000     -0.437   

HO2(8)+HOCO(13)(+M)<=>CH2O4(173)(+M)                1.000e+00 0.000     0.000    
    TCHEB/ 300.000   2500.000 /
    PCHEB/ 0.099     98.692   /
    CHEB/ 6 4/
    CHEB/ 1.033e+01    1.441e+00    -3.370e-02   -1.358e-02  /
    CHEB/ -1.081e+00   7.518e-02    4.188e-02    1.618e-02   /
    CHEB/ -2.857e-01   -1.547e-02   -7.587e-03   -2.016e-03  /
    CHEB/ -6.584e-02   -1.285e-03   -1.208e-03   -8.830e-04  /
    CHEB/ 1.031e-02    -2.504e-04   -1.361e-04   -6.591e-05  /
    CHEB/ 2.918e-02    -1.436e-04   -8.348e-05   -3.326e-05  /

H(3)+CHO4(166)(+M)<=>HO2(8)+HOCO(13)(+M)            1.000e+00 0.000     0.000    
    TCHEB/ 300.000   2500.000 /
    PCHEB/ 0.099     98.692   /
    CHEB/ 6 4/
    CHEB/ 1.029e+01    -2.755e-02   -1.627e-02   -7.124e-03  /
    CHEB/ 1.468e+00    3.669e-02    2.149e-02    9.253e-03   /
    CHEB/ 4.381e-01    -9.861e-03   -5.534e-03   -2.161e-03  /
    CHEB/ 1.182e-01    2.000e-04    -3.141e-05   -1.467e-04  /
    CHEB/ 3.236e-02    1.383e-05    3.028e-05    3.089e-05   /
    CHEB/ 1.062e-02    -4.652e-05   -2.903e-05   -1.340e-05  /

H(3)+CHO4(166)(+M)<=>CH2O4(173)(+M)                 1.000e+00 0.000     0.000    
    TCHEB/ 300.000   2500.000 /
    PCHEB/ 0.099     98.692   /
    CHEB/ 6 4/
    CHEB/ 1.065e+01    1.470e+00    -1.742e-02   -7.602e-03  /
    CHEB/ -5.356e-01   3.862e-02    2.257e-02    9.667e-03   /
    CHEB/ -1.200e-01   -9.648e-03   -5.366e-03   -2.050e-03  /
    CHEB/ -4.306e-03   3.361e-05    -1.352e-04   -1.962e-04  /
    CHEB/ 3.421e-02    -6.927e-05   -2.217e-05   4.557e-06   /
    CHEB/ 3.846e-02    -6.759e-05   -4.205e-05   -1.964e-05  /

CHO4(166)+O[CH]O(148)<=>HOCHO(1)+CH2O4(173)         3.620000e+13 0.000     0.000    

HOCO(13)+CHO4(166)<=>CO2(12)+CH2O4(173)             1.810000e+13 0.000     0.000    

OCHO(64)+CHO4(166)<=>CO2(12)+CH2O4(173)             9.445080e+09 0.509     0.000    

H(3)+CH2O4(173)<=>H2(4)+CHO4(166)                   5.400000e+10 0.000     1.860    

O(6)+CHO3(176)(+M)<=>O2(2)+HOCO(13)(+M)             1.000e+00 0.000     0.000    
    TCHEB/ 300.000   2500.000 /
    PCHEB/ 0.099     98.692   /
    CHEB/ 6 4/
    CHEB/ 1.305e+01    -6.977e-02   -3.865e-02   -1.482e-02  /
    CHEB/ 4.434e-01    9.056e-02    4.910e-02    1.790e-02   /
    CHEB/ 6.489e-02    -2.067e-02   -9.780e-03   -2.323e-03  /
    CHEB/ 1.658e-02    -2.228e-03   -2.007e-03   -1.390e-03  /
    CHEB/ 1.958e-03    -7.030e-04   -3.410e-04   -1.211e-04  /
    CHEB/ -2.677e-04   1.200e-03    6.244e-04    2.112e-04   /

O(6)+CHO3(176)(+M)<=>HO2(8)+CO2(12)(+M)             1.000e+00 0.000     0.000    
    TCHEB/ 300.000   2500.000 /
    PCHEB/ 0.099     98.692   /
    CHEB/ 6 4/
    CHEB/ 1.158e+01    -6.999e-02   -3.876e-02   -1.485e-02  /
    CHEB/ 3.271e-01    9.084e-02    4.924e-02    1.793e-02   /
    CHEB/ 9.505e-02    -2.079e-02   -9.836e-03   -2.338e-03  /
    CHEB/ 3.595e-02    -2.302e-03   -2.053e-03   -1.412e-03  /
    CHEB/ 1.351e-02    -6.889e-04   -3.337e-04   -1.191e-04  /
    CHEB/ 7.379e-03    1.235e-03    6.445e-04    2.197e-04   /

O(6)+CHO3(176)(+M)<=>CHO4(166)(+M)                  1.000e+00 0.000     0.000    
    TCHEB/ 300.000   2500.000 /
    PCHEB/ 0.099     98.692   /
    CHEB/ 6 4/
    CHEB/ 1.087e+01    1.425e+00    -4.128e-02   -1.571e-02  /
    CHEB/ -6.759e-01   9.475e-02    5.108e-02    1.837e-02   /
    CHEB/ -1.375e-01   -1.946e-02   -8.911e-03   -1.832e-03  /
    CHEB/ 2.476e-02    -2.694e-03   -2.259e-03   -1.471e-03  /
    CHEB/ 5.822e-02    -1.127e-03   -5.954e-04   -2.375e-04  /
    CHEB/ 3.458e-02    1.203e-03    6.076e-04    1.884e-04   /

HO2(8)+HOCO(13)(+M)<=>OH(5)+CHO3(176)(+M)           1.000e+00 0.000     0.000    
    TCHEB/ 300.000   2500.000 /
    PCHEB/ 0.099     98.692   /
    CHEB/ 6 4/
    CHEB/ 1.263e+01    -5.845e-02   -3.317e-02   -1.338e-02  /
    CHEB/ 4.523e-02    7.464e-02    4.162e-02    1.612e-02   /
    CHEB/ -1.057e-02   -1.579e-02   -7.799e-03   -2.125e-03  /
    CHEB/ -1.050e-03   -1.311e-03   -1.227e-03   -8.969e-04  /
    CHEB/ -4.238e-04   -1.922e-04   -1.006e-04   -4.938e-05  /
    CHEB/ -2.638e-04   -9.932e-05   -5.613e-05   -2.012e-05  /

OH(5)+CHO3(176)(+M)<=>CH2O4(173)(+M)                1.000e+00 0.000     0.000    
    TCHEB/ 300.000   2500.000 /
    PCHEB/ 0.099     98.692   /
    CHEB/ 6 4/
    CHEB/ 1.296e+01    4.497e-01    -4.698e-02   1.978e-03   /
    CHEB/ -1.052e+00   6.572e-01    -3.281e-02   -6.085e-03  /
    CHEB/ -6.162e-01   2.719e-01    2.595e-02    -5.935e-03  /
    CHEB/ -2.710e-01   4.676e-02    2.510e-02    1.645e-03   /
    CHEB/ -8.474e-02   -1.847e-02   5.850e-03    3.267e-03   /
    CHEB/ -8.503e-03   -1.847e-02   -2.884e-03   8.419e-04   /

CHO3(176)(+M)<=>OH(5)+CO2(12)(+M)                   1.000e+00 0.000     0.000    
    TCHEB/ 300.000   2500.000 /
    PCHEB/ 0.099     98.692   /
    CHEB/ 6 4/
    CHEB/ 9.691e+00    1.407e+00    -3.316e-02   -6.519e-03  /
    CHEB/ 3.991e-01    1.111e-01    3.744e-02    6.246e-03   /
    CHEB/ -1.426e-01   -1.578e-02   -2.730e-03   3.320e-04   /
    CHEB/ -9.734e-02   -3.918e-03   -1.062e-03   3.867e-06   /
    CHEB/ -3.545e-02   -5.329e-04   -3.606e-04   -8.393e-06  /
    CHEB/ 1.478e-02    -1.050e-03   -4.180e-04   -1.899e-04  /

O(6)+HOCO(13)(+M)<=>CHO3(176)(+M)                   1.000e+00 0.000     0.000    
    TCHEB/ 300.000   2500.000 /
    PCHEB/ 0.099     98.692   /
    CHEB/ 6 4/
    CHEB/ 8.367e+00    1.391e+00    -3.501e-02   2.045e-03   /
    CHEB/ 5.143e-01    1.264e-01    3.473e-02    -6.952e-03  /
    CHEB/ 3.060e-02    -1.420e-02   2.585e-03    5.561e-03   /
    CHEB/ -5.347e-02   -4.270e-03   -2.402e-03   -1.939e-04  /
    CHEB/ -2.169e-02   5.613e-04    -3.654e-04   -5.482e-04  /
    CHEB/ 2.051e-02    1.607e-04    1.273e-04    -1.377e-06  /

O(6)+HOCHO(1)(+M)<=>H(3)+CHO3(176)(+M)              1.000e+00 0.000     0.000    
    TCHEB/ 300.000   2500.000 /
    PCHEB/ 0.099     98.692   /
    CHEB/ 6 4/
    CHEB/ 8.708e+00    -8.123e-02   -4.113e-02   -1.413e-02  /
    CHEB/ 2.801e+00    1.007e-01    4.955e-02    1.592e-02   /
    CHEB/ 2.382e-01    -1.745e-02   -7.123e-03   -1.022e-03  /
    CHEB/ 7.661e-02    -3.705e-03   -2.213e-03   -1.169e-03  /
    CHEB/ 2.427e-02    7.701e-06    -3.663e-05   -3.114e-05  /
    CHEB/ 1.153e-02    4.077e-04    1.699e-04    8.008e-05   /

O(6)+HOCHO(1)(+M)<=>OC1OO1(206)(+M)                 1.000e+00 0.000     0.000    
    TCHEB/ 300.000   2500.000 /
    PCHEB/ 0.099     98.692   /
    CHEB/ 6 4/
    CHEB/ 6.384e+00    1.381e+00    -6.003e-02   -1.890e-02  /
    CHEB/ 1.444e+00    1.320e-01    6.307e-02    1.728e-02   /
    CHEB/ -2.235e-02   -1.159e-02   -2.242e-03   1.924e-03   /
    CHEB/ 7.131e-02    -4.946e-03   -2.906e-03   -1.084e-03  /
    CHEB/ 4.029e-02    -7.953e-04   -6.553e-04   -4.141e-04  /
    CHEB/ 1.182e-02    2.248e-04    8.094e-05    -1.391e-05  /

OH(5)+CO2(12)(+M)<=>O[C]1OO1(205)(+M)               1.000e+00 0.000     0.000    
    TCHEB/ 300.000   2500.000 /
    PCHEB/ 0.099     98.692   /
    CHEB/ 6 4/
    CHEB/ 6.416e+00    1.207e-01    -4.771e-02   7.140e-03   /
    CHEB/ 4.323e+00    1.905e-01    -6.772e-02   8.662e-03   /
    CHEB/ -8.052e-02   9.323e-02    -2.852e-02   6.640e-04   /
    CHEB/ -7.718e-04   2.161e-02    -4.041e-03   -1.467e-03  /
    CHEB/ 1.265e-02    -9.912e-03   3.341e-03    -2.506e-04  /
    CHEB/ 1.393e-02    -1.603e-02   2.994e-03    8.631e-04   /

CHO3(176)(+M)<=>O[C]1OO1(205)(+M)                   1.000e+00 0.000     0.000    
    TCHEB/ 300.000   2500.000 /
    PCHEB/ 0.099     98.692   /
    CHEB/ 6 4/
    CHEB/ 3.511e+00    1.606e+00    -4.333e-02   6.888e-03   /
    CHEB/ 4.679e+00    1.691e-01    -6.166e-02   8.727e-03   /
    CHEB/ -3.427e-01   8.399e-02    -2.662e-02   1.181e-03   /
    CHEB/ -1.711e-01   2.068e-02    -4.257e-03   -1.167e-03  /
    CHEB/ -5.394e-02   -7.909e-03   2.895e-03    -3.292e-04  /
    CHEB/ 1.678e-02    -1.401e-02   2.865e-03    6.370e-04   /

O[C]1OO1(205)+O[CH]O(148)<=>HOCHO(1)+OC1OO1(206)    3.620000e+13 0.000     24.143   

O2(2)+OC1OO1(206)<=>HO2(8)+O[C]1OO1(205)            1.400000e+13 0.000     46.060   

OCHO(64)+OC1OO1(206)<=>O[C]1OO1(205)+HOCHO(1)       4.613025e+11 0.000     12.858   

HOCO(13)+OC1OO1(206)<=>O[C]1OO1(205)+HOCHO(1)       3.430000e+04 2.500     44.933   

O(6)+HOCO(13)(+M)<=>O[C]1OO1(205)(+M)               1.000e+00 0.000     0.000    
    TCHEB/ 300.000   2500.000 /
    PCHEB/ 0.099     98.692   /
    CHEB/ 6 4/
    CHEB/ 1.077e+01    1.170e+00    -1.476e-01   -3.363e-02  /
    CHEB/ -4.097e-01   2.012e-01    6.924e-02    7.748e-04   /
    CHEB/ -8.234e-02   -2.847e-02   -6.148e-04   7.524e-03   /
    CHEB/ -6.994e-03   -1.736e-02   -6.956e-03   -2.131e-05  /
    CHEB/ -4.091e-03   -5.332e-03   -2.150e-03   -2.599e-04  /
    CHEB/ -3.240e-03   -3.835e-03   -9.215e-04   3.253e-04   /

OH(5)+OC1OO1(206)<=>H2O(7)+O[C]1OO1(205)            9.620893e+06 1.468     8.102    

H(3)+OC1OO1(206)<=>H2(4)+O[C]1OO1(205)              4.140000e+05 2.340     2.680    

HO2(8)+OC1OO1(206)<=>H2O2(9)+O[C]1OO1(205)          2.800000e+12 0.000     16.013   

O(6)+OC1OO1(206)<=>OH(5)+O[C]1OO1(205)              3.830000e+05 2.410     14.800   

H(3)+OCHO(64)(+M)<=>H(3)+HOCO(13)(+M)               1.000e+00 0.000     0.000    
    TCHEB/ 300.000   2500.000 /
    PCHEB/ 0.099     98.692   /
    CHEB/ 6 4/
    CHEB/ 1.064e+01    -1.965e-02   -1.173e-02   -5.275e-03  /
    CHEB/ -7.496e-01   2.181e-02    1.304e-02    5.835e-03   /
    CHEB/ -1.048e-01   -1.738e-03   -9.810e-04   -3.625e-04  /
    CHEB/ -4.837e-02   -7.106e-04   -5.013e-04   -2.601e-04  /
    CHEB/ -2.889e-02   -4.176e-05   -6.050e-05   -4.867e-05  /
    CHEB/ -1.549e-02   -3.103e-05   -1.252e-05   -8.616e-06  /

H(3)+CHO3(176)(+M)<=>OH(5)+HOCO(13)(+M)             1.000e+00 0.000     0.000    
    TCHEB/ 300.000   2500.000 /
    PCHEB/ 0.099     98.692   /
    CHEB/ 6 4/
    CHEB/ 1.210e+01    -9.177e-01   -6.309e-02   2.761e-03   /
    CHEB/ 1.847e+00    7.708e-01    -2.332e-02   -1.073e-02  /
    CHEB/ -2.561e-02   2.179e-01    5.582e-02    -6.414e-03  /
    CHEB/ -8.481e-02   -2.352e-02   3.412e-02    6.311e-03   /
    CHEB/ -1.918e-02   -4.336e-02   2.304e-04    5.846e-03   /
    CHEB/ -2.738e-03   -1.771e-02   -7.485e-03   6.970e-04   /

HO2(8)+HOCHO(1)(+M)<=>OH(5)+CH2O3(182)(+M)          1.000e+00 0.000     0.000    
    TCHEB/ 300.000   2500.000 /
    PCHEB/ 0.099     98.692   /
    CHEB/ 6 4/
    CHEB/ -6.756e+00   -8.063e-01   -8.640e-02   8.383e-03   /
    CHEB/ 1.376e+01    7.580e-01    1.449e-02    -2.060e-02  /
    CHEB/ 8.633e-03    1.492e-01    6.640e-02    -2.419e-03  /
    CHEB/ -8.495e-02   -6.141e-02   1.865e-02    1.032e-02   /
    CHEB/ -1.583e-02   -5.462e-02   -1.214e-02   4.322e-03   /
    CHEB/ 1.242e-02    -1.342e-02   -1.090e-02   -1.785e-03  /

O(6)+HOCHO(1)(+M)<=>CH2O3(182)(+M)                  1.000e+00 0.000     0.000    
    TCHEB/ 300.000   2500.000 /
    PCHEB/ 0.099     98.692   /
    CHEB/ 6 4/
    CHEB/ 7.421e+00    7.427e-01    -1.832e-01   -7.628e-03  /
    CHEB/ 1.620e+00    6.949e-01    1.070e-01    -1.564e-02  /
    CHEB/ -4.449e-01   6.945e-02    5.918e-02    6.350e-03   /
    CHEB/ -1.960e-01   -1.662e-02   9.754e-03    9.798e-03   /
    CHEB/ -8.576e-02   -1.196e-02   -4.321e-03   2.157e-03   /
    CHEB/ -3.841e-02   -5.182e-03   -3.183e-03   -7.151e-04  /

OH(5)+HOCO(13)(+M)<=>CH2O3(182)(+M)                 1.000e+00 0.000     0.000    
    TCHEB/ 300.000   2500.000 /
    PCHEB/ 0.099     98.692   /
    CHEB/ 6 4/
    CHEB/ 1.356e+01    2.707e-01    -4.018e-02   2.092e-03   /
    CHEB/ -5.560e-01   4.394e-01    -4.992e-02   -1.541e-03  /
    CHEB/ -3.743e-01   2.447e-01    -4.404e-03   -5.889e-03  /
    CHEB/ -2.090e-01   9.472e-02    1.446e-02    -3.141e-03  /
    CHEB/ -1.033e-01   2.353e-02    1.114e-02    6.123e-04   /
    CHEB/ -4.742e-02   1.451e-03    3.808e-03    1.501e-03   /

CHO3(176)+O[CH]O(148)<=>HOCHO(1)+CH2O3(182)         7.240000e+13 0.000     0.000    

HO2(8)+CHO3(176)<=>O2(2)+CH2O3(182)                 6.319327e+03 2.302     8.568    

H2O2(9)+CHO3(176)<=>HO2(8)+CH2O3(182)               1.398000e-01 3.750     19.545   

HOCO(13)+CHO3(176)<=>CO2(12)+CH2O3(182)             3.620000e+13 0.000     0.000    

OCHO(64)+CHO3(176)<=>CO2(12)+CH2O3(182)             1.889016e+10 0.509     0.000    

OH(5)+CH2O3(182)<=>H2O(7)+CHO3(176)                 2.400000e+06 2.000     -0.250   

H(3)+CH2O3(182)<=>H2(4)+CHO3(176)                   4.800000e+08 1.500     6.620    

O(6)+CH2O3(182)<=>OH(5)+CHO3(176)                   3.400000e+08 1.500     7.351    

H(3)+CHO3(176)(+M)<=>CH2O3(182)(+M)                 1.000e+00 0.000     0.000    
    TCHEB/ 300.000   2500.000 /
    PCHEB/ 0.099     98.692   /
    CHEB/ 6 4/
    CHEB/ 1.316e+01    3.678e-01    -4.441e-02   1.248e-03   /
    CHEB/ -6.897e-01   5.828e-01    -4.833e-02   -3.934e-03  /
    CHEB/ -5.026e-01   2.969e-01    8.262e-03    -7.162e-03  /
    CHEB/ -2.711e-01   9.190e-02    2.435e-02    -1.933e-03  /
    CHEB/ -1.242e-01   8.675e-03    1.322e-02    2.322e-03   /
    CHEB/ -5.038e-02   -9.136e-03   2.413e-03    2.017e-03   /

HO2(8)+HO2(8)<=>O3(10)+H2O(7)                       1.000000e+02 0.000     0.000    

O(6)+O2(2)+M<=>O3(10)+M                             6.530e+17 -1.500    0.000    
Ar/0.00/ O2(2)/0.95/ He/0.00/ O(6)/4.00/ O3(10)/2.50/ 

O(6)+O3(10)<=>O2(2)+O2(2)                           4.820000e+12 0.000     4.094    

O3(10)+H(3)<=>O2(2)+OH(5)                           8.430000e+13 0.000     0.934    

O3(10)+H(3)<=>O(6)+HO2(8)                           1.000000e+02 0.000     0.000    

O3(10)+OH(5)<=>O2(2)+HO2(8)                         1.000000e+12 0.000     1.870    

O3(10)+HO2(8)<=>O2(2)+O2(2)+OH(5)                   5.850000e-04 4.570     -1.377   

O3(10)+H2(4)<=>OH(5)+HO2(8)                         6.000000e+10 0.000     20.000   

H(3)+CO3(212)(+M)<=>OH(5)+CO2(12)(+M)               1.000e+00 0.000     0.000    
    TCHEB/ 300.000   2500.000 /
    PCHEB/ 0.099     98.692   /
    CHEB/ 6 4/
    CHEB/ 9.243e+00    -2.865e-01   -1.307e-01   -3.157e-02  /
    CHEB/ 3.521e+00    2.249e-01    8.508e-02    7.377e-03   /
    CHEB/ -2.464e-02   -1.056e-02   6.567e-03    9.029e-03   /
    CHEB/ -1.173e-01   -6.209e-03   -2.782e-03   2.290e-04   /
    CHEB/ -9.151e-02   5.855e-04    -1.577e-04   -3.508e-04  /
    CHEB/ -5.662e-02   -8.641e-04   -2.347e-04   1.172e-05   /

H(3)+CO3(212)(+M)<=>CHO3(176)(+M)                   1.000e+00 0.000     0.000    
    TCHEB/ 300.000   2500.000 /
    PCHEB/ 0.099     98.692   /
    CHEB/ 6 4/
    CHEB/ 5.287e+00    1.213e+00    -1.310e-01   -3.167e-02  /
    CHEB/ 3.484e+00    2.239e-01    8.454e-02    7.201e-03   /
    CHEB/ -8.411e-02   -1.115e-02   6.260e-03    8.926e-03   /
    CHEB/ -1.995e-01   -6.522e-03   -2.933e-03   1.857e-04   /
    CHEB/ -1.250e-01   4.326e-04    -2.239e-04   -3.634e-04  /
    CHEB/ -4.115e-02   -9.354e-04   -2.602e-04   1.166e-05   /

O2(2)+O[C]1OO1(205)<=>HO2(8)+CO3(212)               5.263520e+14 -0.401    72.860   

H(3)+CO3(212)(+M)<=>O[C]1OO1(205)(+M)               1.000e+00 0.000     0.000    
    TCHEB/ 300.000   2500.000 /
    PCHEB/ 0.099     98.692   /
    CHEB/ 6 4/
    CHEB/ 8.420e+00    1.212e+00    -1.314e-01   -3.173e-02  /
    CHEB/ 3.215e+00    2.224e-01    8.379e-02    6.981e-03   /
    CHEB/ 1.741e-01    -1.209e-02   5.781e-03    8.771e-03   /
    CHEB/ 5.038e-02    -7.011e-03   -3.170e-03   1.166e-04   /
    CHEB/ 9.556e-03    2.422e-04    -2.984e-04   -3.712e-04  /
    CHEB/ 4.453e-03    -9.602e-04   -2.479e-04   3.439e-05   /

HO2(8)+O[C]1OO1(205)<=>H2O2(9)+CO3(212)             1.210000e+13 0.000     36.149   

OH(5)+O[C]1OO1(205)<=>H2O(7)+CO3(212)               2.410000e+13 0.000     17.814   

O(6)+O[C]1OO1(205)<=>OH(5)+CO3(212)                 1.990160e+14 -0.226    28.828   

H(3)+CO3(212)(+M)<=>O(6)+HOCO(13)(+M)               1.000e+00 0.000     0.000    
    TCHEB/ 300.000   2500.000 /
    PCHEB/ 0.099     98.692   /
    CHEB/ 6 4/
    CHEB/ 5.314e+00    -2.565e-01   -1.170e-01   -2.827e-02  /
    CHEB/ 4.767e+00    2.486e-01    9.962e-02    1.344e-02   /
    CHEB/ 3.774e-01    -5.860e-03   9.575e-03    1.069e-02   /
    CHEB/ -2.116e-02   -6.473e-03   -3.320e-03   -1.710e-04  /
    CHEB/ -6.279e-02   -2.474e-04   -9.558e-04   -9.228e-04  /
    CHEB/ -4.027e-02   -1.374e-03   -7.214e-04   -3.327e-04  /

CO3(212)(+M)<=>O(6)+CO2(12)(+M)                     1.000e+00 0.000     0.000    
    TCHEB/ 300.000   2500.000 /
    PCHEB/ 0.099     98.692   /
    CHEB/ 6 4/
    CHEB/ 3.646e-01    1.057e+00    1.440e-01    -2.099e-02  /
    CHEB/ 8.707e+00    1.901e-03    -3.679e-02   3.158e-02   /
    CHEB/ -2.998e-01   5.203e-02    -1.989e-02   7.646e-03   /
    CHEB/ -1.616e-01   3.225e-02    -4.153e-03   -3.642e-03  /
    CHEB/ -8.242e-02   8.119e-03    3.523e-03    -3.185e-03  /
    CHEB/ -3.501e-02   -1.781e-03   3.094e-03    -7.163e-04  /

H(3)+O[C]1OO1(205)<=>H2(4)+CO3(212)                 1.151490e+09 1.378     24.625   

H(3)+[O][C]1OO1(213)(+M)<=>OH(5)+CO2(12)(+M)        1.000e+00 0.000     0.000    
    TCHEB/ 300.000   2500.000 /
    PCHEB/ 0.099     98.692   /
    CHEB/ 6 4/
    CHEB/ 1.326e+01    -4.103e-01   -1.727e-01   -3.264e-02  /
    CHEB/ 6.403e-02    1.778e-01    5.018e-02    -7.239e-03  /
    CHEB/ -1.241e-01   -5.675e-02   -8.071e-03   7.987e-03   /
    CHEB/ -9.671e-02   -4.093e-02   -1.360e-02   1.209e-03   /
    CHEB/ -6.793e-02   -2.063e-02   -6.392e-03   5.380e-04   /
    CHEB/ -4.793e-02   -1.280e-02   -2.751e-03   1.212e-03   /

H(3)+[O][C]1OO1(213)(+M)<=>CHO3(176)(+M)            1.000e+00 0.000     0.000    
    TCHEB/ 300.000   2500.000 /
    PCHEB/ 0.099     98.692   /
    CHEB/ 6 4/
    CHEB/ 9.367e+00    1.088e+00    -1.732e-01   -3.268e-02  /
    CHEB/ 2.115e-02    1.758e-01    4.940e-02    -7.329e-03  /
    CHEB/ -1.860e-01   -5.824e-02   -8.630e-03   7.932e-03   /
    CHEB/ -1.793e-01   -4.202e-02   -1.398e-02   1.190e-03   /
    CHEB/ -1.010e-01   -2.142e-02   -6.646e-03   5.404e-04   /
    CHEB/ -3.177e-02   -1.333e-02   -2.907e-03   1.225e-03   /

[O][C]1OO1(213)+O[CH]O(148)<=>O[C]1OO1(205)+HOCHO(1) 3.620000e+13 0.000     0.000    

H(3)+[O][C]1OO1(213)(+M)<=>O[C]1OO1(205)(+M)        1.000e+00 0.000     0.000    
    TCHEB/ 300.000   2500.000 /
    PCHEB/ 0.099     98.692   /
    CHEB/ 6 4/
    CHEB/ 1.262e+01    1.086e+00    -1.739e-01   -3.264e-02  /
    CHEB/ -2.477e-01   1.716e-01    4.786e-02    -7.436e-03  /
    CHEB/ 6.022e-02    -6.149e-02   -9.823e-03   7.831e-03   /
    CHEB/ 6.428e-02    -4.442e-02   -1.481e-02   1.152e-03   /
    CHEB/ 3.224e-02    -2.308e-02   -7.164e-03   5.594e-04   /
    CHEB/ 1.444e-02    -1.439e-02   -3.189e-03   1.279e-03   /

[O][C]1OO1(213)+HOCO(13)<=>CO2(12)+O[C]1OO1(205)    1.810000e+13 0.000     0.000    

[O][C]1OO1(213)+OCHO(64)<=>CO2(12)+O[C]1OO1(205)    9.445080e+09 0.509     0.000    

O(6)+HOCO(13)(+M)<=>H(3)+[O][C]1OO1(213)(+M)        1.000e+00 0.000     0.000    
    TCHEB/ 300.000   2500.000 /
    PCHEB/ 0.099     98.692   /
    CHEB/ 6 4/
    CHEB/ 1.046e+01    -3.046e-01   -1.362e-01   -3.108e-02  /
    CHEB/ 1.056e+00    2.373e-01    8.675e-02    5.515e-03   /
    CHEB/ 2.819e-01    -7.035e-03   9.377e-03    1.011e-02   /
    CHEB/ 5.890e-02    -5.435e-03   -1.998e-03   8.375e-04   /
    CHEB/ -1.306e-02   9.877e-04    4.932e-05    -2.417e-04  /
    CHEB/ -2.610e-02   -6.463e-04   -1.128e-04   4.322e-05   /

O(6)+CO2(12)(+M)<=>[O][C]1OO1(213)(+M)              1.000e+00 0.000     0.000    
    TCHEB/ 300.000   2500.000 /
    PCHEB/ 0.099     98.692   /
    CHEB/ 6 4/
    CHEB/ 2.381e+00    9.478e-02    -5.392e-02   2.522e-03   /
    CHEB/ 8.118e+00    1.747e-01    -5.514e-02   9.916e-03   /
    CHEB/ 7.669e-02    7.844e-02    -1.599e-02   2.314e-03   /
    CHEB/ 3.699e-02    8.276e-03    6.407e-04    -1.188e-03  /
    CHEB/ 3.097e-02    -1.315e-02   3.905e-03    -1.718e-04  /
    CHEB/ 2.051e-02    -1.142e-02   1.806e-03    6.985e-04   /

CO3(212)(+M)<=>[O][C]1OO1(213)(+M)                  1.000e+00 0.000     0.000    
    TCHEB/ 300.000   2500.000 /
    PCHEB/ 0.099     98.692   /
    CHEB/ 6 4/
    CHEB/ 1.006e+01    1.426e+00    -4.424e-02   -1.689e-02  /
    CHEB/ -1.215e-01   5.455e-02    2.551e-02    1.095e-02   /
    CHEB/ -1.135e-01   3.274e-02    1.371e-02    6.142e-03   /
    CHEB/ -9.085e-03   2.405e-03    -1.509e-03   8.111e-04   /
    CHEB/ -1.183e-02   1.220e-03    -1.662e-03   2.198e-04   /
    CHEB/ -1.273e-02   1.688e-03    -8.907e-04   5.379e-05   /

H(3)+CO3(198)(+M)<=>OH(5)+CO2(12)(+M)               1.000e+00 0.000     0.000    
    TCHEB/ 300.000   2500.000 /
    PCHEB/ 0.099     98.692   /
    CHEB/ 6 4/
    CHEB/ 1.366e+01    -6.636e-02   -2.713e-02   -3.512e-03  /
    CHEB/ 2.447e-01    8.463e-02    3.233e-02    2.208e-03   /
    CHEB/ 1.547e-02    -1.544e-02   -2.900e-03   2.462e-03   /
    CHEB/ 5.399e-03    -3.697e-03   -2.531e-03   -1.007e-03  /
    CHEB/ 3.625e-03    3.399e-04    -1.489e-04   -3.411e-04  /
    CHEB/ 1.399e-03    1.211e-04    1.189e-04    5.753e-05   /

H(3)+CO3(198)(+M)<=>CHO3(176)(+M)                   1.000e+00 0.000     0.000    
    TCHEB/ 300.000   2500.000 /
    PCHEB/ 0.099     98.692   /
    CHEB/ 6 4/
    CHEB/ 9.676e+00    1.434e+00    -2.716e-02   -3.513e-03  /
    CHEB/ 2.115e-01    8.465e-02    3.233e-02    2.201e-03   /
    CHEB/ -4.417e-02   -1.541e-02   -2.883e-03   2.466e-03   /
    CHEB/ -7.773e-02   -3.686e-03   -2.523e-03   -1.003e-03  /
    CHEB/ -3.051e-02   3.402e-04    -1.482e-04   -3.403e-04  /
    CHEB/ 1.663e-02    1.183e-04    1.175e-04    5.715e-05   /

H(3)+CO3(198)(+M)<=>O[C]1OO1(205)(+M)               1.000e+00 0.000     0.000    
    TCHEB/ 300.000   2500.000 /
    PCHEB/ 0.099     98.692   /
    CHEB/ 6 4/
    CHEB/ 1.184e+01    1.304e+00    -9.756e-02   -2.949e-02  /
    CHEB/ -9.574e-01   1.749e-01    7.834e-02    1.650e-02   /
    CHEB/ -2.747e-01   -1.152e-02   7.839e-04    5.059e-03   /
    CHEB/ -7.782e-02   -5.125e-03   -3.083e-03   -9.822e-04  /
    CHEB/ -2.202e-02   -3.119e-05   -4.183e-04   -4.880e-04  /
    CHEB/ -2.738e-05   -1.312e-03   -6.538e-04   -2.215e-04  /

H(3)+CO3(198)(+M)<=>O(6)+HOCO(13)(+M)               1.000e+00 0.000     0.000    
    TCHEB/ 300.000   2500.000 /
    PCHEB/ 0.099     98.692   /
    CHEB/ 6 4/
    CHEB/ 1.127e+01    -6.318e-02   -2.597e-02   -3.472e-03  /
    CHEB/ 6.333e-01    8.291e-02    3.205e-02    2.514e-03   /
    CHEB/ 3.313e-01    -1.707e-02   -3.763e-03   2.218e-03   /
    CHEB/ 1.291e-01    -3.963e-03   -2.772e-03   -1.170e-03  /
    CHEB/ 4.556e-02    5.686e-04    -4.831e-05   -3.334e-04  /
    CHEB/ 1.374e-02    3.246e-04    2.332e-04    1.008e-04   /

CO3(198)(+M)<=>O(6)+CO2(12)(+M)                     1.000e+00 0.000     0.000    
    TCHEB/ 300.000   2500.000 /
    PCHEB/ 0.099     98.692   /
    CHEB/ 6 4/
    CHEB/ 8.514e+00    1.105e+00    1.183e-01    -1.321e-02  /
    CHEB/ 1.079e+00    6.289e-02    -6.595e-02   3.520e-02   /
    CHEB/ -3.198e-02   5.928e-02    -2.057e-02   4.137e-03   /
    CHEB/ -9.705e-02   1.591e-02    3.338e-03    -5.355e-03  /
    CHEB/ -4.098e-02   -3.121e-03   7.433e-03    -2.602e-03  /
    CHEB/ -9.803e-03   -5.027e-03   3.855e-03    1.104e-04   /

CO3(198)(+M)<=>CO3(212)(+M)                         1.000e+00 0.000     0.000    
    TCHEB/ 300.000   2500.000 /
    PCHEB/ 0.099     98.692   /
    CHEB/ 6 4/
    CHEB/ 8.035e+00    2.540e+00    1.584e-01    -2.810e-02  /
    CHEB/ -5.953e-01   -4.837e-02   -1.111e-02   2.647e-02   /
    CHEB/ -4.086e-01   3.953e-02    -1.550e-02   9.058e-03   /
    CHEB/ -2.003e-01   3.982e-02    -8.443e-03   -1.948e-03  /
    CHEB/ -1.066e-01   1.640e-02    2.049e-04    -3.043e-03  /
    CHEB/ -4.785e-02   1.466e-03    2.236e-03    -1.181e-03  /

HO2(8)+CO3(198)<=>O2(2)+CHO3(176)                   9.478990e+03 2.302     8.568    

CO3(198)+HOCO(13)<=>CO2(12)+CHO3(176)               5.430000e+13 0.000     0.000    

CO3(198)+OCHO(64)<=>CO2(12)+CHO3(176)               2.833524e+10 0.509     0.000    

CO3(198)(+M)<=>[O][C]1OO1(213)(+M)                  1.000e+00 0.000     0.000    
    TCHEB/ 300.000   2500.000 /
    PCHEB/ 0.099     98.692   /
    CHEB/ 6 4/
    CHEB/ 1.017e+01    1.542e+00    -3.612e-02   -5.988e-04  /
    CHEB/ -4.251e-01   1.051e-01    -3.366e-02   8.504e-03   /
    CHEB/ -1.184e-01   5.918e-02    -1.269e-02   4.339e-03   /
    CHEB/ -3.820e-02   1.435e-02    -2.577e-03   2.094e-04   /
    CHEB/ -5.305e-03   -3.924e-03   1.810e-03    -2.367e-04  /
    CHEB/ 3.781e-03    -6.586e-03   1.660e-03    1.539e-04   /

OH(5)+[O][C]1OO1(213)<=>OH(5)+CO3(212)              2.000000e+13 0.000     15.809   

H(3)+CO3(212)(+M)<=>H(3)+[O][C]1OO1(213)(+M)        1.000e+00 0.000     0.000    
    TCHEB/ 300.000   2500.000 /
    PCHEB/ 0.099     98.692   /
    CHEB/ 6 4/
    CHEB/ 8.720e+00    -2.665e-01   -1.207e-01   -2.840e-02  /
    CHEB/ 4.552e+00    2.393e-01    9.291e-02    1.003e-02   /
    CHEB/ 5.100e-01    -4.823e-03   9.688e-03    1.023e-02   /
    CHEB/ 1.248e-01    -3.545e-03   -1.496e-03   6.358e-04   /
    CHEB/ 1.437e-02    1.071e-03    -1.056e-04   -4.830e-04  /
    CHEB/ -8.733e-03   -9.953e-04   -4.737e-04   -2.008e-04  /

H(3)+CO3(198)(+M)<=>H(3)+[O][C]1OO1(213)(+M)        1.000e+00 0.000     0.000    
    TCHEB/ 300.000   2500.000 /
    PCHEB/ 0.099     98.692   /
    CHEB/ 6 4/
    CHEB/ 1.296e+01    -1.878e-01   -9.353e-02   -2.819e-02  /
    CHEB/ -3.237e-02   1.810e-01    8.226e-02    1.836e-02   /
    CHEB/ -4.542e-02   -9.904e-03   1.803e-03    5.591e-03   /
    CHEB/ -2.182e-02   -4.794e-03   -2.928e-03   -9.389e-04  /
    CHEB/ -1.846e-02   8.349e-05    -3.859e-04   -5.059e-04  /
    CHEB/ -1.501e-02   -1.162e-03   -5.942e-04   -2.205e-04  /

HCO(15)(+M)<=>H(3)+CO(11)(+M)                       4.900e+16 -0.930    19.724   
CO2(12)/3.00/ H2O(7)/15.00/ H2(4)/2.00/ He/1.30/ O2(2)/1.50/ N2/1.50/ CO(11)/1.50/ 
    LOW/ 7.400e+21 -2.360    19.383   /
    TROE/ 1.030e-01 139       1.09e+04  4.55e+03 /

H(3)+HCO(15)<=>H2(4)+CO(11)                         1.100000e+14 0.000     0.000    

O(6)+HCO(15)<=>OH(5)+CO(11)                         3.000000e+13 0.000     0.000    

O(6)+HCO(15)<=>H(3)+CO2(12)                         3.000000e+13 0.000     0.000    

OH(5)+HCO(15)<=>H2O(7)+CO(11)                       1.100000e+14 0.000     0.000    

O2(2)+HCO(15)<=>HO2(8)+CO(11)                       6.900000e+06 1.900     -1.369   

HO2(8)+HCO(15)<=>H(3)+OH(5)+CO2(12)                 3.000000e+13 0.000     0.000    

OH(5)+HCO(15)(+M)<=>HOCHO(1)(+M)                    1.000e+00 0.000     0.000    
    TCHEB/ 300.000   2500.000 /
    PCHEB/ 0.099     98.692   /
    CHEB/ 6 4/
    CHEB/ 1.146e+01    1.469e+00    -1.857e-02   -8.219e-03  /
    CHEB/ -7.044e-01   3.024e-02    1.775e-02    7.666e-03   /
    CHEB/ -2.516e-01   -3.223e-04   -7.813e-06   1.625e-04   /
    CHEB/ -1.092e-01   -3.945e-04   -2.371e-04   -1.059e-04  /
    CHEB/ -5.073e-02   -7.163e-05   -4.828e-05   -2.663e-05  /
    CHEB/ -2.217e-02   -1.033e-04   -6.250e-05   -2.878e-05  /

HCO(15)+OCHO(64)<=>CO(11)+HOCHO(1)                  1.806000e+14 0.000     0.000    

HCO(15)+HOCO(13)<=>CO(11)+HOCHO(1)                  1.000000e+13 0.000     0.000    

OH(5)+HCO(15)(+M)<=>H2(4)+CO2(12)(+M)               1.000e+00 0.000     0.000    
    TCHEB/ 300.000   2500.000 /
    PCHEB/ 0.099     98.692   /
    CHEB/ 6 4/
    CHEB/ 1.265e+01    -3.050e-02   -1.811e-02   -8.018e-03  /
    CHEB/ 6.389e-04    3.045e-02    1.789e-02    7.741e-03   /
    CHEB/ -9.886e-03   -4.457e-04   -8.035e-05   1.312e-04   /
    CHEB/ -6.125e-03   -5.260e-04   -3.173e-04   -1.433e-04  /
    CHEB/ -3.041e-03   -1.496e-04   -9.614e-05   -4.925e-05  /
    CHEB/ -2.349e-03   -1.355e-04   -8.242e-05   -3.835e-05  /

HO2(8)+HCO(15)<=>H2O2(9)+CO(11)                     5.120000e+13 0.000     0.000    

O(6)+HCO(15)(+M)<=>HOCO(13)(+M)                     1.000e+00 0.000     0.000    
    TCHEB/ 300.000   2500.000 /
    PCHEB/ 0.099     98.692   /
    CHEB/ 6 4/
    CHEB/ 9.128e+00    1.486e+00    -8.643e-03   -4.016e-03  /
    CHEB/ 1.380e-01    3.761e-03    2.282e-03    1.055e-03   /
    CHEB/ -4.338e-02   2.162e-03    1.306e-03    5.979e-04   /
    CHEB/ -4.066e-03   6.586e-04    3.991e-04    1.840e-04   /
    CHEB/ 2.331e-02    2.007e-05    1.333e-05    7.220e-06   /
    CHEB/ 1.698e-02    -4.015e-06   -1.823e-06   -2.753e-07  /

O(6)+HCO(15)(+M)<=>OCHO(64)(+M)                     1.000e+00 0.000     0.000    
    TCHEB/ 300.000   2500.000 /
    PCHEB/ 0.099     98.692   /
    CHEB/ 6 4/
    CHEB/ 9.720e+00    1.488e+00    -7.594e-03   -3.522e-03  /
    CHEB/ 3.859e-01    2.303e-03    1.389e-03    6.351e-04   /
    CHEB/ 4.181e-02    2.147e-03    1.296e-03    5.929e-04   /
    CHEB/ 1.038e-03    7.068e-04    4.286e-04    1.979e-04   /
    CHEB/ -9.877e-04   8.518e-05    5.321e-05    2.601e-05   /
    CHEB/ -8.832e-04   2.885e-06    2.439e-06    1.765e-06   /

HCO(15)+CHO4(166)<=>CO(11)+CH2O4(173)               5.120000e+13 0.000     0.000    

[O][C]1OO1(213)+HCO(15)<=>CO(11)+O[C]1OO1(205)      6.230550e+13 -0.000    0.000    

OH(5)+HCO(15)(+M)<=>H(3)+HOCO(13)(+M)               1.000e+00 0.000     0.000    
    TCHEB/ 300.000   2500.000 /
    PCHEB/ 0.099     98.692   /
    CHEB/ 6 4/
    CHEB/ 1.040e+01    -2.815e-02   -1.673e-02   -7.415e-03  /
    CHEB/ -8.733e-01   3.018e-02    1.777e-02    7.732e-03   /
    CHEB/ -9.871e-02   -1.348e-03   -6.234e-04   -1.154e-04  /
    CHEB/ -2.993e-02   -1.006e-03   -6.131e-04   -2.841e-04  /
    CHEB/ -1.946e-02   -2.796e-04   -1.776e-04   -8.935e-05  /
    CHEB/ -1.230e-02   -1.188e-04   -7.327e-05   -3.507e-05  /

HCO(15)+CHO3(176)<=>CO(11)+CH2O3(182)               1.806000e+14 0.000     0.000    

CHO3(176)+HOCHO(1)<=>HOCO(13)+CH2O3(182)            1.968453e+09 1.062     12.422   

O[C]1OO1(205)+O[C]1OO1(205)<=>CO3(212)+OC1OO1(206)  1.810000e+13 0.000     131.680  

[O][C]1OO1(213)+O[C]1OO1(205)<=>CO3(212)+O[C]1OO1(205) 1.810000e+13 0.000     22.632   

O(6)+CO3(212)(+M)<=>O(6)+[O][C]1OO1(213)(+M)        1.000e+00 0.000     0.000    
    TCHEB/ 300.000   2500.000 /
    PCHEB/ 0.099     98.692   /
    CHEB/ 6 4/
    CHEB/ 1.267e+01    -3.209e-01   -1.279e-01   -2.071e-02  /
    CHEB/ 1.333e+00    3.054e-01    1.085e-01    8.130e-03   /
    CHEB/ 2.658e-01    3.744e-02    2.493e-02    1.039e-02   /
    CHEB/ 6.136e-02    -1.824e-02   -3.696e-03   2.285e-03   /
    CHEB/ 1.869e-02    -9.819e-03   -4.974e-03   -1.229e-03  /
    CHEB/ 7.239e-03    -3.647e-03   -2.273e-03   -9.605e-04  /

OH(5)+[O][C]1OO1(213)(+M)<=>CHO4(166)(+M)           1.000e+00 0.000     0.000    
    TCHEB/ 300.000   2500.000 /
    PCHEB/ 0.099     98.692   /
    CHEB/ 6 4/
    CHEB/ 6.800e-01    1.381e+00    -6.125e-02   -2.011e-02  /
    CHEB/ 3.375e+00    1.476e-01    7.292e-02    2.126e-02   /
    CHEB/ -1.257e-01   -3.139e-02   -1.192e-02   -5.240e-04  /
    CHEB/ -2.662e-02   -5.881e-03   -4.784e-03   -2.803e-03  /
    CHEB/ -7.012e-03   1.235e-05    -3.823e-07   -1.185e-04  /
    CHEB/ -1.638e-02   2.456e-03    1.252e-03    4.148e-04   /

OH(5)+[O][C]1OO1(213)(+M)<=>O(6)+O[C]1OO1(205)(+M)  1.000e+00 0.000     0.000    
    TCHEB/ 300.000   2500.000 /
    PCHEB/ 0.099     98.692   /
    CHEB/ 6 4/
    CHEB/ 6.183e+00    -1.141e-06   -6.998e-07   -3.305e-07  /
    CHEB/ 4.655e+00    1.411e-06    8.654e-07    4.088e-07   /
    CHEB/ 1.887e-01    -3.652e-07   -2.240e-07   -1.058e-07  /
    CHEB/ 4.913e-02    8.486e-08    5.205e-08    2.458e-08   /
    CHEB/ 1.198e-02    -1.973e-08   -1.210e-08   -5.715e-09  /
    CHEB/ 5.542e-03    2.842e-09    1.743e-09    8.232e-10   /

OH(5)+CO3(212)(+M)<=>OH(5)+[O][C]1OO1(213)(+M)      1.000e+00 0.000     0.000    
    TCHEB/ 300.000   2500.000 /
    PCHEB/ 0.099     98.692   /
    CHEB/ 6 4/
    CHEB/ 3.949e+00    -1.344e-01   -7.498e-02   -2.918e-02  /
    CHEB/ 2.985e+00    1.641e-01    8.961e-02    3.317e-02   /
    CHEB/ 9.274e-01    -2.864e-02   -1.315e-02   -2.687e-03  /
    CHEB/ 3.204e-01    5.423e-04    -5.928e-04   -9.379e-04  /
    CHEB/ 1.216e-01    -7.266e-04   -3.280e-04   -9.311e-05  /
    CHEB/ 4.821e-02    -6.263e-04   -4.265e-04   -2.287e-04  /

O(6)+CHO3(176)(+M)<=>OH(5)+[O][C]1OO1(213)(+M)      1.000e+00 0.000     0.000    
    TCHEB/ 300.000   2500.000 /
    PCHEB/ 0.099     98.692   /
    CHEB/ 6 4/
    CHEB/ 8.122e+00    -5.579e-02   -3.135e-02   -1.240e-02  /
    CHEB/ 1.791e+00    7.569e-02    4.183e-02    1.592e-02   /
    CHEB/ 4.224e-01    -2.146e-02   -1.084e-02   -3.238e-03  /
    CHEB/ 1.015e-01    -1.267e-04   -7.487e-04   -8.577e-04  /
    CHEB/ 1.798e-02    -1.439e-04   2.918e-05    8.321e-05   /
    CHEB/ 1.186e-02    9.006e-04    4.807e-04    1.757e-04   /

OH(5)+[O][C]1OO1(213)(+M)<=>HO2(8)+CO2(12)(+M)      1.000e+00 0.000     0.000    
    TCHEB/ 300.000   2500.000 /
    PCHEB/ 0.099     98.692   /
    CHEB/ 6 4/
    CHEB/ 1.105e+00    -1.079e-01   -5.603e-02   -1.869e-02  /
    CHEB/ 4.304e+00    1.398e-01    6.997e-02    2.116e-02   /
    CHEB/ 2.373e-04    -3.402e-02   -1.387e-02   -1.575e-03  /
    CHEB/ -6.531e-02   -4.747e-03   -4.256e-03   -2.724e-03  /
    CHEB/ -4.724e-02   7.126e-04    4.395e-04    9.430e-05   /
    CHEB/ -1.869e-02   2.230e-03    1.179e-03    4.301e-04   /

O2(2)+HOCO(13)(+M)<=>OH(5)+[O][C]1OO1(213)(+M)      1.000e+00 0.000     0.000    
    TCHEB/ 300.000   2500.000 /
    PCHEB/ 0.099     98.692   /
    CHEB/ 6 4/
    CHEB/ 4.209e+00    -1.143e-01   -5.873e-02   -1.912e-02  /
    CHEB/ 4.575e+00    1.486e-01    7.369e-02    2.177e-02   /
    CHEB/ 2.329e-01    -3.206e-02   -1.223e-02   -5.941e-04  /
    CHEB/ 5.913e-02    -5.642e-03   -4.737e-03   -2.850e-03  /
    CHEB/ 1.455e-02    -6.461e-04   -3.578e-04   -2.555e-04  /
    CHEB/ 6.569e-03    2.069e-03    1.012e-03    3.016e-04   /

CHO3(176)+OC1OO1(206)<=>O[C]1OO1(205)+CH2O3(182)    4.613025e+11 0.000     12.858   

CO3(198)+HCO(15)<=>CO(11)+CHO3(176)                 2.709000e+14 0.000     0.000    

OH(5)+CO3(212)(+M)<=>HO2(8)+CO2(12)(+M)             1.000e+00 0.000     0.000    
    TCHEB/ 300.000   2500.000 /
    PCHEB/ 0.099     98.692   /
    CHEB/ 6 4/
    CHEB/ 5.228e+00    -3.091e-01   -1.332e-01   -2.781e-02  /
    CHEB/ 5.350e+00    2.863e-01    1.008e-01    4.338e-03   /
    CHEB/ 1.963e-01    -1.794e-02   9.593e-03    1.269e-02   /
    CHEB/ 6.467e-02    -6.560e-03   -4.209e-03   -2.390e-04  /
    CHEB/ 1.178e-02    1.805e-03    4.950e-05    -6.993e-04  /
    CHEB/ -8.165e-04   8.987e-04    5.490e-04    1.286e-04   /
DUPLICATE

OH(5)+CO3(198)(+M)<=>HO2(8)+CO2(12)(+M)             1.000e+00 0.000     0.000    
    TCHEB/ 300.000   2500.000 /
    PCHEB/ 0.099     98.692   /
    CHEB/ 6 4/
    CHEB/ 1.365e+01    -6.399e-02   -3.673e-02   -1.517e-02  /
    CHEB/ 5.345e-02    6.204e-02    3.467e-02    1.347e-02   /
    CHEB/ -3.088e-02   -2.847e-03   -8.166e-04   3.753e-04   /
    CHEB/ -1.495e-02   -7.864e-04   -5.166e-04   -2.549e-04  /
    CHEB/ -9.485e-03   -1.356e-04   -9.527e-05   -5.671e-05  /
    CHEB/ -5.853e-03   -2.953e-05   -2.036e-05   -1.186e-05  /

OH(5)+CHO3(176)<=>H2O(7)+CO3(198)                   1.200000e+06 2.000     9.759    

H(3)+CHO4(166)(+M)<=>OH(5)+CHO3(176)(+M)            1.000e+00 0.000     0.000    
    TCHEB/ 300.000   2500.000 /
    PCHEB/ 0.099     98.692   /
    CHEB/ 6 4/
    CHEB/ 1.330e+01    -2.923e-02   -1.724e-02   -7.525e-03  /
    CHEB/ 5.813e-01    3.830e-02    2.239e-02    9.597e-03   /
    CHEB/ 1.420e-01    -9.741e-03   -5.429e-03   -2.084e-03  /
    CHEB/ 5.499e-02    3.462e-05    -1.346e-04   -1.960e-04  /
    CHEB/ 2.320e-02    -5.343e-05   -1.232e-05   9.365e-06   /
    CHEB/ 1.002e-02    -5.212e-05   -3.256e-05   -1.516e-05  /

OH(5)+CO3(179)(+M)<=>O2(2)+HOCO(13)(+M)             1.000e+00 0.000     0.000    
    TCHEB/ 300.000   2500.000 /
    PCHEB/ 0.099     98.692   /
    CHEB/ 6 4/
    CHEB/ 1.124e+01    -7.745e-04   -4.747e-04   -2.239e-04  /
    CHEB/ 4.008e-01    3.145e-04    1.927e-04    9.084e-05   /
    CHEB/ 3.115e-02    -1.952e-04   -1.196e-04   -5.634e-05  /
    CHEB/ -8.652e-03   -1.160e-04   -7.112e-05   -3.354e-05  /
    CHEB/ -5.521e-03   -5.943e-05   -3.641e-05   -1.717e-05  /
    CHEB/ -2.124e-04   -2.961e-05   -1.813e-05   -8.540e-06  /

OH(5)+CO3(179)(+M)<=>HO2(8)+CO2(12)(+M)             1.000e+00 0.000     0.000    
    TCHEB/ 300.000   2500.000 /
    PCHEB/ 0.099     98.692   /
    CHEB/ 6 4/
    CHEB/ 1.013e+01    -1.088e-03   -6.639e-04   -3.104e-04  /
    CHEB/ 3.020e-01    2.722e-04    1.655e-04    7.686e-05   /
    CHEB/ 4.386e-02    -7.815e-05   -4.940e-05   -2.468e-05  /
    CHEB/ -4.720e-03   -4.960e-05   -3.068e-05   -1.474e-05  /
    CHEB/ -2.445e-03   -3.986e-05   -2.427e-05   -1.130e-05  /
    CHEB/ 3.094e-03    -2.648e-05   -1.609e-05   -7.463e-06  /
DUPLICATE

OH(5)+CO3(179)(+M)<=>CHO4(166)(+M)                  1.000e+00 0.000     0.000    
    TCHEB/ 300.000   2500.000 /
    PCHEB/ 0.099     98.692   /
    CHEB/ 6 4/
    CHEB/ 8.138e+00    1.499e+00    -4.766e-04   -2.249e-04  /
    CHEB/ -5.241e-02   3.121e-04    1.912e-04    9.014e-05   /
    CHEB/ 1.330e-01    -1.966e-04   -1.204e-04   -5.674e-05  /
    CHEB/ 1.054e-01    -1.169e-04   -7.165e-05   -3.379e-05  /
    CHEB/ 5.226e-02    -5.986e-05   -3.668e-05   -1.729e-05  /
    CHEB/ 1.506e-02    -2.972e-05   -1.820e-05   -8.571e-06  /

CO3(179)(+M)<=>O(6)+CO2(12)(+M)                     1.000e+00 0.000     0.000    
    TCHEB/ 300.000   2500.000 /
    PCHEB/ 0.099     98.692   /
    CHEB/ 6 4/
    CHEB/ 1.015e+01    1.382e+00    -4.709e-02   -5.921e-03  /
    CHEB/ -2.846e-01   5.043e-02    2.749e-02    7.295e-03   /
    CHEB/ -7.298e-02   -1.272e-02   1.265e-03    3.828e-03   /
    CHEB/ -2.922e-02   -9.919e-03   1.437e-03    3.304e-03   /
    CHEB/ -1.214e-02   -4.277e-03   1.576e-03    1.736e-03   /
    CHEB/ -4.882e-03   -9.315e-04   1.516e-03    7.862e-04   /

CO3(179)(+M)<=>CO3(212)(+M)                         1.000e+00 0.000     0.000    
    TCHEB/ 300.000   2500.000 /
    PCHEB/ 0.099     98.692   /
    CHEB/ 6 4/
    CHEB/ 6.380e+00    2.878e+00    -4.733e-02   -5.158e-03  /
    CHEB/ -3.728e-01   4.398e-02    2.716e-02    8.218e-03   /
    CHEB/ -1.737e-01   -1.629e-02   1.713e-03    4.577e-03   /
    CHEB/ -4.703e-02   -1.232e-02   1.994e-03    3.875e-03   /
    CHEB/ -3.330e-02   -5.869e-03   2.039e-03    2.091e-03   /
    CHEB/ -2.315e-02   -1.959e-03   1.819e-03    9.497e-04   /

CO3(179)(+M)<=>[O][C]1OO1(213)(+M)                  1.000e+00 0.000     0.000    
    TCHEB/ 300.000   2500.000 /
    PCHEB/ 0.099     98.692   /
    CHEB/ 6 4/
    CHEB/ 8.858e+00    2.664e+00    -1.524e-01   -3.721e-02  /
    CHEB/ -3.987e-01   -6.719e-02   -1.133e-02   7.308e-03   /
    CHEB/ 6.861e-02    -1.012e-01   -2.610e-02   5.086e-03   /
    CHEB/ 1.095e-01    -8.437e-02   -2.192e-02   3.892e-03   /
    CHEB/ 6.483e-02    -4.951e-02   -1.061e-02   3.508e-03   /
    CHEB/ 2.333e-02    -2.307e-02   -2.349e-03   3.092e-03   /

CO3(179)(+M)<=>CO3(198)(+M)                         1.000e+00 0.000     0.000    
    TCHEB/ 300.000   2500.000 /
    PCHEB/ 0.099     98.692   /
    CHEB/ 6 4/
    CHEB/ 6.229e+00    2.879e+00    -4.739e-02   -5.554e-03  /
    CHEB/ -3.377e-01   4.688e-02    2.734e-02    7.856e-03   /
    CHEB/ -8.259e-02   -1.501e-02   1.411e-03    4.268e-03   /
    CHEB/ -4.597e-02   -1.149e-02   1.685e-03    3.655e-03   /
    CHEB/ -2.341e-02   -5.336e-03   1.802e-03    1.967e-03   /
    CHEB/ -1.155e-02   -1.624e-03   1.677e-03    9.098e-04   /

OH(5)+CO3(179)(+M)<=>OH(5)+[O][C]1OO1(213)(+M)      1.000e+00 0.000     0.000    
    TCHEB/ 300.000   2500.000 /
    PCHEB/ 0.099     98.692   /
    CHEB/ 6 4/
    CHEB/ 7.814e+00    -7.652e-04   -4.690e-04   -2.213e-04  /
    CHEB/ 1.197e+00    3.302e-04    2.023e-04    9.536e-05   /
    CHEB/ 1.161e-01    -1.831e-04   -1.122e-04   -5.286e-05  /
    CHEB/ 2.252e-02    -1.074e-04   -6.582e-05   -3.104e-05  /
    CHEB/ 1.258e-02    -5.363e-05   -3.286e-05   -1.549e-05  /
    CHEB/ 1.981e-03    -2.603e-05   -1.594e-05   -7.510e-06  /

O(6)+CO3(198)(+M)<=>O2(2)+CO2(12)(+M)               1.000e+00 0.000     0.000    
    TCHEB/ 300.000   2500.000 /
    PCHEB/ 0.099     98.692   /
    CHEB/ 6 4/
    CHEB/ 1.247e+01    -1.250e-03   -7.563e-04   -3.480e-04  /
    CHEB/ 7.047e-01    6.524e-04    3.866e-04    1.704e-04   /
    CHEB/ 7.157e-02    1.897e-04    1.194e-04    5.903e-05   /
    CHEB/ 2.165e-02    4.877e-05    3.046e-05    1.488e-05   /
    CHEB/ 9.981e-03    1.725e-06    9.319e-07    3.347e-07   /
    CHEB/ 5.111e-03    -7.527e-06   -4.629e-06   -2.199e-06  /

O(6)+CO3(179)(+M)<=>O2(2)+CO2(12)(+M)               1.000e+00 0.000     0.000    
    TCHEB/ 300.000   2500.000 /
    PCHEB/ 0.099     98.692   /
    CHEB/ 6 4/
    CHEB/ 9.241e+00    -2.417e-06   -1.483e-06   -7.002e-07  /
    CHEB/ 5.597e-01    1.568e-06    9.618e-07    4.543e-07   /
    CHEB/ 1.483e-01    4.176e-10    2.697e-10    1.400e-10   /
    CHEB/ 5.769e-02    1.871e-08    1.147e-08    5.418e-09   /
    CHEB/ 2.322e-02    5.680e-09    3.484e-09    1.646e-09   /
    CHEB/ 8.067e-03    2.148e-09    1.318e-09    6.224e-10   /
DUPLICATE

O(6)+CO3(212)(+M)<=>O2(2)+CO2(12)(+M)               1.000e+00 0.000     0.000    
    TCHEB/ 300.000   2500.000 /
    PCHEB/ 0.099     98.692   /
    CHEB/ 6 4/
    CHEB/ 3.525e+00    -4.552e-06   -2.792e-06   -1.319e-06  /
    CHEB/ 5.972e+00    2.920e-06    1.791e-06    8.460e-07   /
    CHEB/ 2.876e-01    1.139e-08    6.989e-09    3.303e-09   /
    CHEB/ 9.850e-02    3.393e-08    2.081e-08    9.829e-09   /
    CHEB/ 3.662e-02    1.117e-08    6.849e-09    3.235e-09   /
    CHEB/ 1.388e-02    4.583e-09    2.811e-09    1.328e-09   /

O(6)+OCHO(64)(+M)<=>O2(2)+HCO(15)(+M)               1.000e+00 0.000     0.000    
    TCHEB/ 300.000   2500.000 /
    PCHEB/ 0.099     98.692   /
    CHEB/ 6 4/
    CHEB/ 1.300e+01    -5.039e-02   -2.898e-02   -1.202e-02  /
    CHEB/ 2.902e-01    6.218e-02    3.520e-02    1.408e-02   /
    CHEB/ -1.855e-02   -1.175e-02   -5.948e-03   -1.750e-03  /
    CHEB/ -3.500e-02   -1.539e-03   -1.178e-03   -7.339e-04  /
    CHEB/ -2.354e-02   2.102e-05    -7.359e-07   -2.008e-05  /
    CHEB/ -1.251e-02   -6.935e-05   -3.507e-05   -9.647e-06  /

H(3)+CO3(179)(+M)<=>O2(2)+HCO(15)(+M)               1.000e+00 0.000     0.000    
    TCHEB/ 300.000   2500.000 /
    PCHEB/ 0.099     98.692   /
    CHEB/ 6 4/
    CHEB/ 1.032e+01    -2.355e-04   -1.444e-04   -6.819e-05  /
    CHEB/ -9.422e-01   1.959e-04    1.201e-04    5.670e-05   /
    CHEB/ -3.139e-01   4.814e-06    2.958e-06    1.403e-06   /
    CHEB/ -1.139e-01   -9.807e-06   -6.013e-06   -2.838e-06  /
    CHEB/ -4.542e-02   -4.986e-06   -3.058e-06   -1.444e-06  /
    CHEB/ -1.787e-02   -3.911e-06   -2.398e-06   -1.133e-06  /

O(6)+[O][C]1OO1(213)(+M)<=>[O]O[C]1OO1(218)(+M)     1.000e+00 0.000     0.000    
    TCHEB/ 300.000   2500.000 /
    PCHEB/ 0.099     98.692   /
    CHEB/ 6 4/
    CHEB/ 1.198e+01    3.868e-01    -8.767e-02   1.648e-02   /
    CHEB/ -1.339e-01   4.728e-01    -4.597e-02   -7.628e-03  /
    CHEB/ -2.331e-01   1.883e-01    2.368e-02    -1.259e-02  /
    CHEB/ -1.313e-01   4.458e-02    2.737e-02    -3.200e-03  /
    CHEB/ -5.886e-02   1.190e-03    1.131e-02    1.879e-03   /
    CHEB/ -2.128e-02   -4.876e-03   1.384e-03    1.511e-03   /

[O]O[C]1OO1(218)(+M)<=>O2(2)+CO2(12)(+M)            1.000e+00 0.000     0.000    
    TCHEB/ 300.000   2500.000 /
    PCHEB/ 0.099     98.692   /
    CHEB/ 6 4/
    CHEB/ -5.297e+00   5.237e-03    -5.194e-02   -8.378e-03  /
    CHEB/ 1.294e+01    1.561e-01    -2.862e-04   1.879e-02   /
    CHEB/ -6.075e-01   6.254e-02    -1.321e-02   2.112e-03   /
    CHEB/ -2.952e-01   2.674e-02    -2.611e-04   -1.924e-03  /
    CHEB/ -1.403e-01   5.598e-03    5.769e-03    -2.474e-03  /
    CHEB/ -6.558e-02   -2.829e-03   5.937e-03    -1.669e-03  /

O(6)+[O][C]1OO1(213)(+M)<=>O2(2)+CO2(12)(+M)        1.000e+00 0.000     0.000    
    TCHEB/ 300.000   2500.000 /
    PCHEB/ 0.099     98.692   /
    CHEB/ 6 4/
    CHEB/ 1.064e+01    -1.082e+00   -9.598e-02   1.390e-02   /
    CHEB/ 4.178e-01    5.151e-01    -4.540e-02   -9.684e-03  /
    CHEB/ -3.263e-01   1.935e-01    2.788e-02    -1.275e-02  /
    CHEB/ -2.790e-01   3.994e-02    2.831e-02    -2.014e-03  /
    CHEB/ -1.512e-01   -9.308e-05   1.016e-02    2.664e-03   /
    CHEB/ -7.343e-02   -3.869e-03   5.230e-04    1.631e-03   /

O(6)+CO3(212)(+M)<=>[O]O[C]1OO1(218)(+M)            1.000e+00 0.000     0.000    
    TCHEB/ 300.000   2500.000 /
    PCHEB/ 0.099     98.692   /
    CHEB/ 6 4/
    CHEB/ 1.174e+01    1.112e+00    -1.497e-01   -2.122e-02  /
    CHEB/ 1.625e-01    2.921e-01    9.497e-02    1.113e-03   /
    CHEB/ -1.495e-01   6.545e-02    3.245e-02    8.606e-03   /
    CHEB/ -7.493e-02   -9.614e-04   4.396e-03    3.985e-03   /
    CHEB/ -2.237e-02   -5.862e-03   -2.015e-03   2.146e-04   /
    CHEB/ 4.385e-03    -4.910e-03   -2.228e-03   -4.771e-04  /

H(3)+CO4(168)(+M)<=>O2(2)+HOCO(13)(+M)              1.000e+00 0.000     0.000    
    TCHEB/ 300.000   2500.000 /
    PCHEB/ 0.099     98.692   /
    CHEB/ 6 4/
    CHEB/ 1.292e+01    -1.177e-03   -7.190e-04   -3.372e-04  /
    CHEB/ 6.922e-01    7.383e-04    4.504e-04    2.105e-04   /
    CHEB/ 9.717e-02    -1.930e-04   -1.185e-04   -5.608e-05  /
    CHEB/ 1.364e-02    -1.012e-04   -6.194e-05   -2.914e-05  /
    CHEB/ 2.323e-03    -4.682e-05   -2.861e-05   -1.342e-05  /
    CHEB/ 2.136e-03    -2.326e-05   -1.422e-05   -6.667e-06  /

H(3)+CO4(168)(+M)<=>HO2(8)+CO2(12)(+M)              1.000e+00 0.000     0.000    
    TCHEB/ 300.000   2500.000 /
    PCHEB/ 0.099     98.692   /
    CHEB/ 6 4/
    CHEB/ 1.278e+01    -1.373e-02   -8.294e-03   -3.803e-03  /
    CHEB/ 7.280e-01    1.003e-02    6.020e-03    2.721e-03   /
    CHEB/ 7.452e-02    2.140e-03    1.312e-03    6.191e-04   /
    CHEB/ 7.185e-03    4.623e-05    3.644e-05    2.462e-05   /
    CHEB/ -3.908e-04   -1.424e-04   -8.467e-05   -3.751e-05  /
    CHEB/ -4.509e-04   -7.798e-05   -4.746e-05   -2.206e-05  /

H(3)+CO4(168)(+M)<=>CHO4(166)(+M)                   1.000e+00 0.000     0.000    
    TCHEB/ 300.000   2500.000 /
    PCHEB/ 0.099     98.692   /
    CHEB/ 6 4/
    CHEB/ 9.841e+00    1.499e+00    -7.228e-04   -3.389e-04  /
    CHEB/ 2.202e-01    7.374e-04    4.498e-04    2.102e-04   /
    CHEB/ 1.948e-01    -1.935e-04   -1.188e-04   -5.621e-05  /
    CHEB/ 1.276e-01    -1.016e-04   -6.220e-05   -2.926e-05  /
    CHEB/ 6.072e-02    -4.693e-05   -2.868e-05   -1.345e-05  /
    CHEB/ 1.787e-02    -2.306e-05   -1.409e-05   -6.609e-06  /

HO2(8)+CO4(168)<=>O2(2)+CHO4(166)                   6.319327e+03 2.302     8.568    

CO4(168)+O[CH]O(148)<=>CHO4(166)+HOCHO(1)           7.240000e+13 0.000     0.000    

H2O2(9)+CO4(168)<=>HO2(8)+CHO4(166)                 1.398000e-01 3.750     19.545   

CO4(168)+HOCO(13)<=>CO2(12)+CHO4(166)               3.620000e+13 0.000     0.000    

CO4(168)+OCHO(64)<=>CO2(12)+CHO4(166)               1.889016e+10 0.509     0.000    

CO4(168)+HCO(15)<=>CO(11)+CHO4(166)                 1.806000e+14 0.000     0.000    

CO4(168)+CH2O4(173)<=>CHO4(166)+CHO4(166)           6.990000e-02 3.750     19.545   

O(6)+[O][C]1OO1(213)(+M)<=>CO4(168)(+M)             1.000e+00 0.000     0.000    
    TCHEB/ 300.000   2500.000 /
    PCHEB/ 0.099     98.692   /
    CHEB/ 6 4/
    CHEB/ 8.239e+00    3.899e-01    -9.666e-02   1.463e-02   /
    CHEB/ -6.814e-02   4.772e-01    -4.983e-02   -8.204e-03  /
    CHEB/ -4.281e-01   1.798e-01    2.326e-02    -1.269e-02  /
    CHEB/ -3.135e-01   3.766e-02    2.662e-02    -2.820e-03  /
    CHEB/ -1.654e-01   3.752e-06    1.052e-02    2.135e-03   /
    CHEB/ -7.908e-02   -3.844e-03   1.213e-03    1.565e-03   /

H(3)+CO4(168)(+M)<=>OH(5)+[O][C]1OO1(213)(+M)       1.000e+00 0.000     0.000    
    TCHEB/ 300.000   2500.000 /
    PCHEB/ 0.099     98.692   /
    CHEB/ 6 4/
    CHEB/ 9.491e+00    -1.164e-03   -7.115e-04   -3.337e-04  /
    CHEB/ 1.501e+00    7.560e-04    4.612e-04    2.156e-04   /
    CHEB/ 1.944e-01    -1.808e-04   -1.110e-04   -5.254e-05  /
    CHEB/ 5.255e-02    -9.291e-05   -5.686e-05   -2.674e-05  /
    CHEB/ 2.412e-02    -4.153e-05   -2.537e-05   -1.189e-05  /
    CHEB/ 5.952e-03    -2.026e-05   -1.238e-05   -5.803e-06  /

CO4(168)(+M)<=>O2(2)+CO2(12)(+M)                    1.000e+00 0.000     0.000    
    TCHEB/ 300.000   2500.000 /
    PCHEB/ 0.099     98.692   /
    CHEB/ 6 4/
    CHEB/ 1.002e+01    1.233e+00    -9.885e-02   -2.019e-02  /
    CHEB/ -1.256e-01   2.795e-01    9.059e-02    7.969e-03   /
    CHEB/ -1.367e-01   -2.125e-02   1.118e-02    9.148e-03   /
    CHEB/ -4.711e-02   -9.639e-03   -3.558e-03   2.267e-04   /
    CHEB/ -2.188e-02   -4.691e-04   -1.821e-03   -7.253e-04  /
    CHEB/ -1.168e-02   9.060e-04    -9.625e-04   -2.313e-04  /

CO4(168)(+M)<=>[O]O[C]1OO1(218)(+M)                 1.000e+00 0.000     0.000    
    TCHEB/ 300.000   2500.000 /
    PCHEB/ 0.099     98.692   /
    CHEB/ 6 4/
    CHEB/ 6.568e+00    1.486e+00    -4.987e-02   -9.595e-03  /
    CHEB/ 2.903e+00    1.270e-01    4.771e-03    1.804e-02   /
    CHEB/ -4.218e-01   4.487e-02    -1.138e-02   2.558e-03   /
    CHEB/ -1.636e-01   1.864e-02    -1.346e-03   -1.142e-03  /
    CHEB/ -7.031e-02   3.290e-03    3.740e-03    -1.922e-03  /
    CHEB/ -3.159e-02   -2.770e-03   4.356e-03    -1.484e-03  /

O(6)+CO3(198)(+M)<=>O(6)+[O][C]1OO1(213)(+M)        1.000e+00 0.000     0.000    
    TCHEB/ 300.000   2500.000 /
    PCHEB/ 0.099     98.692   /
    CHEB/ 6 4/
    CHEB/ 1.292e+01    -2.246e-02   -1.348e-02   -6.100e-03  /
    CHEB/ -1.602e-02   1.897e-02    1.131e-02    5.040e-03   /
    CHEB/ -9.202e-02   2.599e-03    1.607e-03    7.705e-04   /
    CHEB/ -4.434e-02   -5.959e-04   -3.399e-04   -1.373e-04  /
    CHEB/ -1.556e-02   -4.040e-04   -2.456e-04   -1.138e-04  /
    CHEB/ -3.719e-03   -3.493e-04   -2.117e-04   -9.772e-05  /

O(6)+CO3(179)(+M)<=>O(6)+[O][C]1OO1(213)(+M)        1.000e+00 0.000     0.000    
    TCHEB/ 300.000   2500.000 /
    PCHEB/ 0.099     98.692   /
    CHEB/ 6 4/
    CHEB/ 9.611e+00    -1.316e-03   -8.062e-04   -3.800e-04  /
    CHEB/ -1.847e-01   8.587e-04    5.258e-04    2.475e-04   /
    CHEB/ -1.685e-02   1.748e-04    1.071e-04    5.056e-05   /
    CHEB/ -5.711e-03   -1.881e-07   -6.392e-08   1.780e-08   /
    CHEB/ -2.556e-05   -1.560e-05   -9.553e-06   -4.500e-06  /
    CHEB/ 6.027e-04    -2.667e-05   -1.634e-05   -7.700e-06  /

O(6)+CO3(198)(+M)<=>[O]O[C]1OO1(218)(+M)            1.000e+00 0.000     0.000    
    TCHEB/ 300.000   2500.000 /
    PCHEB/ 0.099     98.692   /
    CHEB/ 6 4/
    CHEB/ 1.040e+01    1.476e+00    -1.448e-02   -6.549e-03  /
    CHEB/ -6.089e-01   1.848e-02    1.099e-02    4.883e-03   /
    CHEB/ -3.320e-01   3.020e-03    1.854e-03    8.762e-04   /
    CHEB/ -1.251e-01   -2.995e-04   -1.607e-04   -5.514e-05  /
    CHEB/ -3.469e-02   -3.380e-04   -2.041e-04   -9.333e-05  /
    CHEB/ 4.039e-03    -4.020e-04   -2.423e-04   -1.106e-04  /

O(6)+CO3(179)(+M)<=>[O]O[C]1OO1(218)(+M)            1.000e+00 0.000     0.000    
    TCHEB/ 300.000   2500.000 /
    PCHEB/ 0.099     98.692   /
    CHEB/ 6 4/
    CHEB/ 5.952e+00    1.499e+00    -8.289e-04   -3.907e-04  /
    CHEB/ -5.455e-01   8.299e-04    5.081e-04    2.392e-04   /
    CHEB/ -1.580e-01   1.683e-04    1.032e-04    4.868e-05   /
    CHEB/ -4.864e-02   -1.322e-06   -7.621e-07   -3.144e-07  /
    CHEB/ -5.607e-03   -1.704e-05   -1.044e-05   -4.917e-06  /
    CHEB/ 1.295e-02    -2.912e-05   -1.784e-05   -8.408e-06  /

O(6)+CO3(198)(+M)<=>CO4(168)(+M)                    1.000e+00 0.000     0.000    
    TCHEB/ 300.000   2500.000 /
    PCHEB/ 0.099     98.692   /
    CHEB/ 6 4/
    CHEB/ 9.527e+00    1.499e+00    -7.630e-04   -3.510e-04  /
    CHEB/ 2.642e-01    6.495e-04    3.846e-04    1.693e-04   /
    CHEB/ -4.101e-02   1.909e-04    1.200e-04    5.930e-05   /
    CHEB/ -2.598e-02   4.955e-05    3.096e-05    1.514e-05   /
    CHEB/ -9.929e-03   1.748e-06    9.637e-07    3.657e-07   /
    CHEB/ -1.696e-03   -7.734e-06   -4.750e-06   -2.251e-06  /

O(6)+CO3(179)(+M)<=>CO4(168)(+M)                    1.000e+00 0.000     0.000    
    TCHEB/ 300.000   2500.000 /
    PCHEB/ 0.099     98.692   /
    CHEB/ 6 4/
    CHEB/ 6.011e+00    1.500e+00    -1.483e-06   -7.003e-07  /
    CHEB/ 1.565e-01    1.568e-06    9.619e-07    4.543e-07   /
    CHEB/ 5.393e-02    3.939e-10    2.552e-10    1.332e-10   /
    CHEB/ 1.774e-02    1.869e-08    1.146e-08    5.413e-09   /
    CHEB/ 6.301e-03    5.665e-09    3.475e-09    1.641e-09   /
    CHEB/ 2.322e-03    2.138e-09    1.311e-09    6.196e-10   /

O(6)+CO3(212)(+M)<=>CO4(168)(+M)                    1.000e+00 0.000     0.000    
    TCHEB/ 300.000   2500.000 /
    PCHEB/ 0.099     98.692   /
    CHEB/ 6 4/
    CHEB/ 6.164e+00    1.434e+00    -1.467e-02   4.618e-03   /
    CHEB/ 1.276e-01    4.960e-02    5.247e-03    -7.209e-03  /
    CHEB/ -1.416e-02   2.244e-02    9.126e-03    5.867e-04   /
    CHEB/ -2.755e-02   8.501e-04    2.960e-03    1.989e-03   /
    CHEB/ -7.892e-03   -4.065e-03   -9.916e-04   5.459e-04   /
    CHEB/ 2.913e-03    -2.968e-03   -1.374e-03   -2.318e-04  /

H2O2(9)+CO3(198)<=>HO2(8)+CHO3(176)                 2.097000e-01 3.750     19.545   

O[C]1OO1(205)+CHO3(176)<=>CO3(212)+CH2O3(182)       3.620000e+13 0.000     20.133   

CO3(198)+OC1OO1(206)<=>O[C]1OO1(205)+CHO3(176)      6.919538e+11 0.000     12.858   

O2(2)+HOCO(13)(+M)<=>CHO4(175)(+M)                  1.000e+00 0.000     0.000    
    TCHEB/ 300.000   2500.000 /
    PCHEB/ 0.099     98.692   /
    CHEB/ 6 4/
    CHEB/ 4.832e+00    1.021e+00    -1.612e-01   -2.825e-02  /
    CHEB/ 1.581e+00    5.833e-01    1.657e-01    1.509e-02   /
    CHEB/ 1.794e-01    -8.321e-02   1.064e-02    1.574e-02   /
    CHEB/ 4.620e-02    -3.884e-02   -2.077e-02   -2.708e-03  /
    CHEB/ 1.585e-02    -6.764e-05   -4.547e-03   -3.521e-03  /
    CHEB/ 8.305e-03    6.208e-03    1.898e-03    -3.849e-04  /

CHO4(175)(+M)<=>HO2(8)+CO2(12)(+M)                  1.000e+00 0.000     0.000    
    TCHEB/ 300.000   2500.000 /
    PCHEB/ 0.099     98.692   /
    CHEB/ 6 4/
    CHEB/ 1.008e+01    1.259e+00    -9.816e-02   -2.287e-02  /
    CHEB/ -1.167e-01   2.688e-01    9.203e-02    1.180e-02   /
    CHEB/ -1.012e-01   -3.593e-02   3.927e-03    9.533e-03   /
    CHEB/ -2.012e-02   -5.786e-03   -5.475e-03   -1.246e-03  /
    CHEB/ -6.317e-03   1.399e-03    -4.449e-04   -8.997e-04  /
    CHEB/ -3.364e-03   3.138e-04    2.567e-04    -3.309e-05  /

CHO4(175)(+M)<=>CHO4(166)(+M)                       1.000e+00 0.000     0.000    
    TCHEB/ 300.000   2500.000 /
    PCHEB/ 0.099     98.692   /
    CHEB/ 6 4/
    CHEB/ -3.307e+00   2.364e+00    -1.689e-01   -2.141e-02  /
    CHEB/ 7.083e+00    7.038e-01    1.449e-01    3.705e-03   /
    CHEB/ -3.597e-01   -1.835e-02   3.773e-02    1.408e-02   /
    CHEB/ -2.545e-02   -5.543e-02   -1.311e-02   3.255e-03   /
    CHEB/ 5.607e-02    -1.695e-02   -9.994e-03   -2.367e-03  /
    CHEB/ 4.296e-02    3.011e-03    -1.953e-03   -1.577e-03  /

H(3)+CHO4(175)(+M)<=>HO2(8)+HOCO(13)(+M)            1.000e+00 0.000     0.000    
    TCHEB/ 300.000   2500.000 /
    PCHEB/ 0.099     98.692   /
    CHEB/ 6 4/
    CHEB/ 1.118e+01    -1.933e-02   -1.155e-02   -5.181e-03  /
    CHEB/ 6.854e-01    2.504e-02    1.489e-02    6.605e-03   /
    CHEB/ 2.756e-01    -6.452e-03   -3.729e-03   -1.553e-03  /
    CHEB/ 8.311e-02    2.151e-04    5.614e-05    -3.964e-05  /
    CHEB/ 2.451e-02    -4.504e-05   -1.386e-05   3.468e-06   /
    CHEB/ 7.924e-03    -5.530e-05   -3.181e-05   -1.349e-05  /

H(3)+CHO4(175)(+M)<=>CH2O4(173)(+M)                 1.000e+00 0.000     0.000    
    TCHEB/ 300.000   2500.000 /
    PCHEB/ 0.099     98.692   /
    CHEB/ 6 4/
    CHEB/ 1.084e+01    1.480e+00    -1.192e-02   -5.344e-03  /
    CHEB/ -8.685e-01   2.554e-02    1.517e-02    6.724e-03   /
    CHEB/ -1.862e-01   -6.388e-03   -3.680e-03   -1.522e-03  /
    CHEB/ -2.529e-02   1.639e-04    2.213e-05    -5.658e-05  /
    CHEB/ 2.603e-02    -6.292e-05   -2.926e-05   -6.683e-06  /
    CHEB/ 3.494e-02    -5.103e-05   -3.036e-05   -1.409e-05  /

CHO4(175)+O[CH]O(148)<=>HOCHO(1)+CH2O4(173)         7.240000e+13 0.000     0.000    

HO2(8)+CHO4(175)<=>O2(2)+CH2O4(173)                 6.319327e+03 2.302     8.568    

HCO(15)+CHO4(175)<=>CO(11)+CH2O4(173)               1.806000e+14 0.000     0.000    

H2O2(9)+CHO4(175)<=>HO2(8)+CH2O4(173)               1.398000e-01 3.750     19.545   

HOCO(13)+CHO4(175)<=>CO2(12)+CH2O4(173)             3.620000e+13 0.000     0.000    

OCHO(64)+CHO4(175)<=>CO2(12)+CH2O4(173)             1.889016e+10 0.509     0.000    

OH(5)+[O][C]1OO1(213)(+M)<=>CHO4(175)(+M)           1.000e+00 0.000     0.000    
    TCHEB/ 300.000   2500.000 /
    PCHEB/ 0.099     98.692   /
    CHEB/ 6 4/
    CHEB/ -3.689e+00   1.311e+00    -1.020e-01   -3.695e-02  /
    CHEB/ 4.719e+00    2.244e-01    1.165e-01    3.835e-02   /
    CHEB/ 1.474e-01    -4.343e-02   -1.782e-02   -1.901e-03  /
    CHEB/ -3.738e-02   -3.500e-03   -3.868e-03   -2.835e-03  /
    CHEB/ -4.883e-02   9.998e-04    6.722e-04    2.416e-04   /
    CHEB/ -2.327e-02   1.586e-03    8.551e-04    3.339e-04   /

H(3)+CHO4(175)(+M)<=>OH(5)+CHO3(176)(+M)            1.000e+00 0.000     0.000    
    TCHEB/ 300.000   2500.000 /
    PCHEB/ 0.099     98.692   /
    CHEB/ 6 4/
    CHEB/ 1.363e+01    -1.984e-02   -1.185e-02   -5.311e-03  /
    CHEB/ 1.519e-01    2.545e-02    1.512e-02    6.703e-03   /
    CHEB/ 3.112e-02    -6.402e-03   -3.691e-03   -1.529e-03  /
    CHEB/ 1.206e-02    1.737e-04    2.848e-05    -5.355e-05  /
    CHEB/ 4.250e-03    -5.801e-05   -2.520e-05   -4.147e-06  /
    CHEB/ 1.372e-03    -5.156e-05   -3.013e-05   -1.354e-05  /

OH(5)+CO3(212)(+M)<=>O2(2)+HOCO(13)(+M)             1.000e+00 0.000     0.000    
    TCHEB/ 300.000   2500.000 /
    PCHEB/ 0.099     98.692   /
    CHEB/ 6 4/
    CHEB/ 8.532e+00    -1.549e-01   -8.591e-02   -3.301e-02  /
    CHEB/ 1.237e+00    1.792e-01    9.650e-02    3.454e-02   /
    CHEB/ 3.851e-01    -3.258e-02   -1.469e-02   -2.781e-03  /
    CHEB/ 9.248e-02    -1.959e-03   -2.182e-03   -1.689e-03  /
    CHEB/ 1.638e-02    4.786e-04    3.477e-04    1.623e-04   /
    CHEB/ 1.768e-03    8.319e-04    4.643e-04    1.891e-04   /

OH(5)+CO3(198)(+M)<=>O2(2)+HOCO(13)(+M)             1.000e+00 0.000     0.000    
    TCHEB/ 300.000   2500.000 /
    PCHEB/ 0.099     98.692   /
    CHEB/ 6 4/
    CHEB/ 1.142e+01    -7.292e-02   -4.218e-02   -1.771e-02  /
    CHEB/ 2.299e-01    7.298e-02    4.131e-02    1.654e-02   /
    CHEB/ 1.027e-01    -5.901e-03   -2.636e-03   -4.343e-04  /
    CHEB/ 3.996e-02    -1.160e-03   -7.579e-04   -3.796e-04  /
    CHEB/ 1.116e-02    -3.688e-04   -2.361e-04   -1.212e-04  /
    CHEB/ 4.541e-04    1.256e-04    7.224e-05    2.952e-05   /

OH(5)+CO3(212)(+M)<=>CHO4(166)(+M)                  1.000e+00 0.000     0.000    
    TCHEB/ 300.000   2500.000 /
    PCHEB/ 0.099     98.692   /
    CHEB/ 6 4/
    CHEB/ 6.329e+00    1.338e+00    -8.959e-02   -3.426e-02  /
    CHEB/ 2.146e-01    1.852e-01    9.935e-02    3.524e-02   /
    CHEB/ 3.381e-01    -3.165e-02   -1.392e-02   -2.280e-03  /
    CHEB/ 1.821e-01    -2.834e-03   -2.678e-03   -1.877e-03  /
    CHEB/ 7.803e-02    3.712e-04    2.591e-04    1.004e-04   /
    CHEB/ 1.597e-02    1.029e-03    5.727e-04    2.293e-04   /

OH(5)+CO3(198)(+M)<=>CHO4(166)(+M)                  1.000e+00 0.000     0.000    
    TCHEB/ 300.000   2500.000 /
    PCHEB/ 0.099     98.692   /
    CHEB/ 6 4/
    CHEB/ 8.633e+00    1.427e+00    -4.250e-02   -1.784e-02  /
    CHEB/ -3.622e-01   7.303e-02    4.132e-02    1.652e-02   /
    CHEB/ 1.452e-01    -5.815e-03   -2.585e-03   -4.115e-04  /
    CHEB/ 1.341e-01    -1.125e-03   -7.354e-04   -3.686e-04  /
    CHEB/ 6.771e-02    -3.589e-04   -2.296e-04   -1.177e-04  /
    CHEB/ 1.142e-02    1.320e-04    7.623e-05    3.149e-05   /

OH(5)+CO3(198)(+M)<=>OH(5)+[O][C]1OO1(213)(+M)      1.000e+00 0.000     0.000    
    TCHEB/ 300.000   2500.000 /
    PCHEB/ 0.099     98.692   /
    CHEB/ 6 4/
    CHEB/ 7.660e+00    -7.200e-02   -4.164e-02   -1.748e-02  /
    CHEB/ 9.120e-01    7.341e-02    4.159e-02    1.668e-02   /
    CHEB/ 2.451e-01    -6.001e-03   -2.688e-03   -4.499e-04  /
    CHEB/ 1.152e-01    -1.235e-03   -8.034e-04   -4.006e-04  /
    CHEB/ 3.070e-02    -3.769e-04   -2.423e-04   -1.253e-04  /
    CHEB/ 1.567e-02    1.289e-04    7.365e-05    2.964e-05   /

OH(5)+CO3(212)(+M)<=>CHO4(175)(+M)                  1.000e+00 0.000     0.000    
    TCHEB/ 300.000   2500.000 /
    PCHEB/ 0.099     98.692   /
    CHEB/ 6 4/
    CHEB/ 1.028e+01    1.404e+00    -5.312e-02   -2.030e-02  /
    CHEB/ -5.192e-01   9.631e-02    5.114e-02    1.765e-02   /
    CHEB/ -1.034e-01   -6.818e-03   -1.765e-03   1.014e-03   /
    CHEB/ -4.851e-02   -1.043e-03   -8.372e-04   -4.828e-04  /
    CHEB/ -2.345e-02   -2.741e-04   -1.809e-04   -1.062e-04  /
    CHEB/ -9.721e-03   -6.677e-05   -4.631e-05   -2.654e-05  /

OH(5)+CO3(198)(+M)<=>CHO4(175)(+M)                  1.000e+00 0.000     0.000    
    TCHEB/ 300.000   2500.000 /
    PCHEB/ 0.099     98.692   /
    CHEB/ 6 4/
    CHEB/ 1.172e+01    1.436e+00    -3.681e-02   -1.520e-02  /
    CHEB/ -6.306e-01   6.199e-02    3.464e-02    1.345e-02   /
    CHEB/ -1.757e-01   -2.855e-03   -8.220e-04   3.722e-04   /
    CHEB/ -6.529e-02   -7.877e-04   -5.173e-04   -2.553e-04  /
    CHEB/ -2.779e-02   -1.353e-04   -9.506e-05   -5.659e-05  /
    CHEB/ -1.258e-02   -2.891e-05   -1.998e-05   -1.168e-05  /

H(3)+CO4(168)(+M)<=>CHO4(175)(+M)                   1.000e+00 0.000     0.000    
    TCHEB/ 300.000   2500.000 /
    PCHEB/ 0.099     98.692   /
    CHEB/ 6 4/
    CHEB/ 1.067e+01    1.485e+00    -9.282e-03   -4.265e-03  /
    CHEB/ 5.523e-02    1.154e-02    6.941e-03    3.151e-03   /
    CHEB/ -7.520e-02   2.053e-03    1.260e-03    5.956e-04   /
    CHEB/ -4.343e-02   8.616e-05    6.066e-05    3.582e-05   /
    CHEB/ -1.956e-02   -1.414e-04   -8.405e-05   -3.720e-05  /
    CHEB/ -7.874e-03   -8.944e-05   -5.444e-05   -2.531e-05  /

CHO4(175)<=>OO[C]1OO1(229)                          6.951870e+18 -1.628    17.086   

OCHO(64)+OO[C]1OO1(229)<=>[O]O[C]1OO1(218)+HOCHO(1) 6.990000e-02 3.750     19.545   

HOCO(13)+OO[C]1OO1(229)<=>[O]O[C]1OO1(218)+HOCHO(1) 1.582731e-04 4.663     41.320   

OH(5)+OO[C]1OO1(229)<=>H2O(7)+[O]O[C]1OO1(218)      1.100000e+12 0.000     -0.437   

HO2(8)+[O]O[C]1OO1(218)<=>O2(2)+OO[C]1OO1(229)      1.750000e+10 0.000     -3.275   

H(3)+OO[C]1OO1(229)<=>H2(4)+[O]O[C]1OO1(218)        5.400000e+10 0.000     1.860    

HO2(8)+OO[C]1OO1(229)<=>H2O2(9)+[O]O[C]1OO1(218)    4.100000e+04 2.500     10.206   

O(6)+OO[C]1OO1(229)<=>OH(5)+[O]O[C]1OO1(218)        8.700000e+12 0.000     4.750    

H(3)+[O]O[C]1OO1(218)<=>OO[C]1OO1(229)              2.439960e+13 0.071     0.000    

[O]O[C]1OO1(218)+O[C]1OO1(205)<=>CO3(212)+OO[C]1OO1(229) 1.810000e+13 0.000     35.887   

O(6)+CHO3(176)(+M)<=>CHO4(175)(+M)                  1.000e+00 0.000     0.000    
    TCHEB/ 300.000   2500.000 /
    PCHEB/ 0.099     98.692   /
    CHEB/ 6 4/
    CHEB/ 7.048e+00    1.344e+00    -8.644e-02   -3.326e-02  /
    CHEB/ 5.705e-01    1.802e-01    9.717e-02    3.492e-02   /
    CHEB/ 2.144e-01    -2.915e-02   -1.279e-02   -2.038e-03  /
    CHEB/ 6.198e-02    -2.645e-03   -2.494e-03   -1.751e-03  /
    CHEB/ 1.159e-02    -5.443e-04   -2.569e-04   -1.006e-04  /
    CHEB/ 1.861e-03    1.022e-03    5.336e-04    1.828e-04   /

OH(5)+CO3(179)(+M)<=>CHO4(175)(+M)                  1.000e+00 0.000     0.000    
    TCHEB/ 300.000   2500.000 /
    PCHEB/ 0.099     98.692   /
    CHEB/ 6 4/
    CHEB/ 6.533e+00    1.487e+00    -7.918e-03   -3.667e-03  /
    CHEB/ 9.654e-02    8.437e-03    5.098e-03    2.338e-03   /
    CHEB/ -6.319e-02   1.861e-03    1.135e-03    5.297e-04   /
    CHEB/ -4.216e-02   1.778e-04    1.126e-04    5.642e-05   /
    CHEB/ -1.427e-02   -1.241e-04   -7.385e-05   -3.279e-05  /
    CHEB/ -7.589e-04   -1.068e-04   -6.477e-05   -2.988e-05  /

OH(5)+CO3(212)<=>OO[C]1OO1(229)                     1.903724e+06 2.381     0.000    

OH(5)+[O][C]1OO1(213)<=>OO[C]1OO1(229)              2.000000e+13 0.000     0.000    

[O]O[C]1OO1(218)+O[CH]O(148)<=>OO[C]1OO1(229)+HOCHO(1) 3.620000e+13 0.000     0.000    

[O]O[C]1OO1(218)+HCO(15)<=>CO(11)+OO[C]1OO1(229)    5.120000e+13 0.000     0.000    

[O]O[C]1OO1(218)+HOCO(13)<=>CO2(12)+OO[C]1OO1(229)  1.810000e+13 0.000     0.000    

[O]O[C]1OO1(218)+OCHO(64)<=>CO2(12)+OO[C]1OO1(229)  9.445080e+09 0.509     0.000    

O(6)+O[C]1OO1(205)(+M)<=>CHO4(166)(+M)              1.000e+00 0.000     0.000    
    TCHEB/ 300.000   2500.000 /
    PCHEB/ 0.099     98.692   /
    CHEB/ 6 4/
    CHEB/ -1.403e+00   1.414e+00    -4.586e-02   -1.641e-02  /
    CHEB/ 4.749e+00    1.132e-01    5.894e-02    1.963e-02   /
    CHEB/ 4.271e-03    -3.083e-02   -1.391e-02   -2.823e-03  /
    CHEB/ 1.951e-02    -2.130e-03   -2.503e-03   -1.943e-03  /
    CHEB/ 2.855e-03    8.789e-04    6.065e-04    2.610e-04   /
    CHEB/ -1.139e-02   1.450e-03    8.056e-04    3.290e-04   /

O(6)+O[C]1OO1(205)(+M)<=>CHO4(175)(+M)              1.000e+00 0.000     0.000    
    TCHEB/ 300.000   2500.000 /
    PCHEB/ 0.099     98.692   /
    CHEB/ 6 4/
    CHEB/ -5.285e+00   1.341e+00    -8.763e-02   -3.315e-02  /
    CHEB/ 6.125e+00    1.899e-01    1.014e-01    3.565e-02   /
    CHEB/ 2.093e-01    -3.850e-02   -1.726e-02   -3.233e-03  /
    CHEB/ -3.328e-02   -6.291e-04   -1.792e-03   -1.788e-03  /
    CHEB/ -5.513e-02   6.565e-04    5.458e-04    2.990e-04   /
    CHEB/ -2.697e-02   7.688e-04    4.175e-04    1.700e-04   /

OH(5)+CO3(212)(+M)<=>O(6)+O[C]1OO1(205)(+M)         1.000e+00 0.000     0.000    
    TCHEB/ 300.000   2500.000 /
    PCHEB/ 0.099     98.692   /
    CHEB/ 6 4/
    CHEB/ 3.285e+00    -1.229e-01   -6.888e-02   -2.705e-02  /
    CHEB/ 3.246e+00    1.520e-01    8.353e-02    3.139e-02   /
    CHEB/ 1.069e+00    -2.697e-02   -1.269e-02   -2.901e-03  /
    CHEB/ 3.446e-01    1.652e-04    -6.923e-04   -8.991e-04  /
    CHEB/ 1.132e-01    -1.530e-03   -8.255e-04   -3.222e-04  /
    CHEB/ 3.651e-02    -8.800e-04   -5.769e-04   -2.976e-04  /

O(6)+CHO3(176)(+M)<=>O(6)+O[C]1OO1(205)(+M)         1.000e+00 0.000     0.000    
    TCHEB/ 300.000   2500.000 /
    PCHEB/ 0.099     98.692   /
    CHEB/ 6 4/
    CHEB/ 7.294e+00    -4.667e-02   -2.653e-02   -1.075e-02  /
    CHEB/ 1.986e+00    6.477e-02    3.631e-02    1.426e-02   /
    CHEB/ 5.788e-01    -2.025e-02   -1.059e-02   -3.490e-03  /
    CHEB/ 1.361e-01    9.449e-04    -2.360e-05   -4.829e-04  /
    CHEB/ 2.281e-02    -8.032e-05   7.823e-05    1.228e-04   /
    CHEB/ 1.414e-02    6.891e-04    3.676e-04    1.347e-04   /

O(6)+O[C]1OO1(205)(+M)<=>HO2(8)+CO2(12)(+M)         1.000e+00 0.000     0.000    
    TCHEB/ 300.000   2500.000 /
    PCHEB/ 0.099     98.692   /
    CHEB/ 6 4/
    CHEB/ -7.469e-01   -7.728e-02   -4.176e-02   -1.521e-02  /
    CHEB/ 5.739e+00    1.047e-01    5.513e-02    1.887e-02   /
    CHEB/ 1.165e-01    -3.134e-02   -1.468e-02   -3.473e-03  /
    CHEB/ -3.522e-02   -8.616e-04   -1.757e-03   -1.654e-03  /
    CHEB/ -4.453e-02   1.115e-03    7.903e-04    3.844e-04   /
    CHEB/ -1.739e-02   1.217e-03    6.860e-04    2.922e-04   /

OH(5)+CO3(179)(+M)<=>O(6)+O[C]1OO1(205)(+M)         1.000e+00 0.000     0.000    
    TCHEB/ 300.000   2500.000 /
    PCHEB/ 0.099     98.692   /
    CHEB/ 6 4/
    CHEB/ 8.886e+00    -7.387e-04   -4.528e-04   -2.136e-04  /
    CHEB/ 3.719e-01    3.624e-04    2.221e-04    1.047e-04   /
    CHEB/ 6.704e-02    -1.603e-04   -9.818e-05   -4.626e-05  /
    CHEB/ 1.491e-02    -9.125e-05   -5.593e-05   -2.639e-05  /
    CHEB/ 8.110e-03    -4.324e-05   -2.650e-05   -1.250e-05  /
    CHEB/ 4.885e-03    -2.009e-05   -1.231e-05   -5.797e-06  /

H(3)+CO4(168)(+M)<=>O(6)+O[C]1OO1(205)(+M)          1.000e+00 0.000     0.000    
    TCHEB/ 300.000   2500.000 /
    PCHEB/ 0.099     98.692   /
    CHEB/ 6 4/
    CHEB/ 1.049e+01    -1.124e-03   -6.867e-04   -3.220e-04  /
    CHEB/ 7.721e-01    7.867e-04    4.801e-04    2.245e-04   /
    CHEB/ 1.814e-01    -1.597e-04   -9.803e-05   -4.640e-05  /
    CHEB/ 5.713e-02    -7.742e-05   -4.736e-05   -2.226e-05  /
    CHEB/ 2.365e-02    -3.183e-05   -1.943e-05   -9.090e-06  /
    CHEB/ 1.039e-02    -1.528e-05   -9.331e-06   -4.368e-06  /

O2(2)+HOCO(13)(+M)<=>O(6)+O[C]1OO1(205)(+M)         1.000e+00 0.000     0.000    
    TCHEB/ 300.000   2500.000 /
    PCHEB/ 0.099     98.692   /
    CHEB/ 6 4/
    CHEB/ 2.636e+00    -8.233e-02   -4.415e-02   -1.581e-02  /
    CHEB/ 5.075e+00    1.117e-01    5.842e-02    1.966e-02   /
    CHEB/ 4.154e-01    -3.039e-02   -1.374e-02   -2.805e-03  /
    CHEB/ 1.030e-01    -1.555e-03   -2.196e-03   -1.839e-03  /
    CHEB/ 1.918e-02    2.439e-04    2.760e-04    1.505e-04   /
    CHEB/ 1.042e-02    1.295e-03    6.845e-04    2.545e-04   /

OH(5)+CO3(198)(+M)<=>O(6)+O[C]1OO1(205)(+M)         1.000e+00 0.000     0.000    
    TCHEB/ 300.000   2500.000 /
    PCHEB/ 0.099     98.692   /
    CHEB/ 6 4/
    CHEB/ 7.795e+00    -7.041e-02   -4.073e-02   -1.710e-02  /
    CHEB/ 4.212e-01    7.346e-02    4.167e-02    1.677e-02   /
    CHEB/ 3.282e-01    -6.224e-03   -2.819e-03   -5.051e-04  /
    CHEB/ 1.446e-01    -1.330e-03   -8.627e-04   -4.297e-04  /
    CHEB/ 3.529e-02    -3.899e-04   -2.518e-04   -1.313e-04  /
    CHEB/ 1.474e-02    1.228e-04    6.958e-05    2.737e-05   /

O(209)+HOCHO(1)(+M)<=>O(6)+HOCHO(1)(+M)             1.000e+00 0.000     0.000    
    TCHEB/ 300.000   2500.000 /
    PCHEB/ 0.099     98.692   /
    CHEB/ 6 4/
    CHEB/ 1.179e+01    -1.315e-03   -8.051e-04   -3.790e-04  /
    CHEB/ 4.931e-02    7.045e-04    4.307e-04    2.022e-04   /
    CHEB/ 7.342e-02    3.290e-04    2.017e-04    9.512e-05   /
    CHEB/ 4.257e-02    1.451e-05    9.041e-06    4.404e-06   /
    CHEB/ 2.258e-02    -3.695e-05   -2.264e-05   -1.067e-05  /
    CHEB/ 1.209e-02    -1.536e-06   -9.476e-07   -4.535e-07  /

O(209)+HOCHO(1)(+M)<=>OC1OO1(206)(+M)               1.000e+00 0.000     0.000    
    TCHEB/ 300.000   2500.000 /
    PCHEB/ 0.099     98.692   /
    CHEB/ 6 4/
    CHEB/ 8.134e+00    1.499e+00    -8.449e-04   -3.977e-04  /
    CHEB/ -3.220e-01   6.383e-04    3.901e-04    1.830e-04   /
    CHEB/ 6.431e-02    3.183e-04    1.951e-04    9.197e-05   /
    CHEB/ 8.316e-02    1.721e-05    1.069e-05    5.175e-06   /
    CHEB/ 3.516e-02    -3.450e-05   -2.113e-05   -9.955e-06  /
    CHEB/ 3.649e-03    5.214e-07    3.137e-07    1.419e-07   /

O(209)+CO2(12)(+M)<=>O(6)+CO2(12)(+M)               1.000e+00 0.000     0.000    
    TCHEB/ 300.000   2500.000 /
    PCHEB/ 0.099     98.692   /
    CHEB/ 6 4/
    CHEB/ 1.290e+01    -1.962e-01   -1.940e-02   2.261e-02   /
    CHEB/ 7.098e-02    7.039e-02    -7.061e-04   -1.175e-02  /
    CHEB/ -1.678e-02   -1.099e-02   6.768e-03    2.918e-03   /
    CHEB/ -1.393e-02   -8.115e-03   7.412e-03    3.239e-03   /
    CHEB/ -8.493e-03   -5.609e-03   3.671e-03    1.914e-03   /
    CHEB/ -3.953e-03   -2.434e-03   1.485e-03    5.294e-04   /

O(209)+CO2(12)(+M)<=>CO3(212)(+M)                   1.000e+00 0.000     0.000    
    TCHEB/ 300.000   2500.000 /
    PCHEB/ 0.099     98.692   /
    CHEB/ 6 4/
    CHEB/ 9.902e+00    1.293e+00    -1.486e-02   2.490e-02   /
    CHEB/ -1.892e-01   5.187e-02    3.157e-03    -8.943e-03  /
    CHEB/ -1.970e-01   -2.173e-02   9.087e-03    3.716e-03   /
    CHEB/ -6.578e-02   -1.377e-02   9.338e-03    3.088e-03   /
    CHEB/ -4.267e-02   -8.580e-03   5.186e-03    1.607e-03   /
    CHEB/ -2.709e-02   -4.081e-03   2.434e-03    2.936e-04   /

O(209)+CO2(12)(+M)<=>[O][C]1OO1(213)(+M)            1.000e+00 0.000     0.000    
    TCHEB/ 300.000   2500.000 /
    PCHEB/ 0.099     98.692   /
    CHEB/ 6 4/
    CHEB/ 1.225e+01    7.515e-01    -2.194e-01   -7.751e-04  /
    CHEB/ -1.520e-01   5.802e-02    1.153e-02    -7.479e-03  /
    CHEB/ 6.396e-02    -6.314e-02   4.190e-03    8.060e-03   /
    CHEB/ 8.757e-02    -7.656e-02   -1.336e-03   8.744e-03   /
    CHEB/ 5.546e-02    -4.584e-02   -1.335e-03   4.670e-03   /
    CHEB/ 2.295e-02    -1.821e-02   6.107e-04    1.578e-03   /

O(209)+CO2(12)(+M)<=>CO3(198)(+M)                   1.000e+00 0.000     0.000    
    TCHEB/ 300.000   2500.000 /
    PCHEB/ 0.099     98.692   /
    CHEB/ 6 4/
    CHEB/ 9.300e+00    1.299e+00    -1.759e-02   2.367e-02   /
    CHEB/ -4.486e-02   6.237e-02    8.162e-04    -1.044e-02  /
    CHEB/ -5.389e-02   -1.578e-02   7.650e-03    3.355e-03   /
    CHEB/ -4.114e-02   -1.068e-02   8.187e-03    3.250e-03   /
    CHEB/ -2.275e-02   -7.020e-03   4.304e-03    1.845e-03   /
    CHEB/ -1.116e-02   -3.276e-03   1.890e-03    4.757e-04   /

O(209)+CHO3(176)(+M)<=>OH(5)+[O][C]1OO1(213)(+M)    1.000e+00 0.000     0.000    
    TCHEB/ 300.000   2500.000 /
    PCHEB/ 0.099     98.692   /
    CHEB/ 6 4/
    CHEB/ 1.226e+01    -1.367e-07   -8.382e-08   -3.959e-08  /
    CHEB/ 5.720e-01    1.020e-09    6.253e-10    2.954e-10   /
    CHEB/ -4.417e-02   6.778e-08    4.157e-08    1.964e-08   /
    CHEB/ -1.566e-02   3.577e-08    2.194e-08    1.036e-08   /
    CHEB/ 3.840e-05    4.764e-09    2.922e-09    1.380e-09   /
    CHEB/ -2.875e-03   -4.042e-09   -2.479e-09   -1.171e-09  /

O(209)+CHO3(176)(+M)<=>O(6)+O[C]1OO1(205)(+M)       1.000e+00 0.000     0.000    
    TCHEB/ 300.000   2500.000 /
    PCHEB/ 0.099     98.692   /
    CHEB/ 6 4/
    CHEB/ 1.294e+01    -1.342e-07   -8.232e-08   -3.888e-08  /
    CHEB/ -1.353e-01   2.364e-09    1.450e-09    6.848e-10   /
    CHEB/ -3.920e-02   6.629e-08    4.065e-08    1.920e-08   /
    CHEB/ -2.356e-03   3.427e-08    2.102e-08    9.929e-09   /
    CHEB/ 3.038e-03    4.246e-09    2.604e-09    1.230e-09   /
    CHEB/ 2.731e-03    -3.967e-09   -2.433e-09   -1.149e-09  /

O(6)+NNH(73)<=>N2O(76)+H(3)                         1.900000e+14 -0.274    -0.022   

CO3(179)(+M)<=>O(209)+CO2(12)(+M)                   1.000e+00 0.000     0.000    
    TCHEB/ 300.000   2500.000 /
    PCHEB/ 0.099     98.692   /
    CHEB/ 6 4/
    CHEB/ 7.440e+00    1.384e+00    -4.670e-02   -6.135e-03  /
    CHEB/ -1.294e-01   5.063e-02    2.722e-02    7.129e-03   /
    CHEB/ -2.023e-02   -1.302e-02   9.973e-04    3.823e-03   /
    CHEB/ -2.058e-02   -1.037e-02   1.131e-03    3.279e-03   /
    CHEB/ -1.356e-02   -4.655e-03   1.394e-03    1.765e-03   /
    CHEB/ -7.991e-03   -1.209e-03   1.455e-03    8.605e-04   /

HO2(8)+CO4(168)<=>O2(2)+CHO4(175)                   1.200000e+11 0.000     -1.950   

O(6)+CO3(212)(+M)<=>O2(2)+CO2(12)(+M)               1.000e+00 0.000     0.000    
    TCHEB/ 300.000   2500.000 /
    PCHEB/ 0.099     98.692   /
    CHEB/ 6 4/
    CHEB/ 8.813e+00    -6.668e-02   -1.515e-02   4.500e-03   /
    CHEB/ 6.103e-01    5.181e-02    5.948e-03    -7.310e-03  /
    CHEB/ 1.152e-01    2.230e-02    9.476e-03    8.825e-04   /
    CHEB/ 2.714e-02    -6.282e-05   2.736e-03    2.103e-03   /
    CHEB/ 1.563e-02    -4.544e-03   -1.276e-03   4.653e-04   /
    CHEB/ 1.173e-02    -2.996e-03   -1.480e-03   -3.222e-04  /

O(6)+CHO3(176)<=>OH(5)+CO3(198)                     1.700000e+08 1.500     25.965   

OH(5)+CO3(179)(+M)<=>OH(5)+CO3(212)(+M)             1.000e+00 0.000     0.000    
    TCHEB/ 300.000   2500.000 /
    PCHEB/ 0.099     98.692   /
    CHEB/ 6 4/
    CHEB/ 8.930e+00    -1.283e-02   -7.794e-03   -3.610e-03  /
    CHEB/ 1.769e-01    8.567e-03    5.178e-03    2.376e-03   /
    CHEB/ -1.147e-02   1.867e-03    1.139e-03    5.323e-04   /
    CHEB/ -1.378e-02   1.625e-04    1.034e-04    5.234e-05   /
    CHEB/ -1.093e-03   -1.339e-04   -7.982e-05   -3.558e-05  /
    CHEB/ 4.784e-03    -1.105e-04   -6.702e-05   -3.097e-05  /
DUPLICATE

OH(5)+CO3(212)(+M)<=>HO2(8)+CO2(12)(+M)             1.000e+00 0.000     0.000    
    TCHEB/ 300.000   2500.000 /
    PCHEB/ 0.099     98.692   /
    CHEB/ 6 4/
    CHEB/ 1.210e+01    -9.584e-02   -5.303e-02   -2.026e-02  /
    CHEB/ 1.987e-01    9.642e-02    5.121e-02    1.769e-02   /
    CHEB/ 5.526e-02    -6.812e-03   -1.759e-03   1.019e-03   /
    CHEB/ 6.979e-03    -1.049e-03   -8.408e-04   -4.843e-04  /
    CHEB/ -3.170e-03   -2.771e-04   -1.830e-04   -1.073e-04  /
    CHEB/ -2.227e-03   -6.777e-05   -4.699e-05   -2.693e-05  /
DUPLICATE

OH(5)+CO3(198)(+M)<=>OH(5)+CO3(212)(+M)             1.000e+00 0.000     0.000    
    TCHEB/ 300.000   2500.000 /
    PCHEB/ 0.099     98.692   /
    CHEB/ 6 4/
    CHEB/ 1.289e+01    -6.260e-02   -3.595e-02   -1.486e-02  /
    CHEB/ -1.776e-01   6.201e-02    3.472e-02    1.355e-02   /
    CHEB/ 2.216e-02    -3.057e-03   -9.421e-04   3.212e-04   /
    CHEB/ 8.648e-03    -8.959e-04   -5.852e-04   -2.887e-04  /
    CHEB/ -3.895e-03   -1.737e-04   -1.196e-04   -6.920e-05  /
    CHEB/ -5.475e-03   -4.292e-05   -2.880e-05   -1.608e-05  /

H(3)+CO4(168)(+M)<=>OH(5)+CO3(212)(+M)              1.000e+00 0.000     0.000    
    TCHEB/ 300.000   2500.000 /
    PCHEB/ 0.099     98.692   /
    CHEB/ 6 4/
    CHEB/ 1.298e+01    -1.503e-02   -9.094e-03   -4.180e-03  /
    CHEB/ 2.204e-01    1.162e-02    6.988e-03    3.175e-03   /
    CHEB/ 1.321e-03    1.984e-03    1.219e-03    5.775e-04   /
    CHEB/ -9.485e-03   3.493e-05    2.953e-05    2.139e-05   /
    CHEB/ -5.443e-03   -1.626e-04   -9.714e-05   -4.347e-05  /
    CHEB/ -2.004e-03   -9.635e-05   -5.876e-05   -2.744e-05  /

O(6)+CHO3(176)(+M)<=>OH(5)+CO3(212)(+M)             1.000e+00 0.000     0.000    
    TCHEB/ 300.000   2500.000 /
    PCHEB/ 0.099     98.692   /
    CHEB/ 6 4/
    CHEB/ 6.586e+00    -1.292e-01   -7.249e-02   -2.857e-02  /
    CHEB/ 2.628e+00    1.513e-01    8.287e-02    3.089e-02   /
    CHEB/ 5.391e-01    -2.699e-02   -1.269e-02   -2.894e-03  /
    CHEB/ 1.030e-01    -3.354e-04   -9.480e-04   -9.750e-04  /
    CHEB/ 1.255e-02    -4.340e-04   -1.732e-04   -3.068e-05  /
    CHEB/ 2.177e-03    5.235e-04    2.708e-04    9.057e-05   /

OH(5)+CO3(179)(+M)<=>O(6)+CHO3(176)(+M)             1.000e+00 0.000     0.000    
    TCHEB/ 300.000   2500.000 /
    PCHEB/ 0.099     98.692   /
    CHEB/ 6 4/
    CHEB/ 1.191e+01    -7.415e-04   -4.545e-04   -2.144e-04  /
    CHEB/ 8.481e-02    3.544e-04    2.171e-04    1.024e-04   /
    CHEB/ 2.669e-02    -1.668e-04   -1.021e-04   -4.813e-05  /
    CHEB/ 1.598e-02    -9.582e-05   -5.873e-05   -2.770e-05  /
    CHEB/ 8.293e-03    -4.629e-05   -2.837e-05   -1.338e-05  /
    CHEB/ 3.383e-03    -2.201e-05   -1.348e-05   -6.350e-06  /

H(3)+CO4(168)(+M)<=>O(6)+CHO3(176)(+M)              1.000e+00 0.000     0.000    
    TCHEB/ 300.000   2500.000 /
    PCHEB/ 0.099     98.692   /
    CHEB/ 6 4/
    CHEB/ 1.350e+01    -1.125e-03   -6.876e-04   -3.225e-04  /
    CHEB/ 4.959e-01    7.770e-04    4.741e-04    2.217e-04   /
    CHEB/ 1.361e-01    -1.660e-04   -1.019e-04   -4.822e-05  /
    CHEB/ 5.261e-02    -8.110e-05   -4.962e-05   -2.333e-05  /
    CHEB/ 2.093e-02    -3.411e-05   -2.083e-05   -9.751e-06  /
    CHEB/ 7.745e-03    -1.662e-05   -1.015e-05   -4.754e-06  /

OH(5)+CO3(198)(+M)<=>O(6)+CHO3(176)(+M)             1.000e+00 0.000     0.000    
    TCHEB/ 300.000   2500.000 /
    PCHEB/ 0.099     98.692   /
    CHEB/ 6 4/
    CHEB/ 1.079e+01    -7.063e-02   -4.086e-02   -1.717e-02  /
    CHEB/ 3.561e-01    7.296e-02    4.137e-02    1.664e-02   /
    CHEB/ 2.755e-01    -6.175e-03   -2.799e-03   -5.036e-04  /
    CHEB/ 1.164e-01    -1.248e-03   -8.141e-04   -4.083e-04  /
    CHEB/ 2.991e-02    -3.728e-04   -2.403e-04   -1.250e-04  /
    CHEB/ 9.063e-03    1.209e-04    6.900e-05    2.762e-05   /

O(209)+CO3(198)(+M)<=>O(6)+[O][C]1OO1(213)(+M)      1.000e+00 0.000     0.000    
    TCHEB/ 300.000   2500.000 /
    PCHEB/ 0.099     98.692   /
    CHEB/ 6 4/
    CHEB/ 1.324e+01    -5.920e-07   -3.626e-07   -1.708e-07  /
    CHEB/ 6.397e-03    -4.215e-09   -2.853e-09   -1.598e-09  /
    CHEB/ 6.839e-06    8.744e-08    5.351e-08    2.517e-08   /
    CHEB/ 1.086e-05    3.959e-08    2.428e-08    1.147e-08   /
    CHEB/ 7.156e-06    8.004e-09    4.917e-09    2.330e-09   /
    CHEB/ 2.724e-06    -1.730e-08   -1.059e-08   -4.981e-09  /

OH(5)+CH2O4(173)<=>H2O(7)+CHO4(175)                 1.200000e+06 2.000     -0.250   

CO4(168)+HOCO(13)<=>CO2(12)+CHO4(175)               1.810000e+13 0.000     0.000    

CO4(168)+OCHO(64)<=>CO2(12)+CHO4(175)               9.445080e+09 0.509     0.000    

[O]O[C]1OO1(218)+OC1OO1(206)<=>O[C]1OO1(205)+OO[C]1OO1(229) 2.800000e+12 0.000     16.013   

O1OC12OO2(228)(+M)<=>O(6)+[O][C]1OO1(213)(+M)       1.000e+00 0.000     0.000    
    TCHEB/ 300.000   2500.000 /
    PCHEB/ 0.099     98.692   /
    CHEB/ 6 4/
    CHEB/ 9.603e+00    1.090e+00    1.729e-03    3.612e-02   /
    CHEB/ 3.914e-01    5.514e-01    1.082e-02    -4.372e-02  /
    CHEB/ -1.368e-01   -1.260e-01   -2.666e-02   1.048e-03   /
    CHEB/ -8.281e-02   -3.052e-02   1.643e-02    9.614e-03   /
    CHEB/ -8.266e-03   1.333e-02    -2.516e-04   -3.065e-03  /
    CHEB/ 6.593e-04    1.929e-03    -2.943e-03   -4.028e-04  /

O1OC12OO2(228)(+M)<=>O2(2)+CO2(12)(+M)              1.000e+00 0.000     0.000    
    TCHEB/ 300.000   2500.000 /
    PCHEB/ 0.099     98.692   /
    CHEB/ 6 4/
    CHEB/ 8.118e+00    5.254e-01    -1.486e-01   2.924e-02   /
    CHEB/ -1.142e+00   4.051e-01    2.997e-02    2.172e-03   /
    CHEB/ -7.960e-01   1.322e-01    5.551e-02    2.991e-03   /
    CHEB/ -3.946e-01   5.750e-02    3.641e-02    2.996e-03   /
    CHEB/ -1.566e-01   3.789e-02    1.709e-02    1.009e-04   /
    CHEB/ -5.734e-02   2.268e-02    7.549e-03    -1.818e-03  /

O1OC12OO2(228)(+M)<=>[O]O[C]1OO1(218)(+M)           1.000e+00 0.000     0.000    
    TCHEB/ 300.000   2500.000 /
    PCHEB/ 0.099     98.692   /
    CHEB/ 6 4/
    CHEB/ 9.232e+00    1.946e+00    -1.730e-01   2.479e-02   /
    CHEB/ -1.522e+00   2.792e-01    -1.834e-02   -6.059e-03  /
    CHEB/ -7.014e-01   4.517e-02    2.293e-02    -4.516e-04  /
    CHEB/ -2.820e-01   8.418e-05    2.087e-02    4.600e-03   /
    CHEB/ -9.336e-02   4.719e-03    1.264e-02    4.444e-03   /
    CHEB/ -2.361e-02   6.052e-03    8.508e-03    2.957e-03   /

O1OC12OO2(228)(+M)<=>CO4(168)(+M)                   1.000e+00 0.000     0.000    
    TCHEB/ 300.000   2500.000 /
    PCHEB/ 0.099     98.692   /
    CHEB/ 6 4/
    CHEB/ 5.644e+00    2.001e+00    -1.526e-01   2.986e-02   /
    CHEB/ -1.532e+00   3.714e-01    2.206e-02    3.689e-03   /
    CHEB/ -8.825e-01   1.089e-01    5.014e-02    4.571e-03   /
    CHEB/ -4.372e-01   4.053e-02    3.426e-02    4.864e-03   /
    CHEB/ -1.813e-01   2.732e-02    1.712e-02    2.050e-03   /
    CHEB/ -7.055e-02   1.723e-02    8.649e-03    -1.263e-04  /

O(209)+CO3(212)(+M)<=>O2(2)+CO2(12)(+M)             1.000e+00 0.000     0.000    
    TCHEB/ 300.000   2500.000 /
    PCHEB/ 0.099     98.692   /
    CHEB/ 6 4/
    CHEB/ 5.529e+00    -3.996e-03   -2.439e-03   -1.140e-03  /
    CHEB/ -1.897e-01   3.786e-03    2.309e-03    1.078e-03   /
    CHEB/ -1.049e-02   2.831e-04    1.732e-04    8.146e-05   /
    CHEB/ -5.848e-02   -3.098e-04   -1.888e-04   -8.801e-05  /
    CHEB/ -5.610e-02   -9.066e-05   -5.534e-05   -2.589e-05  /
    CHEB/ -2.654e-02   -2.777e-05   -1.691e-05   -7.880e-06  /

O(209)+CO3(212)(+M)<=>O(6)+[O][C]1OO1(213)(+M)      1.000e+00 0.000     0.000    
    TCHEB/ 300.000   2500.000 /
    PCHEB/ 0.099     98.692   /
    CHEB/ 6 4/
    CHEB/ 1.277e+01    -8.815e-05   -5.361e-05   -2.489e-05  /
    CHEB/ 6.444e-03    7.421e-05    4.496e-05    2.073e-05   /
    CHEB/ -3.923e-05   -1.807e-05   -1.096e-05   -5.072e-06  /
    CHEB/ -7.000e-06   -6.274e-06   -3.827e-06   -1.788e-06  /
    CHEB/ 8.292e-07    -7.620e-07   -4.806e-07   -2.393e-07  /
    CHEB/ -2.557e-06   -2.865e-06   -1.748e-06   -8.177e-07  /

O(209)+CO3(212)(+M)<=>[O]O[C]1OO1(218)(+M)          1.000e+00 0.000     0.000    
    TCHEB/ 300.000   2500.000 /
    PCHEB/ 0.099     98.692   /
    CHEB/ 6 4/
    CHEB/ 7.915e+00    1.495e+00    -3.065e-03   -1.435e-03  /
    CHEB/ -4.032e-01   3.340e-03    2.036e-03    9.495e-04   /
    CHEB/ 3.028e-02    7.182e-04    4.396e-04    2.067e-04   /
    CHEB/ 6.863e-02    -3.516e-06   -1.367e-06   8.567e-08   /
    CHEB/ 3.892e-02    -6.560e-05   -4.002e-05   -1.870e-05  /
    CHEB/ 3.358e-02    -1.027e-04   -6.272e-05   -2.937e-05  /

O(209)+CO3(212)(+M)<=>CO4(168)(+M)                  1.000e+00 0.000     0.000    
    TCHEB/ 300.000   2500.000 /
    PCHEB/ 0.099     98.692   /
    CHEB/ 6 4/
    CHEB/ 2.452e+00    1.496e+00    -2.457e-03   -1.149e-03  /
    CHEB/ -5.958e-01   3.776e-03    2.303e-03    1.075e-03   /
    CHEB/ -1.085e-01   2.890e-04    1.768e-04    8.308e-05   /
    CHEB/ -1.003e-01   -3.075e-04   -1.874e-04   -8.737e-05  /
    CHEB/ -7.386e-02   -9.189e-05   -5.609e-05   -2.624e-05  /
    CHEB/ -3.264e-02   -2.989e-05   -1.820e-05   -8.478e-06  /

OH(5)+CHO4(166)<=>H2O(7)+CO4(168)                   1.200000e+06 2.000     -0.250   

OH(5)+CHO4(175)<=>H2O(7)+CO4(168)                   1.100000e+12 0.000     -0.437   

CHO4(175)+OC1OO1(206)<=>O[C]1OO1(205)+CH2O4(173)    4.613025e+11 0.000     12.858   

CHO4(166)+OC1OO1(206)<=>O[C]1OO1(205)+CH2O4(173)    2.800000e+12 0.000     16.013   

CHO3(176)+OO[C]1OO1(229)<=>[O]O[C]1OO1(218)+CH2O3(182) 6.990000e-02 3.750     19.545   

CO3(198)+O[CH]O(148)<=>CHO3(176)+HOCHO(1)           1.086000e+14 0.000     0.000    

OCHO(64)+CH2O3(182)<=>CHO3(176)+HOCHO(1)            1.398000e-01 3.750     19.545   

CHO4(175)+CH2O4(173)<=>CHO4(166)+CH2O4(173)         6.990000e-02 3.750     19.545   

CHO3(176)+CH2O4(173)<=>CHO4(166)+CH2O3(182)         6.990000e-02 3.750     19.545   

O(209)+OCHO(64)(+M)<=>H(3)+[O][C]1OO1(213)(+M)      1.000e+00 0.000     0.000    
    TCHEB/ 300.000   2500.000 /
    PCHEB/ 0.099     98.692   /
    CHEB/ 6 4/
    CHEB/ 1.307e+01    -4.546e-07   -2.786e-07   -1.314e-07  /
    CHEB/ 6.382e-03    1.043e-08    6.251e-09    2.833e-09   /
    CHEB/ 4.503e-06    1.235e-07    7.577e-08    3.578e-08   /
    CHEB/ 1.526e-05    1.060e-07    6.500e-08    3.070e-08   /
    CHEB/ 1.220e-05    4.593e-08    2.817e-08    1.330e-08   /
    CHEB/ 4.787e-06    7.751e-09    4.760e-09    2.254e-09   /

HOCO(13)+O[C]1OO1(205)<=>CO3(212)+HOCHO(1)          7.381120e+13 -0.000    23.619   

HOCO(13)+O[C]1OO1(205)<=>CO2(12)+OC1OO1(206)        1.810000e+13 0.000     19.752   

H(3)+CO2(158)(+M)<=>HOCO(13)(+M)                    1.000e+00 0.000     0.000    
    TCHEB/ 300.000   2500.000 /
    PCHEB/ 0.099     98.692   /
    CHEB/ 6 4/
    CHEB/ 9.487e+00    1.488e+00    -7.141e-03   -3.299e-03  /
    CHEB/ -1.471e+00   1.712e-03    1.029e-03    4.673e-04   /
    CHEB/ -4.382e-01   2.223e-03    1.338e-03    6.082e-04   /
    CHEB/ -1.354e-01   7.763e-04    4.685e-04    2.143e-04   /
    CHEB/ -2.185e-02   -1.672e-05   -8.911e-06   -2.990e-06  /
    CHEB/ -3.383e-04   -3.250e-05   -1.884e-05   -7.902e-06  /

CO2(158)+O[CH]O(148)<=>HOCO(13)+HOCHO(1)            7.240000e+13 0.000     0.000    

CO2(158)+HCO(15)<=>CO(11)+HOCO(13)                  1.246110e+14 -0.000    0.000    

CO2(158)+HOCO(13)<=>CO2(12)+HOCO(13)                3.620000e+13 0.000     0.000    

CO2(158)+OCHO(64)<=>CO2(12)+HOCO(13)                1.889016e+10 0.509     0.000    

H(3)+CO2(158)(+M)<=>OH(5)+CO(11)(+M)                1.000e+00 0.000     0.000    
    TCHEB/ 300.000   2500.000 /
    PCHEB/ 0.099     98.692   /
    CHEB/ 6 4/
    CHEB/ 1.184e+01    -1.178e-02   -7.146e-03   -3.301e-03  /
    CHEB/ -2.075e+00   1.698e-03    1.021e-03    4.635e-04   /
    CHEB/ -6.790e-01   2.214e-03    1.333e-03    6.059e-04   /
    CHEB/ -2.130e-01   7.719e-04    4.658e-04    2.130e-04   /
    CHEB/ -8.540e-02   -1.892e-05   -1.025e-05   -3.618e-06  /
    CHEB/ -3.118e-02   -3.360e-05   -1.952e-05   -8.220e-06  /

H(3)+CO2(158)(+M)<=>OCHO(64)(+M)                    1.000e+00 0.000     0.000    
    TCHEB/ 300.000   2500.000 /
    PCHEB/ 0.099     98.692   /
    CHEB/ 6 4/
    CHEB/ 9.894e+00    1.485e+00    -8.988e-03   -4.164e-03  /
    CHEB/ -1.152e+00   2.969e-03    1.794e-03    8.219e-04   /
    CHEB/ -3.644e-01   2.496e-03    1.506e-03    6.878e-04   /
    CHEB/ -1.309e-01   8.594e-04    5.195e-04    2.383e-04   /
    CHEB/ -4.715e-02   4.184e-05    2.700e-05    1.397e-05   /
    CHEB/ -1.857e-02   -2.317e-05   -1.310e-05   -5.175e-06  /

CO2(158)+O[CH]O(148)<=>OCHO(64)+HOCHO(1)            3.620000e+14 0.000     0.000    

H(3)+CO2(158)(+M)<=>H(3)+CO2(12)(+M)                1.000e+00 0.000     0.000    
    TCHEB/ 300.000   2500.000 /
    PCHEB/ 0.099     98.692   /
    CHEB/ 6 4/
    CHEB/ 1.251e+01    -1.171e-02   -7.105e-03   -3.282e-03  /
    CHEB/ -9.472e-01   1.804e-03    1.085e-03    4.928e-04   /
    CHEB/ -2.878e-01   2.265e-03    1.364e-03    6.202e-04   /
    CHEB/ -1.217e-01   7.886e-04    4.761e-04    2.179e-04   /
    CHEB/ -2.465e-02   -1.316e-05   -6.667e-06   -1.873e-06  /
    CHEB/ -1.336e-02   -3.125e-05   -1.805e-05   -7.503e-06  /

OH(5)+CO2(158)(+M)<=>OH(5)+CO2(12)(+M)              1.000e+00 0.000     0.000    
    TCHEB/ 300.000   2500.000 /
    PCHEB/ 0.099     98.692   /
    CHEB/ 6 4/
    CHEB/ 1.321e+01    -1.103e-01   -3.558e-02   1.896e-03   /
    CHEB/ 8.408e-02    1.246e-01    3.448e-02    -6.704e-03  /
    CHEB/ -1.972e-02   -1.462e-02   2.201e-03    5.404e-03   /
    CHEB/ -5.597e-03   -4.022e-03   -2.266e-03   -1.892e-04  /
    CHEB/ -6.742e-04   9.558e-04    -1.426e-04   -4.795e-04  /
    CHEB/ -1.189e-04   5.238e-04    3.078e-04    4.584e-05   /

OH(5)+CO2(158)(+M)<=>CHO3(176)(+M)                  1.000e+00 0.000     0.000    
    TCHEB/ 300.000   2500.000 /
    PCHEB/ 0.099     98.692   /
    CHEB/ 6 4/
    CHEB/ 9.277e+00    1.390e+00    -3.559e-02   1.900e-03   /
    CHEB/ 5.504e-02    1.245e-01    3.445e-02    -6.706e-03  /
    CHEB/ -7.754e-02   -1.465e-02   2.189e-03    5.403e-03   /
    CHEB/ -8.811e-02   -4.032e-03   -2.267e-03   -1.877e-04  /
    CHEB/ -3.468e-02   9.594e-04    -1.386e-04   -4.774e-04  /
    CHEB/ 1.509e-02    5.334e-04    3.136e-04    4.761e-05   /

CO2(158)+HOCO(13)<=>CO2(12)+OCHO(64)                1.810000e+14 0.000     0.000    

CO2(158)+OCHO(64)<=>CO2(12)+OCHO(64)                1.356420e+10 0.470     0.000    

OH(5)+CO2(158)(+M)<=>O[C]1OO1(205)(+M)              1.000e+00 0.000     0.000    
    TCHEB/ 300.000   2500.000 /
    PCHEB/ 0.099     98.692   /
    CHEB/ 6 4/
    CHEB/ 1.173e+01    1.153e+00    -1.552e-01   -3.527e-02  /
    CHEB/ -7.784e-01   1.667e-01    5.488e-02    -1.641e-03  /
    CHEB/ -1.198e-01   -5.105e-02   -1.037e-02   5.699e-03   /
    CHEB/ 6.740e-03    -3.245e-02   -1.283e-02   -7.386e-04  /
    CHEB/ 1.232e-02    -1.512e-02   -5.571e-03   -3.484e-04  /
    CHEB/ 6.893e-03    -9.827e-03   -2.752e-03   5.110e-04   /

CO2(158)+HCO(15)<=>CO(11)+OCHO(64)                  1.800000e+13 0.000     0.000    

OH(5)+CO2(158)(+M)<=>O(6)+HOCO(13)(+M)              1.000e+00 0.000     0.000    
    TCHEB/ 300.000   2500.000 /
    PCHEB/ 0.099     98.692   /
    CHEB/ 6 4/
    CHEB/ 7.871e+00    -1.058e-01   -3.480e-02   1.279e-03   /
    CHEB/ 1.734e+00    1.271e-01    3.661e-02    -5.847e-03  /
    CHEB/ 5.700e-01    -1.573e-02   1.901e-03    5.640e-03   /
    CHEB/ 1.752e-01    -5.604e-03   -3.144e-03   -4.449e-04  /
    CHEB/ 5.515e-02    -2.076e-04   -7.653e-04   -6.940e-04  /
    CHEB/ 1.766e-02    -1.499e-04   -3.090e-05   -5.086e-05  /

O(6)+CO2(158)(+M)<=>O(6)+CO2(12)(+M)                1.000e+00 0.000     0.000    
    TCHEB/ 300.000   2500.000 /
    PCHEB/ 0.099     98.692   /
    CHEB/ 6 4/
    CHEB/ 1.286e+01    -1.641e-02   -9.024e-03   -3.472e-03  /
    CHEB/ 4.729e-01    4.416e-03    3.665e-03    2.309e-03   /
    CHEB/ 1.094e-01    -3.395e-03   -1.028e-03   2.009e-04   /
    CHEB/ 3.272e-02    -2.797e-03   -8.354e-04   1.649e-04   /
    CHEB/ 1.085e-02    -1.234e-03   -1.251e-04   3.130e-04   /
    CHEB/ 3.832e-03    -2.999e-04   2.398e-04    3.370e-04   /

O(6)+CO2(158)(+M)<=>CO3(212)(+M)                    1.000e+00 0.000     0.000    
    TCHEB/ 300.000   2500.000 /
    PCHEB/ 0.099     98.692   /
    CHEB/ 6 4/
    CHEB/ 7.998e+00    1.482e+00    -1.001e-02   -3.779e-03  /
    CHEB/ 4.268e-01    3.833e-03    3.695e-03    2.558e-03   /
    CHEB/ 1.506e-02    -4.728e-03   -1.487e-03   2.004e-04   /
    CHEB/ 1.553e-02    -3.587e-03   -1.022e-03   2.485e-04   /
    CHEB/ -9.479e-03   -1.719e-03   -1.927e-04   4.064e-04   /
    CHEB/ -1.341e-02   -5.596e-04   2.483e-04    4.251e-04   /

O(6)+CO2(158)(+M)<=>[O][C]1OO1(213)(+M)             1.000e+00 0.000     0.000    
    TCHEB/ 300.000   2500.000 /
    PCHEB/ 0.099     98.692   /
    CHEB/ 6 4/
    CHEB/ 1.044e+01    1.417e+00    -4.505e-02   -1.661e-02  /
    CHEB/ 4.433e-01    -7.402e-02   -3.508e-02   -9.011e-03  /
    CHEB/ 2.842e-01    -6.705e-02   -3.161e-02   -8.002e-03  /
    CHEB/ 1.934e-01    -5.352e-02   -2.463e-02   -5.744e-03  /
    CHEB/ 9.854e-02    -3.691e-02   -1.605e-02   -2.943e-03  /
    CHEB/ 3.488e-02    -2.308e-02   -9.134e-03   -8.701e-04  /

O(6)+CO2(158)(+M)<=>CO3(198)(+M)                    1.000e+00 0.000     0.000    
    TCHEB/ 300.000   2500.000 /
    PCHEB/ 0.099     98.692   /
    CHEB/ 6 4/
    CHEB/ 8.308e+00    1.482e+00    -9.984e-03   -3.794e-03  /
    CHEB/ 3.859e-01    4.251e-03    3.867e-03    2.588e-03   /
    CHEB/ 7.493e-02    -4.524e-03   -1.433e-03   1.838e-04   /
    CHEB/ 4.610e-03    -3.443e-03   -9.934e-04   2.291e-04   /
    CHEB/ -4.591e-03   -1.624e-03   -1.807e-04   3.876e-04   /
    CHEB/ -3.880e-03   -5.058e-04   2.473e-04    4.083e-04   /

OH(5)+CO2(158)(+M)<=>H(3)+[O][C]1OO1(213)(+M)       1.000e+00 0.000     0.000    
    TCHEB/ 300.000   2500.000 /
    PCHEB/ 0.099     98.692   /
    CHEB/ 6 4/
    CHEB/ 1.130e+01    -3.205e-01   -1.438e-01   -3.315e-02  /
    CHEB/ 4.019e-01    2.091e-01    7.373e-02    2.298e-03   /
    CHEB/ 1.921e-01    -2.119e-02   2.361e-03    8.076e-03   /
    CHEB/ 7.367e-02    -1.269e-02   -5.052e-03   2.447e-04   /
    CHEB/ 5.312e-03    -2.712e-03   -1.181e-03   -1.962e-04  /
    CHEB/ -1.912e-02   -2.418e-03   -5.106e-04   2.588e-04   /

HO2(8)+CO2(158)(+M)<=>HO2(8)+CO2(12)(+M)            1.000e+00 0.000     0.000    
    TCHEB/ 300.000   2500.000 /
    PCHEB/ 0.099     98.692   /
    CHEB/ 6 4/
    CHEB/ 1.237e+01    -3.466e-02   -2.058e-02   -9.110e-03  /
    CHEB/ 1.557e-01    2.854e-02    1.670e-02    7.173e-03   /
    CHEB/ -4.633e-02   2.459e-03    1.602e-03    8.367e-04   /
    CHEB/ -2.381e-02   -2.661e-04   -1.288e-04   -2.936e-05  /
    CHEB/ -1.248e-02   -2.092e-04   -1.250e-04   -5.569e-05  /
    CHEB/ -6.664e-03   -7.093e-05   -4.463e-05   -2.203e-05  /

O2(2)+CO2(158)(+M)<=>O2(2)+CO2(12)(+M)              1.000e+00 0.000     0.000    
    TCHEB/ 300.000   2500.000 /
    PCHEB/ 0.099     98.692   /
    CHEB/ 6 4/
    CHEB/ 1.245e+01    -1.601e-01   5.681e-02    -8.339e-03  /
    CHEB/ 1.918e-01    1.256e-01    -5.875e-02   1.393e-02   /
    CHEB/ -8.855e-02   3.785e-02    -6.240e-03   -4.132e-03  /
    CHEB/ -5.085e-02   7.095e-03    3.686e-03    -3.299e-03  /
    CHEB/ -2.145e-02   -5.809e-03   3.316e-03    1.968e-05   /
    CHEB/ -7.694e-03   -5.277e-03   9.257e-04    8.739e-04   /
DUPLICATE

O2(2)+CO2(158)(+M)<=>O(6)+[O][C]1OO1(213)(+M)       1.000e+00 0.000     0.000    
    TCHEB/ 300.000   2500.000 /
    PCHEB/ 0.099     98.692   /
    CHEB/ 6 4/
    CHEB/ 1.104e+01    -9.441e-01   -1.093e-01   1.260e-02   /
    CHEB/ 9.926e-01    6.023e-01    -1.968e-02   -1.969e-02  /
    CHEB/ 2.904e-02    1.733e-01    4.650e-02    -9.768e-03  /
    CHEB/ -1.059e-01   1.209e-02    2.634e-02    3.468e-03   /
    CHEB/ -6.629e-02   -1.174e-02   3.517e-03    3.980e-03   /
    CHEB/ -3.233e-02   -6.828e-03   -2.616e-03   8.697e-04   /

O2(2)+CO2(158)(+M)<=>[O]O[C]1OO1(218)(+M)           1.000e+00 0.000     0.000    
    TCHEB/ 300.000   2500.000 /
    PCHEB/ 0.099     98.692   /
    CHEB/ 6 4/
    CHEB/ 1.243e+01    2.995e-01    -1.017e-01   2.073e-02   /
    CHEB/ -6.651e-01   3.121e-01    -5.162e-02   -3.184e-03  /
    CHEB/ -3.361e-01   1.013e-01    1.444e-02    -1.020e-02  /
    CHEB/ -1.580e-01   1.307e-02    2.100e-02    -3.678e-03  /
    CHEB/ -6.989e-02   -7.377e-03   1.088e-02    5.249e-04   /
    CHEB/ -2.741e-02   -7.528e-03   3.710e-03    8.601e-04   /

O2(2)+CO2(158)(+M)<=>CO4(168)(+M)                   1.000e+00 0.000     0.000    
    TCHEB/ 300.000   2500.000 /
    PCHEB/ 0.099     98.692   /
    CHEB/ 6 4/
    CHEB/ 1.005e+01    1.339e+00    5.745e-02    -8.719e-03  /
    CHEB/ -2.635e-01   1.227e-01    -5.797e-02   1.403e-02   /
    CHEB/ -2.061e-01   3.748e-02    -6.774e-03   -3.790e-03  /
    CHEB/ -1.009e-01   8.421e-03    2.935e-03    -3.259e-03  /
    CHEB/ -4.325e-02   -4.493e-03   2.985e-03    -1.374e-04  /
    CHEB/ -1.603e-02   -4.638e-03   9.234e-04    7.564e-04   /

HO2(8)+CO2(158)(+M)<=>O2(2)+HOCO(13)(+M)            1.000e+00 0.000     0.000    
    TCHEB/ 300.000   2500.000 /
    PCHEB/ 0.099     98.692   /
    CHEB/ 6 4/
    CHEB/ 1.046e+01    -3.781e-02   -2.251e-02   -1.002e-02  /
    CHEB/ 2.592e-01    3.159e-02    1.857e-02    8.045e-03   /
    CHEB/ 1.644e-02    1.699e-03    1.142e-03    6.252e-04   /
    CHEB/ 4.936e-03    -5.510e-04   -3.031e-04   -1.112e-04  /
    CHEB/ 4.599e-03    -3.966e-04   -2.395e-04   -1.094e-04  /
    CHEB/ -2.038e-03   -2.925e-05   -1.947e-05   -1.052e-05  /

HO2(8)+CO2(158)(+M)<=>CHO4(166)(+M)                 1.000e+00 0.000     0.000    
    TCHEB/ 300.000   2500.000 /
    PCHEB/ 0.099     98.692   /
    CHEB/ 6 4/
    CHEB/ 7.496e+00    1.462e+00    -2.263e-02   -1.007e-02  /
    CHEB/ -2.435e-01   3.155e-02    1.854e-02    8.031e-03   /
    CHEB/ 9.186e-02    1.725e-03    1.157e-03    6.309e-04   /
    CHEB/ 1.079e-01    -5.302e-04   -2.904e-04   -1.053e-04  /
    CHEB/ 6.256e-02    -3.871e-04   -2.337e-04   -1.066e-04  /
    CHEB/ 8.705e-03    -2.519e-05   -1.691e-05   -9.243e-06  /

HO2(8)+CO2(158)(+M)<=>OH(5)+[O][C]1OO1(213)(+M)     1.000e+00 0.000     0.000    
    TCHEB/ 300.000   2500.000 /
    PCHEB/ 0.099     98.692   /
    CHEB/ 6 4/
    CHEB/ 6.903e+00    -3.750e-02   -2.232e-02   -9.934e-03  /
    CHEB/ 9.598e-01    3.190e-02    1.876e-02    8.135e-03   /
    CHEB/ 1.026e-01    1.780e-03    1.193e-03    6.506e-04   /
    CHEB/ 5.348e-02    -5.550e-04   -3.046e-04   -1.110e-04  /
    CHEB/ 2.034e-02    -4.096e-04   -2.473e-04   -1.129e-04  /
    CHEB/ 1.549e-02    -3.583e-05   -2.363e-05   -1.259e-05  /

HO2(8)+CO2(158)(+M)<=>CHO4(175)(+M)                 1.000e+00 0.000     0.000    
    TCHEB/ 300.000   2500.000 /
    PCHEB/ 0.099     98.692   /
    CHEB/ 6 4/
    CHEB/ 1.038e+01    1.465e+00    -2.063e-02   -9.133e-03  /
    CHEB/ -5.174e-01   2.849e-02    1.667e-02    7.159e-03   /
    CHEB/ -1.861e-01   2.453e-03    1.598e-03    8.342e-04   /
    CHEB/ -7.222e-02   -2.647e-04   -1.281e-04   -2.911e-05  /
    CHEB/ -3.010e-02   -2.071e-04   -1.237e-04   -5.509e-05  /
    CHEB/ -1.315e-02   -6.962e-05   -4.381e-05   -2.164e-05  /

HO2(8)+CO2(158)(+M)<=>O(6)+O[C]1OO1(205)(+M)        1.000e+00 0.000     0.000    
    TCHEB/ 300.000   2500.000 /
    PCHEB/ 0.099     98.692   /
    CHEB/ 6 4/
    CHEB/ 7.458e+00    -3.676e-02   -2.188e-02   -9.738e-03  /
    CHEB/ 2.633e-01    3.219e-02    1.894e-02    8.228e-03   /
    CHEB/ 1.176e-01    1.762e-03    1.186e-03    6.511e-04   /
    CHEB/ 7.133e-02    -6.109e-04   -3.380e-04   -1.258e-04  /
    CHEB/ 2.687e-02    -4.398e-04   -2.660e-04   -1.219e-04  /
    CHEB/ 1.672e-02    -4.883e-05   -3.186e-05   -1.672e-05  /

O(6)+CO2(158)(+M)<=>O(209)+CO2(12)(+M)              1.000e+00 0.000     0.000    
    TCHEB/ 300.000   2500.000 /
    PCHEB/ 0.099     98.692   /
    CHEB/ 6 4/
    CHEB/ 1.030e+01    -1.788e-02   -9.792e-03   -3.743e-03  /
    CHEB/ 3.704e-01    4.556e-03    3.948e-03    2.561e-03   /
    CHEB/ 5.551e-02    -4.222e-03   -1.343e-03   1.703e-04   /
    CHEB/ 3.680e-03    -3.243e-03   -9.492e-04   2.054e-04   /
    CHEB/ -3.581e-03   -1.507e-03   -1.692e-04   3.611e-04   /
    CHEB/ -3.071e-03   -4.462e-04   2.407e-04    3.843e-04   /

O(6)+CO2(158)(+M)<=>CO3(179)(+M)                    1.000e+00 0.000     0.000    
    TCHEB/ 300.000   2500.000 /
    PCHEB/ 0.099     98.692   /
    CHEB/ 6 4/
    CHEB/ 7.363e+00    1.486e+00    -7.589e-03   -2.824e-03  /
    CHEB/ 5.621e-01    1.214e-03    1.838e-03    1.547e-03   /
    CHEB/ 1.360e-01    -3.154e-03   -8.187e-04   3.329e-04   /
    CHEB/ 4.584e-02    -2.948e-03   -8.689e-04   1.820e-04   /
    CHEB/ 1.410e-02    -1.409e-03   -1.786e-04   3.187e-04   /
    CHEB/ 2.752e-03    -4.296e-04   2.044e-04    3.451e-04   /

HO2(8)+CO2(158)(+M)<=>OH(5)+CO3(212)(+M)            1.000e+00 0.000     0.000    
    TCHEB/ 300.000   2500.000 /
    PCHEB/ 0.099     98.692   /
    CHEB/ 6 4/
    CHEB/ 1.217e+01    -3.404e-02   -2.022e-02   -8.951e-03  /
    CHEB/ -3.213e-01   2.869e-02    1.680e-02    7.229e-03   /
    CHEB/ -8.095e-02   2.395e-03    1.566e-03    8.232e-04   /
    CHEB/ -2.335e-02   -3.312e-04   -1.683e-04   -4.740e-05  /
    CHEB/ -1.072e-02   -2.428e-04   -1.458e-04   -6.566e-05  /
    CHEB/ -6.006e-03   -8.496e-05   -5.342e-05   -2.636e-05  /

HO2(8)+CO2(158)(+M)<=>O(6)+CHO3(176)(+M)            1.000e+00 0.000     0.000    
    TCHEB/ 300.000   2500.000 /
    PCHEB/ 0.099     98.692   /
    CHEB/ 6 4/
    CHEB/ 1.045e+01    -3.682e-02   -2.192e-02   -9.758e-03  /
    CHEB/ 9.503e-02    3.195e-02    1.880e-02    8.163e-03   /
    CHEB/ 9.306e-02    1.684e-03    1.138e-03    6.278e-04   /
    CHEB/ 6.240e-02    -6.047e-04   -3.351e-04   -1.253e-04  /
    CHEB/ 2.329e-02    -4.220e-04   -2.554e-04   -1.171e-04  /
    CHEB/ 9.128e-03    -3.931e-05   -2.597e-05   -1.388e-05  /

CO2(158)(+M)<=>CO2(12)(+M)                          1.000e+00 0.000     0.000    
    TCHEB/ 300.000   2500.000 /
    PCHEB/ 0.099     98.692   /
    CHEB/ 6 4/
    CHEB/ 9.556e+00    6.261e-01    -2.171e-01   1.621e-02   /
    CHEB/ -1.411e-01   1.635e-01    -1.405e-02   -2.118e-02  /
    CHEB/ -3.369e-02   3.355e-02    2.808e-03    -5.472e-03  /
    CHEB/ -1.129e-02   1.048e-02    1.452e-03    -1.523e-03  /
    CHEB/ -4.340e-03   3.853e-03    6.503e-04    -5.078e-04  /
    CHEB/ -1.819e-03   1.570e-03    2.900e-04    -1.909e-04  /

O1OC12OO2(228)(+M)<=>O2(2)+CO2(158)(+M)             1.000e+00 0.000     0.000    
    TCHEB/ 300.000   2500.000 /
    PCHEB/ 0.099     98.692   /
    CHEB/ 6 4/
    CHEB/ 7.478e+00    6.035e-01    -1.426e-01   2.712e-02   /
    CHEB/ -6.036e-01   4.741e-01    4.553e-02    -3.164e-03  /
    CHEB/ -6.411e-01   1.670e-01    6.190e-02    -1.411e-03  /
    CHEB/ -3.220e-01   7.814e-02    3.214e-02    -1.705e-03  /
    CHEB/ -1.148e-01   4.047e-02    8.855e-03    -3.881e-03  /
    CHEB/ -3.579e-02   1.478e-02    -4.157e-04   -4.056e-03  /

O(6)+CO3(198)(+M)<=>O2(2)+CO2(158)(+M)              1.000e+00 0.000     0.000    
    TCHEB/ 300.000   2500.000 /
    PCHEB/ 0.099     98.692   /
    CHEB/ 6 4/
    CHEB/ 1.260e+01    -1.251e-03   -7.571e-04   -3.484e-04  /
    CHEB/ 8.931e-01    6.469e-04    3.833e-04    1.689e-04   /
    CHEB/ 1.022e-01    1.869e-04    1.176e-04    5.822e-05   /
    CHEB/ 1.845e-02    4.791e-05    2.991e-05    1.462e-05   /
    CHEB/ 9.471e-04    1.545e-06    8.203e-07    2.811e-07   /
    CHEB/ -1.574e-03   -7.587e-06   -4.664e-06   -2.214e-06  /

O(6)+CO3(179)(+M)<=>O2(2)+CO2(158)(+M)              1.000e+00 0.000     0.000    
    TCHEB/ 300.000   2500.000 /
    PCHEB/ 0.099     98.692   /
    CHEB/ 6 4/
    CHEB/ 9.219e+00    -2.417e-06   -1.483e-06   -7.003e-07  /
    CHEB/ 6.862e-01    1.568e-06    9.618e-07    4.543e-07   /
    CHEB/ 1.598e-01    3.821e-10    2.479e-10    1.298e-10   /
    CHEB/ 4.994e-02    1.868e-08    1.146e-08    5.410e-09   /
    CHEB/ 1.373e-02    5.660e-09    3.471e-09    1.640e-09   /
    CHEB/ 1.662e-03    2.134e-09    1.309e-09    6.185e-10   /
DUPLICATE

O(6)+CO3(212)(+M)<=>O2(2)+CO2(158)(+M)              1.000e+00 0.000     0.000    
    TCHEB/ 300.000   2500.000 /
    PCHEB/ 0.099     98.692   /
    CHEB/ 6 4/
    CHEB/ 3.248e+00    -4.551e-06   -2.791e-06   -1.319e-06  /
    CHEB/ 5.935e+00    2.921e-06    1.791e-06    8.461e-07   /
    CHEB/ 2.352e-01    1.144e-08    7.018e-09    3.317e-09   /
    CHEB/ 6.300e-02    3.386e-08    2.077e-08    9.810e-09   /
    CHEB/ 1.646e-02    1.110e-08    6.809e-09    3.216e-09   /
    CHEB/ 3.660e-03    4.541e-09    2.785e-09    1.316e-09   /

O(209)+CO3(212)(+M)<=>O2(2)+CO2(158)(+M)            1.000e+00 0.000     0.000    
    TCHEB/ 300.000   2500.000 /
    PCHEB/ 0.099     98.692   /
    CHEB/ 6 4/
    CHEB/ 5.626e+00    -4.015e-03   -2.450e-03   -1.145e-03  /
    CHEB/ -3.138e-02   3.773e-03    2.301e-03    1.074e-03   /
    CHEB/ 1.304e-02    2.817e-04    1.724e-04    8.104e-05   /
    CHEB/ -6.179e-02   -3.101e-04   -1.890e-04   -8.811e-05  /
    CHEB/ -6.405e-02   -9.196e-05   -5.614e-05   -2.627e-05  /
    CHEB/ -3.244e-02   -2.951e-05   -1.798e-05   -8.375e-06  /

O(6)+CO3(212)(+M)<=>O2(2)+CO2(158)(+M)              1.000e+00 0.000     0.000    
    TCHEB/ 300.000   2500.000 /
    PCHEB/ 0.099     98.692   /
    CHEB/ 6 4/
    CHEB/ 8.662e+00    -7.006e-02   -1.687e-02   4.209e-03   /
    CHEB/ 1.081e+00    5.775e-02    7.930e-03    -7.547e-03  /
    CHEB/ 2.226e-01    2.118e-02    1.005e-02    1.600e-03   /
    CHEB/ 4.063e-02    -1.925e-03   2.095e-03    2.211e-03   /
    CHEB/ 9.316e-03    -4.856e-03   -1.703e-03   2.237e-04   /
    CHEB/ 4.972e-03    -2.624e-03   -1.470e-03   -4.526e-04  /

O2(2)+CO2(158)(+M)<=>O2(2)+CO2(12)(+M)              1.000e+00 0.000     0.000    
    TCHEB/ 300.000   2500.000 /
    PCHEB/ 0.099     98.692   /
    CHEB/ 6 4/
    CHEB/ 1.053e+01    -4.536e-06   -2.782e-06   -1.314e-06  /
    CHEB/ 5.617e-01    2.932e-06    1.798e-06    8.494e-07   /
    CHEB/ -5.828e-02   7.153e-09    4.389e-09    2.075e-09   /
    CHEB/ -3.241e-02   2.872e-08    1.762e-08    8.321e-09   /
    CHEB/ -1.191e-02   8.607e-09    5.279e-09    2.493e-09   /
    CHEB/ -6.789e-03   3.686e-09    2.261e-09    1.068e-09   /
DUPLICATE

H(3)+CO3(198)(+M)<=>OH(5)+CO2(158)(+M)              1.000e+00 0.000     0.000    
    TCHEB/ 300.000   2500.000 /
    PCHEB/ 0.099     98.692   /
    CHEB/ 6 4/
    CHEB/ 1.119e+01    -6.460e-02   -2.649e-02   -3.495e-03  /
    CHEB/ 9.895e-01    8.367e-02    3.218e-02    2.381e-03   /
    CHEB/ 2.849e-01    -1.631e-02   -3.361e-03   2.331e-03   /
    CHEB/ 9.409e-02    -3.851e-03   -2.664e-03   -1.095e-03  /
    CHEB/ 2.847e-02    4.439e-04    -1.044e-04   -3.398e-04  /
    CHEB/ 6.873e-03    2.219e-04    1.748e-04    7.810e-05   /

H(3)+CO3(212)(+M)<=>OH(5)+CO2(158)(+M)              1.000e+00 0.000     0.000    
    TCHEB/ 300.000   2500.000 /
    PCHEB/ 0.099     98.692   /
    CHEB/ 6 4/
    CHEB/ 5.764e+00    -2.675e-01   -1.222e-01   -2.964e-02  /
    CHEB/ 4.868e+00    2.401e-01    9.425e-02    1.106e-02   /
    CHEB/ 3.116e-01    -6.461e-03   8.901e-03    1.010e-02   /
    CHEB/ -4.264e-02   -5.473e-03   -2.698e-03   7.791e-05   /
    CHEB/ -7.529e-02   4.891e-04    -4.612e-04   -6.583e-04  /
    CHEB/ -4.970e-02   -1.067e-03   -5.062e-04   -2.090e-04  /

O(6)+CO3(179)(+M)<=>O(6)+CO3(212)(+M)               1.000e+00 0.000     0.000    
    TCHEB/ 300.000   2500.000 /
    PCHEB/ 0.099     98.692   /
    CHEB/ 6 4/
    CHEB/ 8.162e+00    -7.367e-04   -4.511e-04   -2.124e-04  /
    CHEB/ 4.784e-01    7.362e-04    4.507e-04    2.121e-04   /
    CHEB/ 1.880e-01    4.624e-05    2.838e-05    1.342e-05   /
    CHEB/ 6.533e-02    -2.230e-05   -1.362e-05   -6.378e-06  /
    CHEB/ 3.183e-02    -1.504e-05   -9.217e-06   -4.345e-06  /
    CHEB/ 1.718e-02    -1.545e-05   -9.467e-06   -4.462e-06  /
DUPLICATE

O1OC12OO2(228)(+M)<=>O(6)+CO3(212)(+M)              1.000e+00 0.000     0.000    
    TCHEB/ 300.000   2500.000 /
    PCHEB/ 0.099     98.692   /
    CHEB/ 6 4/
    CHEB/ 2.151e+00    1.135e+00    -9.173e-02   9.268e-03   /
    CHEB/ 3.109e+00    4.682e-01    1.146e-01    -1.254e-02  /
    CHEB/ 2.257e-01    -6.697e-02   -1.804e-02   -2.170e-03  /
    CHEB/ -1.167e-01   -6.963e-02   -1.549e-02   4.292e-03   /
    CHEB/ -6.713e-02   2.162e-02    8.017e-03    1.852e-03   /
    CHEB/ 3.842e-03    1.566e-02    2.230e-03    -2.027e-03  /

O(6)+CO3(198)(+M)<=>O(6)+CO3(212)(+M)               1.000e+00 0.000     0.000    
    TCHEB/ 300.000   2500.000 /
    PCHEB/ 0.099     98.692   /
    CHEB/ 6 4/
    CHEB/ 1.070e+01    -1.263e-02   -7.526e-03   -3.354e-03  /
    CHEB/ 9.232e-01    1.354e-02    8.023e-03    3.535e-03   /
    CHEB/ 2.177e-01    -2.538e-04   -1.145e-04   -1.721e-05  /
    CHEB/ 6.204e-02    -7.278e-04   -4.244e-04   -1.805e-04  /
    CHEB/ 2.659e-02    -2.266e-04   -1.411e-04   -6.833e-05  /
    CHEB/ 1.525e-02    -1.335e-04   -8.191e-05   -3.870e-05  /

O(209)+CO3(212)(+M)<=>O(6)+CO3(212)(+M)             1.000e+00 0.000     0.000    
    TCHEB/ 300.000   2500.000 /
    PCHEB/ 0.099     98.692   /
    CHEB/ 6 4/
    CHEB/ 8.914e+00    -3.172e-03   -1.935e-03   -9.037e-04  /
    CHEB/ 2.608e-01    2.477e-03    1.508e-03    7.012e-04   /
    CHEB/ 1.214e-01    1.656e-04    1.017e-04    4.812e-05   /
    CHEB/ 2.295e-02    -6.463e-05   -3.877e-05   -1.751e-05  /
    CHEB/ -2.901e-03   1.934e-05    1.189e-05    5.642e-06   /
    CHEB/ 2.471e-03    -3.303e-05   -2.012e-05   -9.381e-06  /

[O]OC(O)O(161)(+M)<=>HO2(8)+HOCHO(1)(+M)            1.000e+00 0.000     0.000    
    TCHEB/ 300.000   2500.000 /
    PCHEB/ 0.099     98.692   /
    CHEB/ 6 4/
    CHEB/ 6.737e-01    3.176e-01    -3.289e-02   1.737e-03   /
    CHEB/ 8.714e+00    5.206e-01    -3.754e-02   -1.729e-03  /
    CHEB/ -4.822e-01   2.902e-01    5.304e-03    -5.893e-03  /
    CHEB/ -2.475e-01   1.021e-01    2.138e-02    -3.309e-03  /
    CHEB/ -9.545e-02   1.266e-02    1.349e-02    5.087e-04   /
    CHEB/ -2.455e-02   -7.134e-03   1.988e-03    1.351e-03   /

O2(2)+O[CH]O(148)(+M)<=>[O]OC(O)O(161)(+M)          1.000e+00 0.000     0.000    
    TCHEB/ 300.000   2500.000 /
    PCHEB/ 0.099     98.692   /
    CHEB/ 6 4/
    CHEB/ 1.236e+01    5.351e-01    -9.051e-02   1.096e-02   /
    CHEB/ -8.873e-01   6.419e-01    -2.629e-02   -1.711e-02  /
    CHEB/ -4.524e-01   2.145e-01    4.352e-02    -1.118e-02  /
    CHEB/ -1.644e-01   1.602e-02    2.973e-02    2.709e-03   /
    CHEB/ -3.309e-02   -2.589e-02   4.928e-03    4.748e-03   /
    CHEB/ 5.199e-03    -1.431e-02   -4.228e-03   1.316e-03   /

O(6)+CH2O4(173)<=>OH(5)+CHO4(166)                   8.700000e+12 0.000     4.750    

OH(5)+CHO3(176)(+M)<=>O(6)+CH2O3(182)(+M)           1.000e+00 0.000     0.000    
    TCHEB/ 300.000   2500.000 /
    PCHEB/ 0.099     98.692   /
    CHEB/ 6 4/
    CHEB/ 5.681e+00    -4.494e-01   -1.024e-01   -6.089e-03  /
    CHEB/ 4.220e+00    5.115e-01    8.576e-02    -6.848e-03  /
    CHEB/ 1.166e-01    -2.194e-02   2.901e-02    1.159e-02   /
    CHEB/ 6.991e-02    -4.080e-02   -8.214e-03   2.794e-03   /
    CHEB/ 4.383e-02    -8.436e-03   -6.961e-03   -1.582e-03  /
    CHEB/ 2.024e-02    2.162e-03    -1.268e-03   -1.163e-03  /

OH(5)+CHO3(202)<=>CH2O4(173)                        7.700000e+13 0.000     0.000    

CHO3(202)<=>CHO3(176)                               4.729062e+10 0.000     22.631   

O(6)+CHO3(202)<=>CHO4(175)                          1.667731e+09 1.126     0.000    

OH(5)+CO2(158)<=>CHO3(202)                          4.000000e+13 0.000     0.000    

HO2(8)+CO(11)<=>CHO3(202)                           3.410000e+07 0.000     3.000    

OH(5)+CO2(12)<=>CHO3(202)                           1.738684e+08 1.900     63.793   

H(3)+CO3(179)<=>CHO3(202)                           9.102870e+19 -2.744    0.000    

OH(5)+OCHO(64)(+M)<=>H2O2(9)+CO(11)(+M)             1.000e+00 0.000     0.000    
    TCHEB/ 300.000   2500.000 /
    PCHEB/ 0.099     98.692   /
    CHEB/ 6 4/
    CHEB/ 2.708e+00    -1.464e-02   -8.789e-03   -3.978e-03  /
    CHEB/ 6.558e+00    1.926e-02    1.151e-02    5.165e-03   /
    CHEB/ 3.089e-01    -4.596e-03   -2.677e-03   -1.137e-03  /
    CHEB/ 1.018e-01    -1.369e-04   -1.191e-04   -8.727e-05  /
    CHEB/ 3.894e-02    7.214e-06    7.152e-06    5.486e-06   /
    CHEB/ 1.613e-02    -9.595e-06   -5.831e-06   -2.640e-06  /

HO2(8)+HCO(15)(+M)<=>OH(5)+OCHO(64)(+M)             1.000e+00 0.000     0.000    
    TCHEB/ 300.000   2500.000 /
    PCHEB/ 0.099     98.692   /
    CHEB/ 6 4/
    CHEB/ 1.201e+01    -3.433e-03   -2.097e-03   -9.826e-04  /
    CHEB/ 1.490e-01    4.046e-03    2.469e-03    1.154e-03   /
    CHEB/ 3.508e-02    -6.084e-04   -3.680e-04   -1.691e-04  /
    CHEB/ 1.136e-02    -3.744e-05   -2.393e-05   -1.219e-05  /
    CHEB/ 4.075e-03    -3.407e-05   -2.081e-05   -9.759e-06  /
    CHEB/ 1.547e-03    -2.396e-05   -1.470e-05   -6.955e-06  /

O[C]1OO1(205)+CHO4(166)<=>CO3(212)+CH2O4(173)       1.810000e+13 0.000     28.071   

CO4(168)+OC1OO1(206)<=>O[C]1OO1(205)+CHO4(166)      4.613025e+11 0.000     12.858   

HOCH2O(35)(+M)<=>H(3)+HOCHO(1)(+M)                  1.000e+00 0.000     0.000    
    TCHEB/ 300.000   2500.000 /
    PCHEB/ 0.099     98.692   /
    CHEB/ 6 4/
    CHEB/ 6.214e+00    1.269e+00    -1.020e-01   -2.248e-02  /
    CHEB/ 3.773e+00    2.114e-01    8.664e-02    1.433e-02   /
    CHEB/ -3.094e-01   1.497e-02    1.130e-02    5.628e-03   /
    CHEB/ -3.463e-02   -1.246e-02   -4.225e-03   4.274e-05   /
    CHEB/ 2.071e-02    -3.173e-03   -1.918e-03   -7.365e-04  /
    CHEB/ 1.243e-02    1.657e-03    3.524e-04    -2.071e-04  /
DUPLICATE

OCHO(64)+HOCH2O(35)<=>HOCHO(1)+HOCHO(1)             3.778032e+10 0.509     0.000    

HOCO(13)+HOCH2O(35)<=>HOCHO(1)+HOCHO(1)             2.712840e+10 0.470     0.000    

OH(5)+HOCH2O(35)<=>H2O(7)+HOCHO(1)                  1.889016e+10 0.509     0.000    

O2(2)+HOCH2O(35)<=>HO2(8)+HOCHO(1)                  3.778032e+10 0.509     0.000    

CO2(158)+HOCH2O(35)<=>HOCO(13)+HOCHO(1)             3.778032e+10 0.509     0.000    

H(3)+HOCH2O(35)<=>H2(4)+HOCHO(1)                    2.712840e+10 0.470     0.000    

CO4(168)+HOCH2O(35)<=>CHO4(166)+HOCHO(1)            3.778032e+10 0.509     0.000    

HO2(8)+HOCH2O(35)<=>H2O2(9)+HOCHO(1)                1.889016e+10 0.509     0.000    

O(6)+HOCH2O(35)<=>OH(5)+HOCHO(1)                    1.889016e+10 0.509     0.000    

CO2(158)+HOCH2O(35)<=>OCHO(64)+HOCHO(1)             2.712840e+10 0.470     0.000    

HOCH2O(35)(+M)<=>O[CH]O(148)(+M)                    1.000e+00 0.000     0.000    
    TCHEB/ 300.000   2500.000 /
    PCHEB/ 0.099     98.692   /
    CHEB/ 6 4/
    CHEB/ -6.184e+00   2.985e+00    -9.313e-03   -4.329e-03  /
    CHEB/ 9.590e+00    8.255e-03    5.017e-03    2.328e-03   /
    CHEB/ 6.634e-02    -6.421e-04   -3.731e-04   -1.573e-04  /
    CHEB/ 1.265e-01    -1.382e-03   -8.340e-04   -3.813e-04  /
    CHEB/ 7.818e-02    -4.575e-04   -2.761e-04   -1.264e-04  /
    CHEB/ 1.855e-02    8.588e-05    5.361e-05    2.612e-05   /

CHO4(175)+HOCH2O(35)<=>HOCHO(1)+CH2O4(173)          3.778032e+10 0.509     0.000    

CHO4(166)+HOCH2O(35)<=>HOCHO(1)+CH2O4(173)          1.889016e+10 0.509     0.000    

O[C]1OO1(205)+HOCH2O(35)<=>HOCHO(1)+OC1OO1(206)     2.712840e+10 0.470     11.927   

[O][C]1OO1(213)+HOCH2O(35)<=>O[C]1OO1(205)+HOCHO(1) 1.889016e+10 0.509     0.000    

CHO3(176)+HOCH2O(35)<=>HOCHO(1)+CH2O3(182)          3.778032e+10 0.509     0.000    

[O]O[C]1OO1(218)+HOCH2O(35)<=>OO[C]1OO1(229)+HOCHO(1) 1.889016e+10 0.509     0.000    

CO3(198)+HOCH2O(35)<=>CHO3(176)+HOCHO(1)            5.667048e+10 0.509     0.000    

H(3)+CHO3(176)<=>H2(4)+CO3(198)                     2.400000e+08 1.500     24.566   

HO2(8)+CO2(158)(+M)<=>OH(5)+CO3(198)(+M)            1.000e+00 0.000     0.000    
    TCHEB/ 300.000   2500.000 /
    PCHEB/ 0.099     98.692   /
    CHEB/ 6 4/
    CHEB/ 1.086e+01    -3.321e-02   -1.973e-02   -8.742e-03  /
    CHEB/ 8.991e-01    2.858e-02    1.676e-02    7.223e-03   /
    CHEB/ 2.239e-01    2.138e-03    1.414e-03    7.565e-04   /
    CHEB/ 6.575e-02    -4.527e-04   -2.430e-04   -8.284e-05  /
    CHEB/ 1.244e-02    -2.718e-04   -1.645e-04   -7.531e-05  /
    CHEB/ -1.377e-03   -8.506e-05   -5.389e-05   -2.696e-05  /

H(3)+CO4(168)(+M)<=>OH(5)+CO3(198)(+M)              1.000e+00 0.000     0.000    
    TCHEB/ 300.000   2500.000 /
    PCHEB/ 0.099     98.692   /
    CHEB/ 6 4/
    CHEB/ 1.211e+01    -1.484e-02   -8.980e-03   -4.128e-03  /
    CHEB/ 1.242e+00    1.158e-02    6.970e-03    3.168e-03   /
    CHEB/ 2.260e-01    1.903e-03    1.170e-03    5.554e-04   /
    CHEB/ 5.502e-02    -2.569e-07   7.976e-06    1.124e-05   /
    CHEB/ 1.290e-02    -1.694e-04   -1.014e-04   -4.564e-05  /
    CHEB/ 2.311e-03    -9.530e-05   -5.819e-05   -2.724e-05  /

OH(5)+CO3(179)(+M)<=>OH(5)+CO3(198)(+M)             1.000e+00 0.000     0.000    
    TCHEB/ 300.000   2500.000 /
    PCHEB/ 0.099     98.692   /
    CHEB/ 6 4/
    CHEB/ 8.118e+00    -1.273e-02   -7.733e-03   -3.582e-03  /
    CHEB/ 1.138e+00    8.593e-03    5.195e-03    2.384e-03   /
    CHEB/ 2.042e-01    1.837e-03    1.121e-03    5.243e-04   /
    CHEB/ 5.269e-02    1.395e-04    8.947e-05    4.586e-05   /
    CHEB/ 1.942e-02    -1.436e-04   -8.577e-05   -3.840e-05  /
    CHEB/ 1.007e-02    -1.130e-04   -6.859e-05   -3.175e-05  /

H(3)+OCHO(64)(+M)<=>OH(5)+HCO(15)(+M)               1.000e+00 0.000     0.000    
    TCHEB/ 300.000   2500.000 /
    PCHEB/ 0.099     98.692   /
    CHEB/ 6 4/
    CHEB/ 1.149e+01    -1.945e-02   -1.161e-02   -5.224e-03  /
    CHEB/ 1.165e+00    2.136e-02    1.279e-02    5.727e-03   /
    CHEB/ 2.437e-01    -1.720e-03   -9.705e-04   -3.585e-04  /
    CHEB/ 4.198e-02    -6.265e-04   -4.510e-04   -2.366e-04  /
    CHEB/ 1.810e-03    -5.377e-06   -4.116e-05   -4.033e-05  /
    CHEB/ -3.843e-03   -2.144e-05   -1.052e-05   -9.243e-06  /

OC1(O)OO1(250)(+M)<=>OH(5)+CHO3(176)(+M)            1.000e+00 0.000     0.000    
    TCHEB/ 300.000   2500.000 /
    PCHEB/ 0.099     98.692   /
    CHEB/ 6 4/
    CHEB/ 5.215e+00    7.569e-01    -9.524e-02   2.890e-03   /
    CHEB/ 5.003e+00    6.220e-01    3.515e-02    -1.565e-02  /
    CHEB/ -3.298e-01   1.243e-01    4.200e-02    3.226e-03   /
    CHEB/ -8.267e-02   -4.298e-03   1.044e-02    4.582e-03   /
    CHEB/ -3.132e-02   -1.420e-02   -1.360e-03   1.272e-03   /
    CHEB/ -3.082e-02   -6.962e-03   -1.859e-03   -4.567e-05  /

O(209)+CH2O3(182)(+M)<=>OH(5)+CHO3(176)(+M)         1.000e+00 0.000     0.000    
    TCHEB/ 300.000   2500.000 /
    PCHEB/ 0.099     98.692   /
    CHEB/ 6 4/
    CHEB/ 1.231e+01    -1.579e-02   -9.544e-03   -4.381e-03  /
    CHEB/ 3.428e-01    1.036e-02    6.230e-03    2.830e-03   /
    CHEB/ -4.607e-02   3.941e-03    2.381e-03    1.091e-03   /
    CHEB/ -1.991e-02   -1.985e-04   -1.057e-04   -3.527e-05  /
    CHEB/ -8.024e-03   -6.700e-04   -3.988e-04   -1.772e-04  /
    CHEB/ -6.115e-03   -9.383e-05   -5.816e-05   -2.799e-05  /

O(209)+CH2O3(182)(+M)<=>OC1(O)OO1(250)(+M)          1.000e+00 0.000     0.000    
    TCHEB/ 300.000   2500.000 /
    PCHEB/ 0.099     98.692   /
    CHEB/ 6 4/
    CHEB/ 9.460e+00    1.483e+00    -1.000e-02   -4.589e-03  /
    CHEB/ -5.013e-01   1.026e-02    6.167e-03    2.797e-03   /
    CHEB/ -4.225e-02   4.276e-03    2.579e-03    1.178e-03   /
    CHEB/ 3.081e-02    -2.926e-05   -3.100e-06   1.201e-05   /
    CHEB/ -8.363e-03   -6.502e-04   -3.854e-04   -1.698e-04  /
    CHEB/ -3.157e-02   -1.015e-04   -6.225e-05   -2.938e-05  /

[O]C1(O)OO1(178)(+M)<=>O2(2)+HOCO(13)(+M)           1.000e+00 0.000     0.000    
    TCHEB/ 300.000   2500.000 /
    PCHEB/ 0.099     98.692   /
    CHEB/ 6 4/
    CHEB/ 4.637e+00    1.384e+00    -5.968e-02   -1.943e-02  /
    CHEB/ 1.017e-01    1.495e-01    7.396e-02    2.169e-02   /
    CHEB/ -4.431e-02   -3.380e-02   -1.316e-02   -9.278e-04  /
    CHEB/ -1.004e-01   -6.272e-03   -5.122e-03   -3.022e-03  /
    CHEB/ -6.532e-02   3.381e-04    2.049e-04    -3.261e-05  /
    CHEB/ -3.449e-02   2.746e-03    1.396e-03    4.649e-04   /

[O]C1(O)OO1(178)(+M)<=>HO2(8)+CO2(12)(+M)           1.000e+00 0.000     0.000    
    TCHEB/ 300.000   2500.000 /
    PCHEB/ 0.099     98.692   /
    CHEB/ 6 4/
    CHEB/ 3.174e+00    1.383e+00    -6.018e-02   -1.951e-02  /
    CHEB/ -4.750e-02   1.511e-01    7.464e-02    2.180e-02   /
    CHEB/ -1.478e-02   -3.366e-02   -1.299e-02   -8.106e-04  /
    CHEB/ -7.582e-02   -6.574e-03   -5.289e-03   -3.078e-03  /
    CHEB/ -5.073e-02   2.332e-04    1.400e-04    -6.486e-05  /
    CHEB/ -2.548e-02   2.836e-03    1.436e-03    4.725e-04   /

[O]C1(O)OO1(178)(+M)<=>CHO4(166)(+M)                1.000e+00 0.000     0.000    
    TCHEB/ 300.000   2500.000 /
    PCHEB/ 0.099     98.692   /
    CHEB/ 6 4/
    CHEB/ 2.774e+00    2.872e+00    -6.554e-02   -2.098e-02  /
    CHEB/ -1.022e+00   1.580e-01    7.707e-02    2.172e-02   /
    CHEB/ -1.824e-01   -2.970e-02   -1.037e-02   4.462e-04   /
    CHEB/ -5.314e-02   -7.107e-03   -5.447e-03   -2.983e-03  /
    CHEB/ -1.125e-02   -8.293e-04   -4.578e-04   -3.033e-04  /
    CHEB/ -2.164e-02   2.966e-03    1.424e-03    4.022e-04   /

OO[C]1OO1(229)<=>[O]C1(O)OO1(178)                   2.042569e+10 0.000     56.878   

[O]C1(O)OO1(178)(+M)<=>OH(5)+[O][C]1OO1(213)(+M)    1.000e+00 0.000     0.000    
    TCHEB/ 300.000   2500.000 /
    PCHEB/ 0.099     98.692   /
    CHEB/ 6 4/
    CHEB/ 1.018e+01    1.500e+00    -1.384e-06   -6.538e-07  /
    CHEB/ -3.283e-01   2.997e-06    1.838e-06    8.681e-07   /
    CHEB/ -7.154e-02   -9.111e-07   -5.588e-07   -2.639e-07  /
    CHEB/ -2.925e-02   2.533e-07    1.554e-07    7.338e-08   /
    CHEB/ -7.169e-03   -1.969e-07   -1.207e-07   -5.702e-08  /
    CHEB/ -7.920e-03   1.542e-07    9.459e-08    4.468e-08   /

[O]C1(O)OO1(178)(+M)<=>CHO4(175)(+M)                1.000e+00 0.000     0.000    
    TCHEB/ 300.000   2500.000 /
    PCHEB/ 0.099     98.692   /
    CHEB/ 6 4/
    CHEB/ -1.657e+00   2.802e+00    -1.060e-01   -3.773e-02  /
    CHEB/ 4.327e-01    2.370e-01    1.218e-01    3.929e-02   /
    CHEB/ 1.669e-01    -4.495e-02   -1.790e-02   -1.419e-03  /
    CHEB/ -4.829e-02   -5.177e-03   -4.902e-03   -3.260e-03  /
    CHEB/ -6.064e-02   1.193e-03    7.282e-04    2.038e-04   /
    CHEB/ -3.391e-02   2.068e-03    1.096e-03    4.094e-04   /

[O]C1(O)OO1(178)(+M)<=>O(6)+O[C]1OO1(205)(+M)       1.000e+00 0.000     0.000    
    TCHEB/ 300.000   2500.000 /
    PCHEB/ 0.099     98.692   /
    CHEB/ 6 4/
    CHEB/ 8.512e+00    1.432e+00    -3.355e-02   -9.554e-03  /
    CHEB/ -3.534e-03   6.657e-02    3.495e-02    1.169e-02   /
    CHEB/ 1.396e-01    4.136e-02    1.714e-02    2.250e-03   /
    CHEB/ 2.926e-01    -5.747e-02   -2.937e-02   -9.084e-03  /
    CHEB/ -2.046e-01   1.763e-02    1.249e-02    6.603e-03   /
    CHEB/ 1.430e-01    -9.321e-03   -5.728e-03   -2.761e-03  /

[O]C1(O)OO1(178)(+M)<=>OH(5)+CO3(212)(+M)           1.000e+00 0.000     0.000    
    TCHEB/ 300.000   2500.000 /
    PCHEB/ 0.099     98.692   /
    CHEB/ 6 4/
    CHEB/ -2.613e+00   1.364e+00    -7.558e-02   -2.933e-02  /
    CHEB/ 3.553e+00    1.668e-01    9.096e-02    3.359e-02   /
    CHEB/ 7.083e-01    -2.964e-02   -1.361e-02   -2.794e-03  /
    CHEB/ 1.527e-01    2.905e-04    -7.833e-04   -1.052e-03  /
    CHEB/ 2.939e-02    -8.179e-04   -3.828e-04   -1.203e-04  /
    CHEB/ 3.489e-03    -7.175e-04   -4.808e-04   -2.524e-04  /

[O]C1(O)OO1(178)(+M)<=>O(6)+CHO3(176)(+M)           1.000e+00 0.000     0.000    
    TCHEB/ 300.000   2500.000 /
    PCHEB/ 0.099     98.692   /
    CHEB/ 6 4/
    CHEB/ 1.127e+00    1.447e+00    -2.989e-02   -1.192e-02  /
    CHEB/ 2.564e+00    7.179e-02    3.982e-02    1.527e-02   /
    CHEB/ 2.565e-01    -2.235e-02   -1.152e-02   -3.649e-03  /
    CHEB/ -3.113e-02   1.769e-04    -5.516e-04   -7.647e-04  /
    CHEB/ -5.808e-02   4.949e-04    4.045e-04    2.491e-04   /
    CHEB/ -2.533e-02   8.626e-04    4.825e-04    1.966e-04   /

OH(5)+CO3(198)(+M)<=>[O]C1(O)OO1(178)(+M)           1.000e+00 0.000     0.000    
    TCHEB/ 300.000   2500.000 /
    PCHEB/ 0.099     98.692   /
    CHEB/ 6 4/
    CHEB/ 6.941e-01    1.428e+00    -4.144e-02   -1.739e-02  /
    CHEB/ 3.127e-01    7.357e-02    4.170e-02    1.674e-02   /
    CHEB/ 5.495e-02    -5.976e-03   -2.671e-03   -4.404e-04  /
    CHEB/ 1.105e-03    -1.238e-03   -8.051e-04   -4.011e-04  /
    CHEB/ -2.132e-02   -3.801e-04   -2.444e-04   -1.264e-04  /
    CHEB/ -6.560e-03   1.258e-04    7.167e-05    2.862e-05   /

H(3)+[O]C1(O)OO1(178)(+M)<=>OH(5)+CHO3(176)(+M)     1.000e+00 0.000     0.000    
    TCHEB/ 300.000   2500.000 /
    PCHEB/ 0.099     98.692   /
    CHEB/ 6 4/
    CHEB/ 1.231e+01    -1.525e-03   -9.339e-04   -4.401e-04  /
    CHEB/ 4.450e-01    4.602e-04    2.818e-04    1.327e-04   /
    CHEB/ -8.267e-02   5.436e-04    3.328e-04    1.566e-04   /
    CHEB/ -5.410e-02   1.491e-04    9.129e-05    4.300e-05   /
    CHEB/ -2.234e-02   -3.091e-05   -1.884e-05   -8.783e-06  /
    CHEB/ -9.955e-03   -2.184e-05   -1.333e-05   -6.243e-06  /

H(3)+[O]C1(O)OO1(178)(+M)<=>OC1(O)OO1(250)(+M)      1.000e+00 0.000     0.000    
    TCHEB/ 300.000   2500.000 /
    PCHEB/ 0.099     98.692   /
    CHEB/ 6 4/
    CHEB/ 8.639e+00    1.498e+00    -9.380e-04   -4.420e-04  /
    CHEB/ -6.892e-02   4.382e-04    2.684e-04    1.264e-04   /
    CHEB/ 4.262e-02    5.432e-04    3.325e-04    1.565e-04   /
    CHEB/ 3.482e-02    1.514e-04    9.276e-05    4.370e-05   /
    CHEB/ -1.307e-02   -2.860e-05   -1.742e-05   -8.122e-06  /
    CHEB/ -3.421e-02   -2.061e-05   -1.258e-05   -5.888e-06  /

O(209)+CHO3(176)(+M)<=>O2(2)+HOCO(13)(+M)           1.000e+00 0.000     0.000    
    TCHEB/ 300.000   2500.000 /
    PCHEB/ 0.099     98.692   /
    CHEB/ 6 4/
    CHEB/ 7.896e+00    -2.536e-03   -1.551e-03   -7.292e-04  /
    CHEB/ 3.881e-01    2.126e-03    1.299e-03    6.089e-04   /
    CHEB/ -1.962e-01   -5.446e-04   -3.320e-04   -1.550e-04  /
    CHEB/ -1.408e-01   -2.001e-04   -1.228e-04   -5.808e-05  /
    CHEB/ -6.938e-02   -6.165e-05   -3.781e-05   -1.786e-05  /
    CHEB/ -3.457e-02   -2.584e-05   -1.577e-05   -7.375e-06  /

O(209)+CHO3(176)(+M)<=>HO2(8)+CO2(12)(+M)           1.000e+00 0.000     0.000    
    TCHEB/ 300.000   2500.000 /
    PCHEB/ 0.099     98.692   /
    CHEB/ 6 4/
    CHEB/ 6.662e+00    -3.040e-03   -1.847e-03   -8.573e-04  /
    CHEB/ 3.109e-01    2.214e-03    1.343e-03    6.207e-04   /
    CHEB/ -1.688e-01   -3.643e-04   -2.252e-04   -1.080e-04  /
    CHEB/ -1.289e-01   -1.339e-04   -8.162e-05   -3.812e-05  /
    CHEB/ -6.260e-02   -4.262e-05   -2.560e-05   -1.160e-05  /
    CHEB/ -2.960e-02   -1.890e-05   -1.139e-05   -5.188e-06  /

O(209)+CHO3(176)(+M)<=>CHO4(166)(+M)                1.000e+00 0.000     0.000    
    TCHEB/ 300.000   2500.000 /
    PCHEB/ 0.099     98.692   /
    CHEB/ 6 4/
    CHEB/ 4.892e+00    1.497e+00    -1.564e-03   -7.351e-04  /
    CHEB/ -1.152e-01   2.122e-03    1.297e-03    6.078e-04   /
    CHEB/ -1.148e-01   -5.474e-04   -3.337e-04   -1.558e-04  /
    CHEB/ -3.345e-02   -2.030e-04   -1.245e-04   -5.889e-05  /
    CHEB/ -1.334e-02   -6.307e-05   -3.868e-05   -1.826e-05  /
    CHEB/ -1.957e-02   -2.594e-05   -1.583e-05   -7.403e-06  /

O(209)+CHO3(176)(+M)<=>CHO4(175)(+M)                1.000e+00 0.000     0.000    
    TCHEB/ 300.000   2500.000 /
    PCHEB/ 0.099     98.692   /
    CHEB/ 6 4/
    CHEB/ 3.056e+00    1.470e+00    -1.812e-02   -8.152e-03  /
    CHEB/ 7.057e-02    2.542e-02    1.507e-02    6.644e-03   /
    CHEB/ -2.545e-01   1.972e-03    1.261e-03    6.408e-04   /
    CHEB/ -1.545e-01   -4.426e-04   -2.439e-04   -8.997e-05  /
    CHEB/ -7.223e-02   -2.948e-04   -1.773e-04   -8.035e-05  /
    CHEB/ -3.427e-02   -1.288e-04   -7.945e-05   -3.786e-05  /

O(209)+CHO3(176)(+M)<=>OH(5)+CO3(212)(+M)           1.000e+00 0.000     0.000    
    TCHEB/ 300.000   2500.000 /
    PCHEB/ 0.099     98.692   /
    CHEB/ 6 4/
    CHEB/ 5.381e+00    -2.433e-02   -1.449e-02   -6.458e-03  /
    CHEB/ 8.235e-01    2.660e-02    1.579e-02    6.980e-03   /
    CHEB/ 1.585e-01    1.614e-04    1.624e-04    1.322e-04   /
    CHEB/ 3.461e-02    -1.833e-03   -1.089e-03   -4.817e-04  /
    CHEB/ 5.775e-04    -7.907e-04   -4.795e-04   -2.212e-04  /
    CHEB/ -1.142e-02   -1.297e-04   -8.083e-05   -3.933e-05  /

O(209)+CHO3(176)(+M)<=>O(6)+CHO3(176)(+M)           1.000e+00 0.000     0.000    
    TCHEB/ 300.000   2500.000 /
    PCHEB/ 0.099     98.692   /
    CHEB/ 6 4/
    CHEB/ 8.070e+00    -2.424e-03   -1.483e-03   -6.971e-04  /
    CHEB/ 2.534e-01    2.185e-03    1.335e-03    6.262e-04   /
    CHEB/ -1.176e-01   -5.025e-04   -3.063e-04   -1.429e-04  /
    CHEB/ -8.479e-02   -1.663e-04   -1.021e-04   -4.836e-05  /
    CHEB/ -4.497e-02   -4.071e-05   -2.500e-05   -1.183e-05  /
    CHEB/ -2.735e-02   -1.617e-05   -9.857e-06   -4.597e-06  /

O(209)+CHO3(176)(+M)<=>OH(5)+CO3(198)(+M)           1.000e+00 0.000     0.000    
    TCHEB/ 300.000   2500.000 /
    PCHEB/ 0.099     98.692   /
    CHEB/ 6 4/
    CHEB/ 3.922e+00    -2.887e-02   -1.729e-02   -7.785e-03  /
    CHEB/ 1.517e+00    2.537e-02    1.506e-02    6.656e-03   /
    CHEB/ 1.516e-01    1.563e-03    1.020e-03    5.348e-04   /
    CHEB/ -2.747e-02   -6.075e-04   -3.454e-04   -1.382e-04  /
    CHEB/ -3.543e-02   -3.226e-04   -1.958e-04   -9.039e-05  /
    CHEB/ -2.466e-02   -1.283e-04   -7.961e-05   -3.844e-05  /

O(209)+CHO3(176)(+M)<=>[O]C1(O)OO1(178)(+M)         1.000e+00 0.000     0.000    
    TCHEB/ 300.000   2500.000 /
    PCHEB/ 0.099     98.692   /
    CHEB/ 6 4/
    CHEB/ 5.442e+00    1.500e+00    -8.334e-08   -3.936e-08  /
    CHEB/ -5.043e-02   1.514e-09    9.286e-10    4.386e-10   /
    CHEB/ -2.468e-01   6.735e-08    4.131e-08    1.951e-08   /
    CHEB/ -1.343e-01   3.528e-08    2.164e-08    1.022e-08   /
    CHEB/ -5.441e-02   4.560e-09    2.797e-09    1.321e-09   /
    CHEB/ -2.287e-02   -4.045e-09   -2.481e-09   -1.172e-09  /

O(6)+N2O(76)<=>NO(72)+NO(72)                        9.200000e+13 0.000     27.679   

OH(5)+CO3(179)(+M)<=>[O]C1(O)OO1(178)(+M)           1.000e+00 0.000     0.000    
    TCHEB/ 300.000   2500.000 /
    PCHEB/ 0.099     98.692   /
    CHEB/ 6 4/
    CHEB/ 1.132e+00    1.499e+00    -4.621e-04   -2.180e-04  /
    CHEB/ 5.498e-01    3.451e-04    2.114e-04    9.965e-05   /
    CHEB/ -1.005e-01   -1.723e-04   -1.055e-04   -4.973e-05  /
    CHEB/ -1.026e-01   -9.963e-05   -6.106e-05   -2.880e-05  /
    CHEB/ -4.471e-02   -4.852e-05   -2.973e-05   -1.402e-05  /
    CHEB/ -1.932e-02   -2.299e-05   -1.408e-05   -6.633e-06  /

H(3)+CO4(168)(+M)<=>[O]C1(O)OO1(178)(+M)            1.000e+00 0.000     0.000    
    TCHEB/ 300.000   2500.000 /
    PCHEB/ 0.099     98.692   /
    CHEB/ 6 4/
    CHEB/ 2.783e+00    1.499e+00    -7.012e-04   -3.288e-04  /
    CHEB/ 8.894e-01    7.716e-04    4.708e-04    2.201e-04   /
    CHEB/ -6.757e-03   -1.699e-04   -1.043e-04   -4.937e-05  /
    CHEB/ -6.628e-02   -8.499e-05   -5.200e-05   -2.445e-05  /
    CHEB/ -3.062e-02   -3.645e-05   -2.226e-05   -1.042e-05  /
    CHEB/ -1.420e-02   -1.748e-05   -1.067e-05   -5.000e-06  /

HO2(8)+CO2(158)(+M)<=>[O]C1(O)OO1(178)(+M)          1.000e+00 0.000     0.000    
    TCHEB/ 300.000   2500.000 /
    PCHEB/ 0.099     98.692   /
    CHEB/ 6 4/
    CHEB/ 4.090e-02    1.463e+00    -2.218e-02   -9.872e-03  /
    CHEB/ 3.347e-01    3.204e-02    1.884e-02    8.177e-03   /
    CHEB/ -1.004e-01   1.809e-03    1.212e-03    6.607e-04   /
    CHEB/ -6.491e-02   -5.556e-04   -3.046e-04   -1.107e-04  /
    CHEB/ -3.257e-02   -4.135e-04   -2.497e-04   -1.140e-04  /
    CHEB/ -6.697e-03   -3.890e-05   -2.555e-05   -1.354e-05  /

O(6)+NH(67)<=>NO(72)+H(3)                           9.200000e+13 0.000     0.000    

O2(2)+NH(67)<=>NO(72)+OH(5)                         9.900000e+10 0.000     1.530    

NO(72)+NH(67)<=>N2O(76)+H(3)                        2.700000e+15 -0.780    0.020    

O(6)+NNH(73)<=>NO(72)+NH(67)                        5.200000e+11 0.381     -0.409   

NH(67)+H2(4)<=>H(3)+NH2(65)                         2.100000e+13 0.000     15.417   

O(6)+NH2(65)<=>OH(5)+NH(67)                         7.000000e+12 0.000     0.000    
DUPLICATE
O(6)+NH2(65)<=>OH(5)+NH(67)                         8.600000e-01 4.010     1.673    
DUPLICATE


OH(5)+NH2(65)<=>NH(67)+H2O(7)                       3.300000e+06 1.949     -0.217   

NO(72)+NH2(65)<=>OH(5)+NNH(73)                      4.300000e+10 0.294     -0.866   

OC1(O)OO1(250)(+M)<=>O(6)+CH2O3(182)(+M)            1.000e+00 0.000     0.000    
    TCHEB/ 300.000   2500.000 /
    PCHEB/ 0.099     98.692   /
    CHEB/ 6 4/
    CHEB/ 5.396e+00    6.693e-01    -6.628e-02   -8.541e-05  /
    CHEB/ 4.044e+00    6.882e-01    1.389e-02    -1.099e-02  /
    CHEB/ -3.542e-01   1.651e-01    3.777e-02    2.662e-03   /
    CHEB/ -7.439e-02   1.538e-03    1.056e-02    4.702e-03   /
    CHEB/ -1.494e-02   -2.003e-02   -1.210e-03   1.326e-03   /
    CHEB/ -1.674e-02   -1.334e-02   -1.707e-03   -1.385e-04  /

O(209)+CH2O3(182)(+M)<=>O(6)+CH2O3(182)(+M)         1.000e+00 0.000     0.000    
    TCHEB/ 300.000   2500.000 /
    PCHEB/ 0.099     98.692   /
    CHEB/ 6 4/
    CHEB/ 1.250e+01    -1.549e-02   -9.366e-03   -4.300e-03  /
    CHEB/ -2.091e-01   1.057e-02    6.358e-03    2.891e-03   /
    CHEB/ -2.316e-02   3.969e-03    2.399e-03    1.101e-03   /
    CHEB/ 2.171e-02    -1.809e-04   -9.448e-05   -2.963e-05  /
    CHEB/ 1.954e-02    -6.420e-04   -3.819e-04   -1.695e-04  /
    CHEB/ 1.332e-02    -7.722e-05   -4.812e-05   -2.338e-05  /

H(3)+[O]C1(O)OO1(178)(+M)<=>O(6)+CH2O3(182)(+M)     1.000e+00 0.000     0.000    
    TCHEB/ 300.000   2500.000 /
    PCHEB/ 0.099     98.692   /
    CHEB/ 6 4/
    CHEB/ 1.326e+01    -1.459e-03   -8.940e-04   -4.213e-04  /
    CHEB/ 7.772e-02    5.319e-04    3.258e-04    1.535e-04   /
    CHEB/ 2.564e-02    5.626e-04    3.445e-04    1.621e-04   /
    CHEB/ 1.389e-02    1.403e-04    8.594e-05    4.051e-05   /
    CHEB/ 4.883e-03    -4.211e-05   -2.570e-05   -1.201e-05  /
    CHEB/ 6.298e-04    -2.966e-05   -1.813e-05   -8.504e-06  /

OCHO(64)+O[C]1OO1(205)<=>CO3(212)+HOCHO(1)          3.620000e+13 0.000     18.901   

OCHO(64)+O[C]1OO1(205)<=>CO2(12)+OC1OO1(206)        1.356420e+10 0.470     0.000    

CO2(158)+O[C]1OO1(205)<=>CO3(212)+HOCO(13)          3.620000e+13 0.000     22.774   

CO2(158)+O[C]1OO1(205)<=>CO3(212)+OCHO(64)          7.381120e+13 -0.000    29.446   

OCHO(64)+[O]O[C](O)O(183)<=>CHO4(166)+HOCHO(1)      7.240000e+13 0.000     0.000    

HOCO(13)+[O]O[C](O)O(183)<=>CHO4(166)+HOCHO(1)      3.620000e+14 0.000     0.000    

O2(2)+[O]O[C](O)O(183)<=>HO2(8)+CHO4(166)           2.288360e+13 0.000     0.000    

HO2(8)+[O]O[C](O)O(183)<=>H2O2(9)+CHO4(166)         2.420000e+13 0.000     0.000    

OH(5)+[O]O[C](O)O(183)<=>H2O(7)+CHO4(166)           4.820000e+13 0.000     0.000    

CO4(168)+[O]O[C](O)O(183)<=>CHO4(166)+CHO4(166)     7.240000e+13 0.000     0.000    

[O]O[C](O)O(183)(+M)<=>HO2(8)+HOCO(13)(+M)          1.000e+00 0.000     0.000    
    TCHEB/ 300.000   2500.000 /
    PCHEB/ 0.099     98.692   /
    CHEB/ 6 4/
    CHEB/ -1.550e+00   1.468e+00    -1.875e-02   -8.284e-03  /
    CHEB/ 4.266e+00    3.751e-02    2.199e-02    9.482e-03   /
    CHEB/ 4.595e-01    -8.047e-03   -4.424e-03   -1.639e-03  /
    CHEB/ 3.949e-02    3.620e-04    6.847e-05    -9.898e-05  /
    CHEB/ -1.642e-02   -2.872e-04   -1.520e-04   -5.308e-05  /
    CHEB/ -1.718e-02   -1.656e-04   -1.008e-04   -4.612e-05  /

[O]O[C](O)O(183)(+M)<=>CH2O4(173)(+M)               1.000e+00 0.000     0.000    
    TCHEB/ 300.000   2500.000 /
    PCHEB/ 0.099     98.692   /
    CHEB/ 6 4/
    CHEB/ -1.224e+00   2.966e+00    -1.987e-02   -8.747e-03  /
    CHEB/ 2.250e+00    3.882e-02    2.269e-02    9.722e-03   /
    CHEB/ -5.596e-02   -7.593e-03   -4.118e-03   -1.471e-03  /
    CHEB/ -4.398e-02   4.491e-04    1.225e-04    -7.196e-05  /
    CHEB/ -2.358e-03   -2.884e-04   -1.554e-04   -5.713e-05  /
    CHEB/ 1.475e-02    -1.849e-04   -1.124e-04   -5.138e-05  /

H(3)+[O]O[C](O)O(183)<=>H2(4)+CHO4(166)             4.000000e+13 0.000     0.000    

[O]O[C](O)O(183)(+M)<=>OH(5)+CHO3(176)(+M)          1.000e+00 0.000     0.000    
    TCHEB/ 300.000   2500.000 /
    PCHEB/ 0.099     98.692   /
    CHEB/ 6 4/
    CHEB/ 9.754e+00    1.488e+00    -7.261e-03   -3.360e-03  /
    CHEB/ 2.676e-02    6.775e-03    4.097e-03    1.881e-03   /
    CHEB/ -1.075e-01   3.370e-03    2.040e-03    9.388e-04   /
    CHEB/ -4.081e-02   8.544e-05    5.902e-05    3.393e-05   /
    CHEB/ -1.603e-02   -4.900e-04   -2.927e-04   -1.310e-04  /
    CHEB/ -9.462e-03   -8.601e-05   -5.237e-05   -2.437e-05  /

CHO4(175)+[O]O[C](O)O(183)<=>CHO4(166)+CH2O4(173)   7.240000e+13 0.000     0.000    

CHO4(166)+[O]O[C](O)O(183)<=>CHO4(166)+CH2O4(173)   3.620000e+13 0.000     0.000    

CHO3(176)+[O]O[C](O)O(183)<=>CHO4(166)+CH2O3(182)   7.240000e+13 0.000     0.000    

[O]O[C](O)O(183)+O[CH]O(148)<=>HOCHO(1)+[O]OC(O)O(161) 3.620000e+13 0.000     0.000    

[O]O[C](O)O(183)+HOCH2O(35)<=>HOCHO(1)+[O]OC(O)O(161) 2.712840e+10 0.470     0.000    

HO2(8)+[O]O[C](O)O(183)<=>O2(2)+[O]OC(O)O(161)      3.724044e-07 5.229     -2.298   

HOCO(13)+[O]O[C](O)O(183)<=>CO2(12)+[O]OC(O)O(161)  1.810000e+13 0.000     0.000    

OCHO(64)+[O]O[C](O)O(183)<=>CO2(12)+[O]OC(O)O(161)  1.356420e+10 0.470     0.000    

O(6)+[O]O[C](O)O(183)<=>OH(5)+CHO4(166)             1.808000e+14 0.000     0.000    

HCO(15)+[O]O[C](O)O(183)<=>CO(11)+[O]OC(O)O(161)    1.000000e+13 0.000     0.000    

[O][C]1OO1(213)+[O]O[C](O)O(183)<=>O[C]1OO1(205)+CHO4(166) 3.620000e+13 0.000     0.000    

[O]O[C](O)O(183)(+M)<=>OC1(O)OO1(250)(+M)           1.000e+00 0.000     0.000    
    TCHEB/ 300.000   2500.000 /
    PCHEB/ 0.099     98.692   /
    CHEB/ 6 4/
    CHEB/ 6.782e+00    2.988e+00    -7.526e-03   -3.482e-03  /
    CHEB/ -7.452e-01   6.628e-03    4.006e-03    1.838e-03   /
    CHEB/ -8.201e-02   3.533e-03    2.137e-03    9.821e-04   /
    CHEB/ 1.502e-02    1.926e-04    1.238e-04    6.369e-05   /
    CHEB/ -1.589e-02   -4.664e-04   -2.778e-04   -1.237e-04  /
    CHEB/ -3.536e-02   -8.445e-05   -5.114e-05   -2.354e-05  /

[O]O[C](O)O(183)(+M)<=>O(6)+CH2O3(182)(+M)          1.000e+00 0.000     0.000    
    TCHEB/ 300.000   2500.000 /
    PCHEB/ 0.099     98.692   /
    CHEB/ 6 4/
    CHEB/ 9.972e+00    1.488e+00    -7.125e-03   -3.297e-03  /
    CHEB/ -5.319e-01   6.987e-03    4.226e-03    1.942e-03   /
    CHEB/ -8.536e-02   3.435e-03    2.080e-03    9.586e-04   /
    CHEB/ 1.908e-03    1.191e-04    7.995e-05    4.405e-05   /
    CHEB/ 1.265e-02    -4.629e-04   -2.762e-04   -1.233e-04  /
    CHEB/ 1.056e-02    -7.322e-05   -4.458e-05   -2.074e-05  /

HO2(8)+HOCO(13)(+M)<=>OC1(O)OO1(250)(+M)            1.000e+00 0.000     0.000    
    TCHEB/ 300.000   2500.000 /
    PCHEB/ 0.099     98.692   /
    CHEB/ 6 4/
    CHEB/ -3.559e+00   1.464e+00    -2.146e-02   -9.502e-03  /
    CHEB/ 4.859e+00    4.158e-02    2.439e-02    1.054e-02   /
    CHEB/ 4.008e-01    -7.465e-03   -4.054e-03   -1.453e-03  /
    CHEB/ 1.485e-01    9.342e-05    -8.979e-05   -1.673e-04  /
    CHEB/ 1.987e-02    -3.375e-04   -1.851e-04   -7.062e-05  /
    CHEB/ -2.957e-02   -1.391e-04   -8.500e-05   -3.917e-05  /

HO2(8)+HOCO(13)(+M)<=>O(6)+CH2O3(182)(+M)           1.000e+00 0.000     0.000    
    TCHEB/ 300.000   2500.000 /
    PCHEB/ 0.099     98.692   /
    CHEB/ 6 4/
    CHEB/ 3.096e-02    -3.534e-02   -2.098e-02   -9.292e-03  /
    CHEB/ 5.143e+00    4.127e-02    2.423e-02    1.049e-02   /
    CHEB/ 4.403e-01    -7.714e-03   -4.211e-03   -1.531e-03  /
    CHEB/ 1.627e-01    6.161e-06    -1.425e-04   -1.917e-04  /
    CHEB/ 6.492e-02    -3.837e-04   -2.128e-04   -8.313e-05  /
    CHEB/ 2.320e-02    -1.880e-04   -1.150e-04   -5.337e-05  /

O(209)+CH2O3(182)(+M)<=>HO2(8)+HOCO(13)(+M)         1.000e+00 0.000     0.000    
    TCHEB/ 300.000   2500.000 /
    PCHEB/ 0.099     98.692   /
    CHEB/ 6 4/
    CHEB/ -1.326e-01   -3.331e-02   -1.980e-02   -8.786e-03  /
    CHEB/ 5.833e+00    3.952e-02    2.325e-02    1.009e-02   /
    CHEB/ 3.772e-01    -8.206e-03   -4.539e-03   -1.708e-03  /
    CHEB/ 4.411e-02    1.246e-04    -6.947e-05   -1.576e-04  /
    CHEB/ -9.748e-03   -2.605e-04   -1.363e-04   -4.609e-05  /
    CHEB/ -1.689e-02   -1.310e-04   -8.040e-05   -3.727e-05  /

H(3)+[O]C1(O)OO1(178)(+M)<=>HO2(8)+HOCO(13)(+M)     1.000e+00 0.000     0.000    
    TCHEB/ 300.000   2500.000 /
    PCHEB/ 0.099     98.692   /
    CHEB/ 6 4/
    CHEB/ 7.179e+00    -1.058e-02   -6.426e-03   -2.975e-03  /
    CHEB/ 3.854e-01    1.211e-02    7.323e-03    3.365e-03   /
    CHEB/ 5.372e-02    -2.189e-03   -1.294e-03   -5.670e-04  /
    CHEB/ 7.311e-04    1.991e-04    1.080e-04    3.815e-05   /
    CHEB/ 5.048e-03    -1.352e-04   -8.040e-05   -3.572e-05  /
    CHEB/ -1.030e-02   -7.501e-05   -4.624e-05   -2.204e-05  /

OC1(O)OO1(250)(+M)<=>CH2O4(173)(+M)                 1.000e+00 0.000     0.000    
    TCHEB/ 300.000   2500.000 /
    PCHEB/ 0.099     98.692   /
    CHEB/ 6 4/
    CHEB/ -1.747e+01   2.961e+00    -2.292e-02   -1.013e-02  /
    CHEB/ 1.759e+01    4.265e-02    2.497e-02    1.074e-02   /
    CHEB/ -3.010e-01   -6.769e-03   -3.608e-03   -1.228e-03  /
    CHEB/ -6.026e-02   2.342e-04    -4.214e-06   -1.268e-04  /
    CHEB/ -2.215e-02   -3.744e-04   -2.084e-04   -8.238e-05  /
    CHEB/ -2.094e-02   -1.713e-04   -1.046e-04   -4.836e-05  /

O(6)+CH2O3(182)(+M)<=>CH2O4(173)(+M)                1.000e+00 0.000     0.000    
    TCHEB/ 300.000   2500.000 /
    PCHEB/ 0.099     98.692   /
    CHEB/ 6 4/
    CHEB/ -1.567e+01   1.462e+00    -2.247e-02   -9.934e-03  /
    CHEB/ 1.753e+01    4.264e-02    2.499e-02    1.076e-02   /
    CHEB/ -3.605e-01   -6.868e-03   -3.672e-03   -1.260e-03  /
    CHEB/ -6.775e-02   2.020e-04    -2.326e-05   -1.354e-04  /
    CHEB/ 2.873e-02    -3.768e-04   -2.093e-04   -8.232e-05  /
    CHEB/ 4.259e-02    -1.799e-04   -1.097e-04   -5.053e-05  /

O(209)+CH2O3(182)(+M)<=>CH2O4(173)(+M)              1.000e+00 0.000     0.000    
    TCHEB/ 300.000   2500.000 /
    PCHEB/ 0.099     98.692   /
    CHEB/ 6 4/
    CHEB/ 1.840e-01    1.464e+00    -2.135e-02   -9.452e-03  /
    CHEB/ 3.858e+00    4.141e-02    2.430e-02    1.050e-02   /
    CHEB/ -1.488e-01   -7.510e-03   -4.084e-03   -1.470e-03  /
    CHEB/ -5.161e-02   1.025e-04    -8.415e-05   -1.646e-04  /
    CHEB/ 4.380e-03    -3.282e-04   -1.792e-04   -6.776e-05  /
    CHEB/ 1.674e-02    -1.367e-04   -8.357e-05   -3.850e-05  /

H(3)+[O]C1(O)OO1(178)(+M)<=>CH2O4(173)(+M)          1.000e+00 0.000     0.000    
    TCHEB/ 300.000   2500.000 /
    PCHEB/ 0.099     98.692   /
    CHEB/ 6 4/
    CHEB/ 5.677e+00    1.489e+00    -6.489e-03   -3.004e-03  /
    CHEB/ -6.048e-01   1.208e-02    7.308e-03    3.358e-03   /
    CHEB/ -2.389e-01   -2.174e-03   -1.285e-03   -5.622e-04  /
    CHEB/ -6.307e-02   2.183e-04    1.197e-04    4.366e-05   /
    CHEB/ 1.924e-02    -1.279e-04   -7.588e-05   -3.358e-05  /
    CHEB/ 2.044e-02    -7.383e-05   -4.552e-05   -2.169e-05  /

H(3)+CHO4(166)(+M)<=>O(6)+CH2O3(182)(+M)            1.000e+00 0.000     0.000    
    TCHEB/ 300.000   2500.000 /
    PCHEB/ 0.099     98.692   /
    CHEB/ 6 4/
    CHEB/ 9.536e+00    -4.598e-03   -2.809e-03   -1.317e-03  /
    CHEB/ 3.682e+00    2.332e-03    1.423e-03    6.654e-04   /
    CHEB/ 3.217e-01    1.612e-03    9.837e-04    4.599e-04   /
    CHEB/ 1.328e-01    2.270e-04    1.396e-04    6.624e-05   /
    CHEB/ 5.528e-02    -1.686e-04   -1.020e-04   -4.686e-05  /
    CHEB/ 2.083e-02    -5.895e-05   -3.590e-05   -1.672e-05  /

H(3)+CHO4(175)(+M)<=>O(6)+CH2O3(182)(+M)            1.000e+00 0.000     0.000    
    TCHEB/ 300.000   2500.000 /
    PCHEB/ 0.099     98.692   /
    CHEB/ 6 4/
    CHEB/ 6.247e+00    -2.218e-02   -1.332e-02   -6.028e-03  /
    CHEB/ 1.384e+00    2.628e-02    1.567e-02    6.998e-03   /
    CHEB/ 4.833e-01    -5.128e-03   -2.934e-03   -1.193e-03  /
    CHEB/ 1.564e-01    4.321e-04    1.954e-04    2.981e-05   /
    CHEB/ 5.768e-02    -2.124e-04   -1.125e-04   -3.952e-05  /
    CHEB/ 8.033e-03    -1.310e-04   -8.001e-05   -3.681e-05  /

H(3)+CHO4(166)(+M)<=>OC1(O)OO1(250)(+M)             1.000e+00 0.000     0.000    
    TCHEB/ 300.000   2500.000 /
    PCHEB/ 0.099     98.692   /
    CHEB/ 6 4/
    CHEB/ 5.713e+00    1.495e+00    -2.954e-03   -1.384e-03  /
    CHEB/ 3.412e+00    2.113e-03    1.289e-03    6.023e-04   /
    CHEB/ 2.798e-01    1.563e-03    9.530e-04    4.452e-04   /
    CHEB/ 1.156e-01    2.264e-04    1.390e-04    6.581e-05   /
    CHEB/ 1.284e-02    -1.566e-04   -9.466e-05   -4.341e-05  /
    CHEB/ -2.745e-02   -3.754e-05   -2.279e-05   -1.054e-05  /

H(3)+CHO4(175)(+M)<=>OC1(O)OO1(250)(+M)             1.000e+00 0.000     0.000    
    TCHEB/ 300.000   2500.000 /
    PCHEB/ 0.099     98.692   /
    CHEB/ 6 4/
    CHEB/ 2.251e+00    1.477e+00    -1.361e-02   -6.162e-03  /
    CHEB/ 1.009e+00    2.628e-02    1.567e-02    6.989e-03   /
    CHEB/ 3.983e-01    -5.126e-03   -2.931e-03   -1.189e-03  /
    CHEB/ 1.285e-01    4.494e-04    2.038e-04    3.246e-05   /
    CHEB/ 1.743e-02    -1.788e-04   -9.272e-05   -3.103e-05  /
    CHEB/ -3.402e-02   -1.042e-04   -6.274e-05   -2.827e-05  /

H(3)+CO4(168)(+M)<=>HO2(8)+CO2(158)(+M)             1.000e+00 0.000     0.000    
    TCHEB/ 300.000   2500.000 /
    PCHEB/ 0.099     98.692   /
    CHEB/ 6 4/
    CHEB/ 1.115e+01    -1.444e-02   -8.739e-03   -4.020e-03  /
    CHEB/ 1.449e+00    1.150e-02    6.920e-03    3.148e-03   /
    CHEB/ 3.329e-01    1.751e-03    1.079e-03    5.139e-04   /
    CHEB/ 8.233e-02    -5.214e-05   -2.397e-05   -3.953e-06  /
    CHEB/ 1.628e-02    -1.740e-04   -1.046e-04   -4.742e-05  /
    CHEB/ 1.757e-03    -9.172e-05   -5.612e-05   -2.636e-05  /

OH(5)+CO3(179)(+M)<=>HO2(8)+CO2(158)(+M)            1.000e+00 0.000     0.000    
    TCHEB/ 300.000   2500.000 /
    PCHEB/ 0.099     98.692   /
    CHEB/ 6 4/
    CHEB/ 7.264e+00    -1.252e-02   -7.605e-03   -3.523e-03  /
    CHEB/ 1.220e+00    8.649e-03    5.230e-03    2.401e-03   /
    CHEB/ 2.971e-01    1.784e-03    1.090e-03    5.101e-04   /
    CHEB/ 8.444e-02    1.010e-04    6.612e-05    3.505e-05   /
    CHEB/ 2.587e-02    -1.569e-04   -9.402e-05   -4.234e-05  /
    CHEB/ 1.029e-02    -1.146e-04   -6.966e-05   -3.232e-05  /
DUPLICATE

O(209)+CHO3(176)(+M)<=>HO2(8)+CO2(158)(+M)          1.000e+00 0.000     0.000    
    TCHEB/ 300.000   2500.000 /
    PCHEB/ 0.099     98.692   /
    CHEB/ 6 4/
    CHEB/ 2.377e+00    -2.689e-02   -1.612e-02   -7.276e-03  /
    CHEB/ 2.185e+00    2.417e-02    1.437e-02    6.374e-03   /
    CHEB/ 3.207e-01    1.009e-03    6.848e-04    3.817e-04   /
    CHEB/ -7.297e-03   -5.901e-04   -3.403e-04   -1.408e-04  /
    CHEB/ -3.829e-02   -2.695e-04   -1.648e-04   -7.718e-05  /
    CHEB/ -2.697e-02   -1.165e-04   -7.222e-05   -3.478e-05  /

CH2O4(217)(+M)<=>OH(5)+CHO3(176)(+M)                1.000e+00 0.000     0.000    
    TCHEB/ 300.000   2500.000 /
    PCHEB/ 0.099     98.692   /
    CHEB/ 6 4/
    CHEB/ 8.803e+00    8.779e-01    -1.005e-01   -6.455e-04  /
    CHEB/ 1.245e+00    6.066e-01    5.577e-02    -1.382e-02  /
    CHEB/ -2.223e-01   5.887e-02    4.219e-02    7.207e-03   /
    CHEB/ -1.018e-01   -3.322e-02   3.983e-03    4.949e-03   /
    CHEB/ -2.061e-02   -1.908e-02   -4.845e-03   5.528e-04   /
    CHEB/ -1.036e-03   -4.530e-03   -2.788e-03   -5.283e-04  /

CH2O4(217)(+M)<=>OC1(O)OO1(250)(+M)                 1.000e+00 0.000     0.000    
    TCHEB/ 300.000   2500.000 /
    PCHEB/ 0.099     98.692   /
    CHEB/ 6 4/
    CHEB/ 9.555e+00    1.838e+00    -2.383e-02   -1.113e-03  /
    CHEB/ -1.323e+00   4.781e-01    -1.481e-03   -8.089e-03  /
    CHEB/ -6.031e-01   2.251e-01    2.161e-02    -3.434e-03  /
    CHEB/ -2.612e-01   8.469e-02    1.330e-02    1.195e-03   /
    CHEB/ -1.134e-01   2.965e-02    3.039e-03    1.417e-03   /
    CHEB/ -5.600e-02   1.060e-02    -5.777e-04   4.046e-04   /

CH2O4(217)(+M)<=>O(6)+CH2O3(182)(+M)                1.000e+00 0.000     0.000    
    TCHEB/ 300.000   2500.000 /
    PCHEB/ 0.099     98.692   /
    CHEB/ 6 4/
    CHEB/ 8.908e+00    8.153e-01    -8.164e-02   -1.520e-03  /
    CHEB/ 3.986e-01    6.718e-01    3.767e-02    -1.108e-02  /
    CHEB/ -2.261e-01   7.632e-02    4.255e-02    6.328e-03   /
    CHEB/ -7.780e-02   -4.039e-02   5.488e-03    4.860e-03   /
    CHEB/ -1.358e-03   -2.653e-02   -4.730e-03   5.032e-04   /
    CHEB/ 1.018e-02    -7.669e-03   -3.154e-03   -5.615e-04  /

HO2(8)+HOCO(13)(+M)<=>CH2O4(217)(+M)                1.000e+00 0.000     0.000    
    TCHEB/ 300.000   2500.000 /
    PCHEB/ 0.099     98.692   /
    CHEB/ 6 4/
    CHEB/ -2.840e+00   1.464e+00    -2.135e-02   -9.454e-03  /
    CHEB/ 4.905e+00    4.147e-02    2.434e-02    1.052e-02   /
    CHEB/ 1.350e-01    -7.526e-03   -4.093e-03   -1.473e-03  /
    CHEB/ 3.231e-03    8.556e-05    -9.460e-05   -1.696e-04  /
    CHEB/ -7.646e-03   -3.321e-04   -1.817e-04   -6.896e-05  /
    CHEB/ -1.664e-02   -1.362e-04   -8.327e-05   -3.836e-05  /

CH2O4(217)(+M)<=>CH2O4(173)(+M)                     1.000e+00 0.000     0.000    
    TCHEB/ 300.000   2500.000 /
    PCHEB/ 0.099     98.692   /
    CHEB/ 6 4/
    CHEB/ -1.280e+01   2.962e+00    -2.282e-02   -1.009e-02  /
    CHEB/ 1.328e+01    4.261e-02    2.495e-02    1.073e-02   /
    CHEB/ -3.763e-01   -6.814e-03   -3.637e-03   -1.242e-03  /
    CHEB/ -1.527e-01   2.185e-04    -1.377e-05   -1.313e-04  /
    CHEB/ -3.483e-02   -3.753e-04   -2.089e-04   -8.256e-05  /
    CHEB/ 5.922e-03    -1.696e-04   -1.036e-04   -4.789e-05  /

[O]O[C](O)O(183)(+M)<=>CH2O4(217)(+M)               1.000e+00 0.000     0.000    
    TCHEB/ 300.000   2500.000 /
    PCHEB/ 0.099     98.692   /
    CHEB/ 6 4/
    CHEB/ 7.411e+00    2.988e+00    -7.433e-03   -3.439e-03  /
    CHEB/ -6.797e-01   6.680e-03    4.038e-03    1.854e-03   /
    CHEB/ -3.344e-01   3.473e-03    2.101e-03    9.661e-04   /
    CHEB/ -1.230e-01   1.527e-04    9.973e-05    5.262e-05   /
    CHEB/ -4.049e-02   -4.759e-04   -2.838e-04   -1.266e-04  /
    CHEB/ -2.142e-02   -8.549e-05   -5.188e-05   -2.398e-05  /

O(209)+CH2O3(182)(+M)<=>CH2O4(217)(+M)              1.000e+00 0.000     0.000    
    TCHEB/ 300.000   2500.000 /
    PCHEB/ 0.099     98.692   /
    CHEB/ 6 4/
    CHEB/ 1.004e+01    1.484e+00    -9.837e-03   -4.514e-03  /
    CHEB/ -4.087e-01   1.030e-02    6.191e-03    2.810e-03   /
    CHEB/ -2.863e-01   4.152e-03    2.506e-03    1.146e-03   /
    CHEB/ -1.051e-01   -9.393e-05   -4.226e-05   -6.017e-06  /
    CHEB/ -3.271e-02   -6.597e-04   -3.917e-04   -1.732e-04  /
    CHEB/ -1.779e-02   -9.966e-05   -6.136e-05   -2.916e-05  /

H(3)+[O]C1(O)OO1(178)(+M)<=>CH2O4(217)(+M)          1.000e+00 0.000     0.000    
    TCHEB/ 300.000   2500.000 /
    PCHEB/ 0.099     98.692   /
    CHEB/ 6 4/
    CHEB/ 9.502e+00    1.498e+00    -9.386e-04   -4.423e-04  /
    CHEB/ -9.966e-02   4.445e-04    2.723e-04    1.282e-04   /
    CHEB/ -2.472e-01   5.433e-04    3.326e-04    1.565e-04   /
    CHEB/ -1.155e-01   1.506e-04    9.225e-05    4.346e-05   /
    CHEB/ -4.105e-02   -2.921e-05   -1.780e-05   -8.299e-06  /
    CHEB/ -2.087e-02   -2.092e-05   -1.277e-05   -5.977e-06  /

H(3)+CHO4(166)(+M)<=>CH2O4(217)(+M)                 1.000e+00 0.000     0.000    
    TCHEB/ 300.000   2500.000 /
    PCHEB/ 0.099     98.692   /
    CHEB/ 6 4/
    CHEB/ 6.479e+00    1.495e+00    -2.937e-03   -1.377e-03  /
    CHEB/ 3.435e+00    2.126e-03    1.297e-03    6.061e-04   /
    CHEB/ 5.266e-03    1.553e-03    9.471e-04    4.424e-04   /
    CHEB/ -3.183e-02   2.204e-04    1.353e-04    6.411e-05   /
    CHEB/ -1.502e-02   -1.575e-04   -9.521e-05   -4.368e-05  /
    CHEB/ -1.430e-02   -3.782e-05   -2.297e-05   -1.063e-05  /

H(3)+CHO4(175)(+M)<=>CH2O4(217)(+M)                 1.000e+00 0.000     0.000    
    TCHEB/ 300.000   2500.000 /
    PCHEB/ 0.099     98.692   /
    CHEB/ 6 4/
    CHEB/ 3.040e+00    1.477e+00    -1.357e-02   -6.143e-03  /
    CHEB/ 1.030e+00    2.624e-02    1.564e-02    6.979e-03   /
    CHEB/ 1.199e-01    -5.138e-03   -2.939e-03   -1.193e-03  /
    CHEB/ -2.098e-02   4.496e-04    2.043e-04    3.290e-05   /
    CHEB/ -1.096e-02   -1.791e-04   -9.273e-05   -3.089e-05  /
    CHEB/ -2.099e-02   -1.046e-04   -6.316e-05   -2.854e-05  /

OCHO(64)+O[C](O)O(215)<=>HOCHO(1)+CH2O3(182)        1.086000e+14 0.000     0.000    

HOCO(13)+O[C](O)O(215)<=>HOCHO(1)+CH2O3(182)        5.430000e+14 0.000     0.000    

OH(5)+O[C](O)O(215)<=>H2O(7)+CH2O3(182)             7.230000e+13 0.000     0.000    

O2(2)+O[C](O)O(215)<=>HO2(8)+CH2O3(182)             3.432540e+13 0.000     0.000    

H(3)+O[C](O)O(215)<=>H2(4)+CH2O3(182)               6.000000e+13 0.000     0.000    

O(6)+O[C](O)O(215)<=>OH(5)+CH2O3(182)               2.712000e+14 0.000     0.000    

HO2(8)+O[C](O)O(215)<=>H2O2(9)+CH2O3(182)           3.630000e+13 0.000     0.000    

O[C](O)O(215)(+M)<=>H(3)+CH2O3(182)(+M)             1.000e+00 0.000     0.000    
    TCHEB/ 300.000   2500.000 /
    PCHEB/ 0.099     98.692   /
    CHEB/ 6 4/
    CHEB/ 8.703e+00    8.312e-01    -8.828e-02   -1.480e-03  /
    CHEB/ 1.448e+00    6.047e-01    4.206e-02    -8.387e-03  /
    CHEB/ -1.748e-01   1.092e-01    4.038e-02    4.341e-03   /
    CHEB/ -1.315e-01   -4.213e-03   1.064e-02    3.493e-03   /
    CHEB/ -4.802e-02   -2.667e-02   -1.280e-03   1.335e-03   /
    CHEB/ 2.369e-03    -2.056e-02   -4.154e-03   1.608e-04   /

CHO3(176)+O[C](O)O(215)<=>CH2O3(182)+CH2O3(182)     1.086000e+14 0.000     0.000    

CO2(158)+O[C](O)O(215)<=>HOCO(13)+CH2O3(182)        1.086000e+14 0.000     0.000    

[O][C]1OO1(213)+O[C](O)O(215)<=>O[C]1OO1(205)+CH2O3(182) 5.430000e+13 0.000     0.000    

CO3(198)+O[C](O)O(215)<=>CHO3(176)+CH2O3(182)       1.629000e+14 0.000     0.000    

[O]O[C]1OO1(218)+O[C](O)O(215)<=>OO[C]1OO1(229)+CH2O3(182) 5.430000e+13 0.000     0.000    

CO4(168)+O[C](O)O(215)<=>CHO4(166)+CH2O3(182)       1.086000e+14 0.000     0.000    

CHO4(175)+O[C](O)O(215)<=>CH2O3(182)+CH2O4(173)     1.086000e+14 0.000     0.000    

CHO4(166)+O[C](O)O(215)<=>CH2O3(182)+CH2O4(173)     5.430000e+13 0.000     0.000    

O(6)+OCHO(64)(+M)<=>HO2(8)+CO(11)(+M)               1.000e+00 0.000     0.000    
    TCHEB/ 300.000   2500.000 /
    PCHEB/ 0.099     98.692   /
    CHEB/ 6 4/
    CHEB/ 3.329e+00    -6.349e-03   -3.863e-03   -1.796e-03  /
    CHEB/ 7.306e+00    7.274e-03    4.417e-03    2.045e-03   /
    CHEB/ 1.398e-01    -7.723e-04   -4.591e-04   -2.035e-04  /
    CHEB/ 4.219e-02    -3.436e-04   -2.111e-04   -9.997e-05  /
    CHEB/ 1.589e-02    -4.110e-05   -2.596e-05   -1.296e-05  /
    CHEB/ 6.338e-03    -2.087e-05   -1.278e-05   -6.029e-06  /

H(3)+CO3(179)(+M)<=>O(6)+OCHO(64)(+M)               1.000e+00 0.000     0.000    
    TCHEB/ 300.000   2500.000 /
    PCHEB/ 0.099     98.692   /
    CHEB/ 6 4/
    CHEB/ 1.221e+01    -2.266e-04   -1.390e-04   -6.561e-05  /
    CHEB/ -1.161e+00   1.995e-04    1.223e-04    5.775e-05   /
    CHEB/ -2.813e-01   5.033e-06    3.093e-06    1.467e-06   /
    CHEB/ -9.078e-02   -9.511e-06   -5.831e-06   -2.753e-06  /
    CHEB/ -3.299e-02   -4.357e-06   -2.672e-06   -1.262e-06  /
    CHEB/ -1.285e-02   -3.229e-06   -1.980e-06   -9.353e-07  /

O(6)+HCO(15)(+M)<=>H(3)+CO2(158)(+M)                1.000e+00 0.000     0.000    
    TCHEB/ 300.000   2500.000 /
    PCHEB/ 0.099     98.692   /
    CHEB/ 6 4/
    CHEB/ 9.753e+00    -1.272e-02   -7.737e-03   -3.593e-03  /
    CHEB/ 4.199e-02    3.469e-03    2.099e-03    9.657e-04   /
    CHEB/ 3.510e-02    2.413e-03    1.459e-03    6.704e-04   /
    CHEB/ 1.884e-02    6.397e-04    3.887e-04    1.803e-04   /
    CHEB/ -9.286e-03   1.942e-05    1.350e-05    7.825e-06   /
    CHEB/ -7.484e-03   -1.320e-05   -7.330e-06   -2.757e-06  /

O2(2)+OCHO(64)(+M)<=>O(6)+CHO3(169)(+M)             1.000e+00 0.000     0.000    
    TCHEB/ 300.000   2500.000 /
    PCHEB/ 0.099     98.692   /
    CHEB/ 6 4/
    CHEB/ -1.468e+01   -3.895e-03   -2.380e-03   -1.115e-03  /
    CHEB/ 2.141e+01    3.448e-03    2.100e-03    9.789e-04   /
    CHEB/ 1.917e-01    -2.052e-03   -1.249e-03   -5.815e-04  /
    CHEB/ 9.235e-02    1.619e-04    9.588e-05    4.210e-05   /
    CHEB/ 3.274e-02    5.477e-05    3.459e-05    1.725e-05   /
    CHEB/ 1.364e-02    9.134e-05    5.574e-05    2.607e-05   /

CHO3(202)<=>CHO3(169)                               4.081326e+04 2.171     32.307   

O2(2)+HCO(15)(+M)<=>CHO3(169)(+M)                   1.000e+00 0.000     0.000    
    TCHEB/ 300.000   2500.000 /
    PCHEB/ 0.099     98.692   /
    CHEB/ 6 4/
    CHEB/ 1.180e+01    8.409e-01    -1.123e-01   -9.246e-04  /
    CHEB/ -1.123e+00   5.681e-01    5.150e-02    -1.484e-02  /
    CHEB/ -4.315e-01   7.033e-02    4.206e-02    7.069e-03   /
    CHEB/ -1.352e-01   -1.557e-02   4.686e-03    4.190e-03   /
    CHEB/ -2.547e-02   -1.307e-02   -3.503e-03   -1.131e-04  /
    CHEB/ 8.362e-03    -5.601e-03   -2.330e-03   -6.344e-04  /

H(3)+[O][C]1OO1(213)(+M)<=>CHO3(169)(+M)            1.000e+00 0.000     0.000    
    TCHEB/ 300.000   2500.000 /
    PCHEB/ 0.099     98.692   /
    CHEB/ 6 4/
    CHEB/ 4.385e+00    8.067e-01    -6.352e-02   -8.727e-03  /
    CHEB/ 1.912e+00    6.593e-01    4.604e-02    -7.950e-03  /
    CHEB/ -6.436e-01   8.874e-02    2.591e-02    1.163e-02   /
    CHEB/ -2.156e-01   -3.381e-02   -4.885e-03   5.129e-03   /
    CHEB/ -4.587e-02   -2.962e-02   -5.460e-03   -6.502e-04  /
    CHEB/ 9.456e-04    -7.983e-03   -2.355e-03   -9.987e-04  /

H(3)+CHO3(169)(+M)<=>OH(5)+OCHO(64)(+M)             1.000e+00 0.000     0.000    
    TCHEB/ 300.000   2500.000 /
    PCHEB/ 0.099     98.692   /
    CHEB/ 6 4/
    CHEB/ 1.331e+01    -1.603e-03   -9.811e-04   -4.617e-04  /
    CHEB/ 5.378e-01    1.883e-03    1.152e-03    5.416e-04   /
    CHEB/ 1.302e-01    -2.939e-04   -1.792e-04   -8.358e-05  /
    CHEB/ 4.236e-02    -1.670e-05   -1.046e-05   -5.145e-06  /
    CHEB/ 1.554e-02    -1.544e-05   -9.449e-06   -4.446e-06  /
    CHEB/ 6.096e-03    -1.042e-05   -6.394e-06   -3.023e-06  /

O(6)+OCHO(64)(+M)<=>CHO3(169)(+M)                   1.000e+00 0.000     0.000    
    TCHEB/ 300.000   2500.000 /
    PCHEB/ 0.099     98.692   /
    CHEB/ 6 4/
    CHEB/ 1.074e+01    1.449e+00    -2.940e-02   -1.218e-02  /
    CHEB/ -6.271e-01   6.266e-02    3.544e-02    1.415e-02   /
    CHEB/ -1.940e-01   -1.157e-02   -5.824e-03   -1.683e-03  /
    CHEB/ -5.200e-02   -1.541e-03   -1.176e-03   -7.306e-04  /
    CHEB/ -2.440e-03   -9.667e-06   -1.999e-05   -2.953e-05  /
    CHEB/ 1.282e-02    -8.896e-05   -4.727e-05   -1.559e-05  /

CHO3(169)(+M)<=>HO2(8)+CO(11)(+M)                   1.000e+00 0.000     0.000    
    TCHEB/ 300.000   2500.000 /
    PCHEB/ 0.099     98.692   /
    CHEB/ 6 4/
    CHEB/ -1.930e+01   1.493e+00    -4.267e-03   -1.983e-03  /
    CHEB/ 2.354e+01    7.550e-03    4.581e-03    2.118e-03   /
    CHEB/ -2.369e-01   -6.285e-04   -3.706e-04   -1.613e-04  /
    CHEB/ -7.350e-02   -3.321e-04   -2.037e-04   -9.614e-05  /
    CHEB/ -4.414e-03   -6.243e-05   -3.900e-05   -1.908e-05  /
    CHEB/ 1.551e-02    -4.254e-05   -2.606e-05   -1.228e-05  /

H(3)+CO3(179)(+M)<=>HO2(8)+CO(11)(+M)               1.000e+00 0.000     0.000    
    TCHEB/ 300.000   2500.000 /
    PCHEB/ 0.099     98.692   /
    CHEB/ 6 4/
    CHEB/ 8.990e+00    -2.222e-04   -1.363e-04   -6.433e-05  /
    CHEB/ -4.333e-01   1.995e-04    1.223e-04    5.775e-05   /
    CHEB/ -9.682e-02   3.978e-06    2.446e-06    1.161e-06   /
    CHEB/ -2.585e-02   -9.867e-06   -6.050e-06   -2.856e-06  /
    CHEB/ -1.041e-02   -4.271e-06   -2.620e-06   -1.238e-06  /
    CHEB/ -3.518e-03   -3.033e-06   -1.860e-06   -8.784e-07  /

H(3)+[O][C]1OO1(213)(+M)<=>HO2(8)+CO(11)(+M)        1.000e+00 0.000     0.000    
    TCHEB/ 300.000   2500.000 /
    PCHEB/ 0.099     98.692   /
    CHEB/ 6 4/
    CHEB/ -1.093e+01   -6.739e-03   -4.099e-03   -1.905e-03  /
    CHEB/ 1.658e+01    7.467e-03    4.532e-03    2.097e-03   /
    CHEB/ -2.248e-01   -6.773e-04   -4.006e-04   -1.756e-04  /
    CHEB/ -1.515e-01   -3.359e-04   -2.061e-04   -9.742e-05  /
    CHEB/ -8.206e-02   -5.400e-05   -3.385e-05   -1.667e-05  /
    CHEB/ -2.786e-02   -3.268e-05   -2.002e-05   -9.441e-06  /

O(6)+OCHO(64)(+M)<=>H(3)+[O][C]1OO1(213)(+M)        1.000e+00 0.000     0.000    
    TCHEB/ 300.000   2500.000 /
    PCHEB/ 0.099     98.692   /
    CHEB/ 6 4/
    CHEB/ 1.106e+01    -4.912e-02   -2.826e-02   -1.173e-02  /
    CHEB/ 4.228e-01    6.162e-02    3.493e-02    1.402e-02   /
    CHEB/ 1.066e-01    -1.207e-02   -6.156e-03   -1.858e-03  /
    CHEB/ 9.246e-03    -1.557e-03   -1.193e-03   -7.458e-04  /
    CHEB/ -1.368e-02   7.322e-05    3.174e-05    -4.421e-06  /
    CHEB/ -3.346e-03   -2.394e-05   -6.981e-06   3.871e-06   /

O2(2)+HCO(15)(+M)<=>H(3)+[O][C]1OO1(213)(+M)        1.000e+00 0.000     0.000    
    TCHEB/ 300.000   2500.000 /
    PCHEB/ 0.099     98.692   /
    CHEB/ 6 4/
    CHEB/ 9.469e+00    -4.097e-01   -1.067e-01   -8.096e-03  /
    CHEB/ 7.911e-01    4.899e-01    1.018e-01    -3.612e-03  /
    CHEB/ 1.928e-01    -4.212e-02   2.285e-02    1.385e-02   /
    CHEB/ 6.518e-02    -4.155e-02   -1.498e-02   2.491e-04   /
    CHEB/ 1.959e-02    -6.270e-03   -6.964e-03   -3.020e-03  /
    CHEB/ 4.198e-03    2.926e-03    -9.542e-05   -9.841e-04  /

H(3)+CO3(179)(+M)<=>H(3)+[O][C]1OO1(213)(+M)        1.000e+00 0.000     0.000    
    TCHEB/ 300.000   2500.000 /
    PCHEB/ 0.099     98.692   /
    CHEB/ 6 4/
    CHEB/ 9.526e+00    -2.311e-04   -1.417e-04   -6.691e-05  /
    CHEB/ -1.028e+00   1.983e-04    1.216e-04    5.740e-05   /
    CHEB/ -2.691e-01   5.390e-06    3.312e-06    1.570e-06   /
    CHEB/ -9.709e-02   -9.369e-06   -5.744e-06   -2.711e-06  /
    CHEB/ -4.575e-02   -4.512e-06   -2.768e-06   -1.307e-06  /
    CHEB/ -1.060e-02   -3.473e-06   -2.130e-06   -1.006e-06  /

H(3)+CO3(198)(+M)<=>H(3)+CO3(212)(+M)               1.000e+00 0.000     0.000    
    TCHEB/ 300.000   2500.000 /
    PCHEB/ 0.099     98.692   /
    CHEB/ 6 4/
    CHEB/ 9.113e+00    -1.754e-01   -8.745e-02   -2.642e-02  /
    CHEB/ 9.046e-01    1.848e-01    8.556e-02    2.044e-02   /
    CHEB/ 1.793e-01    -1.235e-02   6.186e-04    5.366e-03   /
    CHEB/ -2.819e-02   -6.523e-03   -4.033e-03   -1.472e-03  /
    CHEB/ -4.953e-02   -4.133e-04   -7.277e-04   -7.065e-04  /
    CHEB/ -3.118e-02   -1.065e-03   -5.602e-04   -2.275e-04  /

H(3)+CO3(179)(+M)<=>CHO3(169)(+M)                   1.000e+00 0.000     0.000    
    TCHEB/ 300.000   2500.000 /
    PCHEB/ 0.099     98.692   /
    CHEB/ 6 4/
    CHEB/ 7.729e+00    1.500e+00    -1.443e-04   -6.815e-05  /
    CHEB/ -1.671e+00   1.963e-04    1.204e-04    5.682e-05   /
    CHEB/ -4.257e-01   5.066e-06    3.113e-06    1.476e-06   /
    CHEB/ -1.119e-01   -9.666e-06   -5.927e-06   -2.798e-06  /
    CHEB/ -1.922e-02   -4.900e-06   -3.005e-06   -1.419e-06  /
    CHEB/ 8.771e-03    -3.852e-06   -2.362e-06   -1.116e-06  /

CO3(179)+O[CH]O(148)<=>CHO3(169)+HOCHO(1)           3.620000e+14 0.000     0.000    

CO3(179)+HOCH2O(35)<=>CHO3(169)+HOCHO(1)            2.712840e+10 0.470     0.000    

HO2(8)+CO3(179)<=>O2(2)+CHO3(169)                   2.759401e+04 2.254     36.997   

CO3(179)+HCO(15)<=>CO(11)+CHO3(169)                 1.000000e+13 0.000     0.000    

CO3(179)+HOCO(13)<=>CO2(12)+CHO3(169)               1.810000e+14 0.000     0.000    

CO3(179)+OCHO(64)<=>CO2(12)+CHO3(169)               1.356420e+10 0.470     0.000    

HO2(8)+CO3(179)<=>O2(2)+CHO3(202)                   1.750000e+10 0.000     -3.275   

O(6)+O[C](O)O(215)(+M)<=>OH(5)+CH2O3(182)(+M)       1.000e+00 0.000     0.000    
    TCHEB/ 300.000   2500.000 /
    PCHEB/ 0.099     98.692   /
    CHEB/ 6 4/
    CHEB/ 1.229e+01    -1.533e-01   -8.025e-02   -2.718e-02  /
    CHEB/ 5.340e-01    1.359e-01    6.506e-02    1.696e-02   /
    CHEB/ 7.801e-02    -1.945e-02   -5.563e-03   1.733e-03   /
    CHEB/ 2.206e-02    2.496e-03    5.452e-04    -2.289e-04  /
    CHEB/ 7.440e-03    8.206e-03    4.459e-03    1.573e-03   /
    CHEB/ 1.984e-03    5.327e-03    3.131e-03    1.340e-03   /

H(3)+CH2O4(217)(+M)<=>OH(5)+CH2O3(182)(+M)          1.000e+00 0.000     0.000    
    TCHEB/ 300.000   2500.000 /
    PCHEB/ 0.099     98.692   /
    CHEB/ 6 4/
    CHEB/ 1.354e+01    -1.263e-01   -6.815e-02   -2.468e-02  /
    CHEB/ 1.644e-01    1.109e-01    5.567e-02    1.660e-02   /
    CHEB/ -9.775e-03   -1.742e-02   -6.214e-03   3.339e-04   /
    CHEB/ -7.920e-03   2.965e-03    1.008e-03    -1.270e-05  /
    CHEB/ -4.094e-03   7.170e-03    4.017e-03    1.534e-03   /
    CHEB/ -2.202e-03   4.584e-03    2.707e-03    1.177e-03   /

H(3)+NH(67)<=>N(71)+H2(4)                           3.000000e+13 0.000     0.000    

OH(5)+NH(67)<=>N(71)+H2O(7)                         1.600000e+07 1.733     -0.576   

NH(67)+NH(67)<=>N(71)+NH2(65)                       5.700000e-01 3.880     0.342    

N(71)+OH(5)<=>NO(72)+H(3)                           3.800000e+13 0.000     0.000    

O2(2)+N(71)<=>O(6)+NO(72)                           6.400000e+09 1.000     6.280    

N(71)+CO2(12)<=>NO(72)+CO(11)                       2.000000e+12 0.000     20.000   

H(3)+CHO3(176)(+M)<=>OC1OO1(206)(+M)                1.000e+00 0.000     0.000    
    TCHEB/ 300.000   2500.000 /
    PCHEB/ 0.099     98.692   /
    CHEB/ 6 4/
    CHEB/ 8.849e+00    7.935e-01    -7.302e-02   2.809e-03   /
    CHEB/ 8.045e-01    6.011e-01    4.305e-02    -5.817e-03  /
    CHEB/ -3.456e-01   1.044e-01    2.972e-02    8.324e-04   /
    CHEB/ -9.044e-03   3.122e-03    5.110e-04    -3.656e-04  /
    CHEB/ 4.417e-02    -9.476e-03   -4.332e-03   -4.256e-04  /
    CHEB/ 2.643e-02    -8.350e-03   -2.497e-03   1.667e-04   /

OH(5)+OCHO(64)(+M)<=>H(3)+CHO3(176)(+M)             1.000e+00 0.000     0.000    
    TCHEB/ 300.000   2500.000 /
    PCHEB/ 0.099     98.692   /
    CHEB/ 6 4/
    CHEB/ 6.284e+00    -1.275e-02   -6.667e-03   -2.576e-03  /
    CHEB/ 4.057e+00    1.175e-02    5.668e-03    1.991e-03   /
    CHEB/ 2.527e-01    1.083e-03    9.644e-04    4.674e-04   /
    CHEB/ 7.923e-02    -7.992e-04   -3.509e-04   -4.028e-05  /
    CHEB/ 2.617e-02    -3.796e-04   -2.676e-04   -1.282e-04  /
    CHEB/ 9.980e-03    6.346e-05    1.417e-05    -1.575e-05  /

O(209)+HOCHO(1)(+M)<=>H(3)+CHO3(176)(+M)            1.000e+00 0.000     0.000    
    TCHEB/ 300.000   2500.000 /
    PCHEB/ 0.099     98.692   /
    CHEB/ 6 4/
    CHEB/ 1.267e+01    -2.249e-03   -1.335e-03   -5.917e-04  /
    CHEB/ -2.522e-02   1.676e-03    9.647e-04    4.008e-04   /
    CHEB/ -1.010e-02   2.568e-04    1.785e-04    1.018e-04   /
    CHEB/ -6.131e-03   -6.198e-05   -3.886e-05   -1.860e-05  /
    CHEB/ -4.192e-03   -3.107e-05   -2.053e-05   -1.107e-05  /
    CHEB/ -2.337e-03   7.627e-06    4.890e-06    2.470e-06   /

HO2(8)+[O]C1(O)OO1(178)<=>O2(2)+OC1(O)OO1(250)      1.400000e+11 0.000     0.000    

OH(5)+OC1(O)OO1(250)<=>H2O(7)+[O]C1(O)OO1(178)      5.400000e+07 1.443     0.113    

HO2(8)+CHO4(175)<=>H2O2(9)+CO4(168)                 4.100000e+04 2.500     10.697   

CO3(179)+HOCO(13)<=>CO2(12)+CHO3(202)               1.810000e+13 0.000     0.000    

CO3(179)+OCHO(64)<=>CO2(12)+CHO3(202)               9.445080e+09 0.509     0.000    

HOCO(13)+[O]C1(O)OO1(178)<=>CO2(12)+OC1(O)OO1(250)  1.810000e+13 0.000     0.000    

OCHO(64)+[O]C1(O)OO1(178)<=>CO2(12)+OC1(O)OO1(250)  9.445080e+09 0.509     0.000    

O(6)+CHO4(166)<=>OH(5)+CO4(168)                     1.700000e+08 1.500     7.351    

O(6)+CHO4(175)<=>OH(5)+CO4(168)                     8.700000e+12 0.000     4.750    

O(6)+CH2O4(173)<=>OH(5)+CHO4(175)                   1.700000e+08 1.500     7.351    

CHO4(175)+CH2O3(182)<=>CHO3(176)+CH2O4(173)         1.398000e-01 3.750     19.545   

OO[C]1OO1(229)+CHO4(175)<=>[O]O[C]1OO1(218)+CH2O4(173) 6.990000e-02 3.750     19.545   

[O]O[C]1OO1(218)+CH2O4(173)<=>OO[C]1OO1(229)+CHO4(166) 4.100000e+04 2.500     10.206   

CO3(198)+CH2O3(182)<=>CHO3(176)+CHO3(176)           2.097000e-01 3.750     19.545   

CO3(198)+O[C]1OO1(205)<=>CO3(212)+CHO3(176)         5.430000e+13 0.000     10.391   

CO3(198)+OO[C]1OO1(229)<=>[O]O[C]1OO1(218)+CHO3(176) 1.048500e-01 3.750     19.545   

CO4(168)+O[C]1OO1(205)<=>CO3(212)+CHO4(166)         3.620000e+13 0.000     20.133   

CO4(168)+O[C]1OO1(205)<=>CO3(212)+CHO4(175)         1.810000e+13 0.000     28.071   

O[C]1OO1(205)+CHO4(175)<=>CO3(212)+CH2O4(173)       3.620000e+13 0.000     20.133   

CO4(168)+OC1OO1(206)<=>O[C]1OO1(205)+CHO4(175)      2.800000e+12 0.000     16.013   

CO4(168)+O[C](O)O(215)<=>CHO4(175)+CH2O3(182)       5.430000e+13 0.000     0.000    

[O]C(O)(O)O(216)(+M)<=>OH(5)+CH2O3(182)(+M)         1.000e+00 0.000     0.000    
    TCHEB/ 300.000   2500.000 /
    PCHEB/ 0.099     98.692   /
    CHEB/ 6 4/
    CHEB/ 4.491e+00    2.610e-01    -5.169e-02   8.629e-04   /
    CHEB/ 5.030e+00    4.437e-01    -7.680e-02   -2.817e-03  /
    CHEB/ 1.939e-01    2.758e-01    -2.571e-02   -8.906e-03  /
    CHEB/ -3.025e-02   1.288e-01    8.235e-03    -8.494e-03  /
    CHEB/ -5.552e-02   4.944e-02    1.560e-02    -3.770e-03  /
    CHEB/ -3.962e-02   2.046e-02    1.051e-02    -1.916e-04  /

OH(5)+[O]C(O)(O)O(216)<=>H2O(7)+CH2O4(217)          8.100000e+07 1.443     0.113    

O(6)+O[C](O)O(215)(+M)<=>[O]C(O)(O)O(216)(+M)       1.000e+00 0.000     0.000    
    TCHEB/ 300.000   2500.000 /
    PCHEB/ 0.099     98.692   /
    CHEB/ 6 4/
    CHEB/ 1.081e+01    1.345e+00    -8.136e-02   -2.756e-02  /
    CHEB/ -6.106e-02   1.342e-01    6.400e-02    1.647e-02   /
    CHEB/ 4.148e-02    -1.996e-02   -5.866e-03   1.592e-03   /
    CHEB/ -1.864e-02   2.548e-03    5.641e-04    -2.309e-04  /
    CHEB/ -5.993e-02   8.553e-03    4.636e-03    1.627e-03   /
    CHEB/ -5.802e-02   5.750e-03    3.355e-03    1.415e-03   /

H(3)+CH2O4(217)(+M)<=>[O]C(O)(O)O(216)(+M)          1.000e+00 0.000     0.000    
    TCHEB/ 300.000   2500.000 /
    PCHEB/ 0.099     98.692   /
    CHEB/ 6 4/
    CHEB/ 1.196e+01    1.372e+00    -6.895e-02   -2.499e-02  /
    CHEB/ -3.855e-01   1.094e-01    5.479e-02    1.620e-02   /
    CHEB/ -3.428e-02   -1.798e-02   -6.545e-03   1.869e-04   /
    CHEB/ -4.626e-02   2.955e-03    9.927e-04    -2.770e-05  /
    CHEB/ -7.115e-02   7.442e-03    4.161e-03    1.582e-03   /
    CHEB/ -6.216e-02   4.933e-03    2.897e-03    1.246e-03   /

[O]C([O])O(197)(+M)<=>O(6)+HOCHO(1)(+M)             1.000e+00 0.000     0.000    
    TCHEB/ 300.000   2500.000 /
    PCHEB/ 0.099     98.692   /
    CHEB/ 6 4/
    CHEB/ 6.346e+00    1.396e+00    -5.309e-02   -1.727e-02  /
    CHEB/ 2.213e+00    1.212e-01    5.922e-02    1.720e-02   /
    CHEB/ -4.596e-04   -1.473e-02   -4.386e-03   9.131e-04   /
    CHEB/ -1.301e-02   -4.944e-03   -3.078e-03   -1.299e-03  /
    CHEB/ -8.901e-03   -5.200e-04   -4.961e-04   -3.624e-04  /
    CHEB/ -2.196e-03   3.485e-04    1.662e-04    3.155e-05   /

[O]C([O])O(197)(+M)<=>OC1OO1(206)(+M)               1.000e+00 0.000     0.000    
    TCHEB/ 300.000   2500.000 /
    PCHEB/ 0.099     98.692   /
    CHEB/ 6 4/
    CHEB/ 9.477e+00    1.842e+00    -2.868e-02   3.228e-03   /
    CHEB/ -1.366e+00   3.981e-01    8.993e-03    -1.185e-03  /
    CHEB/ -5.543e-01   1.449e-01    2.574e-02    1.273e-03   /
    CHEB/ -2.067e-01   4.936e-02    1.323e-02    1.251e-03   /
    CHEB/ -7.552e-02   2.234e-02    4.435e-03    -3.228e-04  /
    CHEB/ -3.093e-02   1.259e-02    1.365e-03    -9.447e-04  /

[O]C([O])O(197)(+M)<=>OH(5)+HOCO(13)(+M)            1.000e+00 0.000     0.000    
    TCHEB/ 300.000   2500.000 /
    PCHEB/ 0.099     98.692   /
    CHEB/ 6 4/
    CHEB/ 7.967e+00    4.948e-01    -1.999e-01   -2.540e-03  /
    CHEB/ 1.781e+00    8.451e-01    1.045e-01    -1.234e-02  /
    CHEB/ -3.183e-01   1.500e-01    6.106e-02    -2.619e-03  /
    CHEB/ -1.351e-01   2.097e-04    1.837e-02    5.818e-03   /
    CHEB/ -4.971e-02   -1.633e-02   7.829e-06    3.981e-03   /
    CHEB/ -2.482e-02   -1.080e-02   -3.006e-03   8.886e-04   /

[O]C([O])O(197)(+M)<=>CH2O3(182)(+M)                1.000e+00 0.000     0.000    
    TCHEB/ 300.000   2500.000 /
    PCHEB/ 0.099     98.692   /
    CHEB/ 6 4/
    CHEB/ 8.154e+00    1.819e+00    -2.388e-01   -1.495e-03  /
    CHEB/ 4.120e-01    7.310e-01    6.551e-02    -1.204e-02  /
    CHEB/ -7.325e-01   1.587e-01    4.975e-02    -6.416e-03  /
    CHEB/ -3.115e-01   3.275e-02    2.035e-02    1.268e-03   /
    CHEB/ -1.332e-01   7.639e-03    5.626e-03    2.113e-03   /
    CHEB/ -6.192e-02   7.288e-04    1.350e-03    9.642e-04   /

OH(5)+[O]C([O])O(197)<=>H2O(7)+CHO3(176)            9.445080e+09 0.509     0.000    

O(6)+[O]C([O])O(197)<=>OH(5)+CHO3(176)              9.445080e+09 0.509     0.000    

O2(2)+[O]C([O])O(197)<=>HO2(8)+CHO3(176)            1.889016e+10 0.509     0.000    

[O][C]1OO1(213)+[O]C([O])O(197)<=>O[C]1OO1(205)+CHO3(176) 9.445080e+09 0.509     0.000    

H(3)+[O]C([O])O(197)<=>H2(4)+CHO3(176)              1.356420e+10 0.470     0.000    

HO2(8)+[O]C([O])O(197)<=>H2O2(9)+CHO3(176)          9.445080e+09 0.509     0.000    

CHO3(176)+[O]C([O])O(197)<=>CHO3(176)+CH2O3(182)    1.889016e+10 0.509     0.000    

OCHO(64)+[O]C([O])O(197)<=>CHO3(176)+HOCHO(1)       1.889016e+10 0.509     0.000    

HOCO(13)+[O]C([O])O(197)<=>CHO3(176)+HOCHO(1)       1.356420e+10 0.470     0.000    

[O]C([O])O(197)(+M)<=>H(3)+CHO3(176)(+M)            1.000e+00 0.000     0.000    
    TCHEB/ 300.000   2500.000 /
    PCHEB/ 0.099     98.692   /
    CHEB/ 6 4/
    CHEB/ 9.432e+00    9.586e-01    -7.847e-02   -1.228e-04  /
    CHEB/ 3.625e-01    5.646e-01    6.252e-02    -5.173e-03  /
    CHEB/ -1.467e-01   2.684e-02    2.279e-02    2.934e-03   /
    CHEB/ -2.454e-02   -3.427e-02   -5.145e-03   7.650e-04   /
    CHEB/ 1.010e-02    -2.006e-02   -4.401e-03   2.966e-04   /
    CHEB/ 6.741e-03    -5.997e-03   -1.138e-03   1.935e-04   /

CHO4(175)+[O]C([O])O(197)<=>CHO3(176)+CH2O4(173)    1.889016e+10 0.509     0.000    

CHO4(166)+[O]C([O])O(197)<=>CHO3(176)+CH2O4(173)    9.445080e+09 0.509     0.000    

CO3(198)+[O]C([O])O(197)<=>CHO3(176)+CHO3(176)      2.833524e+10 0.509     0.000    

[O]O[C]1OO1(218)+[O]C([O])O(197)<=>CHO3(176)+OO[C]1OO1(229) 9.445080e+09 0.509     0.000    

OC1OO1(206)(+M)<=>CH2O3(182)(+M)                    1.000e+00 0.000     0.000    
    TCHEB/ 300.000   2500.000 /
    PCHEB/ 0.099     98.692   /
    CHEB/ 6 4/
    CHEB/ 4.350e+00    1.728e+00    -2.588e-01   -3.726e-04  /
    CHEB/ 4.588e+00    6.598e-01    4.360e-02    -1.084e-02  /
    CHEB/ -7.056e-01   1.428e-01    4.101e-02    -6.545e-03  /
    CHEB/ -2.239e-01   3.329e-02    1.802e-02    2.327e-04   /
    CHEB/ -9.177e-02   1.129e-02    5.946e-03    1.444e-03   /
    CHEB/ -5.662e-02   3.602e-03    2.280e-03    8.029e-04   /

OH(5)+OCHO(64)(+M)<=>OC1OO1(206)(+M)                1.000e+00 0.000     0.000    
    TCHEB/ 300.000   2500.000 /
    PCHEB/ 0.099     98.692   /
    CHEB/ 6 4/
    CHEB/ 2.857e+00    1.489e+00    -6.655e-03   -3.072e-03  /
    CHEB/ 3.388e+00    8.572e-03    5.170e-03    2.366e-03   /
    CHEB/ 1.944e-01    1.138e-03    6.992e-04    3.305e-04   /
    CHEB/ 1.234e-01    -2.335e-04   -1.360e-04   -5.825e-05  /
    CHEB/ 5.031e-02    -2.444e-04   -1.477e-04   -6.746e-05  /
    CHEB/ 1.096e-02    1.373e-05    7.410e-06    2.674e-06   /

OH(5)+HOCO(13)(+M)<=>OC1OO1(206)(+M)                1.000e+00 0.000     0.000    
    TCHEB/ 300.000   2500.000 /
    PCHEB/ 0.099     98.692   /
    CHEB/ 6 4/
    CHEB/ 5.167e+00    4.069e-01    -2.164e-01   -1.256e-03  /
    CHEB/ 2.341e+00    8.124e-01    9.224e-02    -1.138e-02  /
    CHEB/ -2.994e-01   1.756e-01    6.038e-02    -4.744e-03  /
    CHEB/ -1.740e-02   2.663e-02    2.195e-02    3.166e-03   /
    CHEB/ 1.273e-02    -2.149e-03   3.768e-03    3.056e-03   /
    CHEB/ -7.851e-03   -6.089e-03   -7.946e-04   1.094e-03   /

OH(5)+OCHO(64)(+M)<=>OH(5)+HOCO(13)(+M)             1.000e+00 0.000     0.000    
    TCHEB/ 300.000   2500.000 /
    PCHEB/ 0.099     98.692   /
    CHEB/ 6 4/
    CHEB/ 5.545e+00    -2.847e-01   -1.214e-01   -2.489e-02  /
    CHEB/ 4.313e+00    3.156e-01    1.201e-01    1.425e-02   /
    CHEB/ 1.148e-01    -1.577e-02   1.027e-02    1.310e-02   /
    CHEB/ 3.133e-02    -1.647e-02   -8.576e-03   -1.431e-03  /
    CHEB/ 9.393e-03    -2.476e-03   -2.756e-03   -1.946e-03  /
    CHEB/ -1.563e-03   -3.276e-04   -3.306e-04   -3.742e-04  /

O(209)+HOCHO(1)(+M)<=>OH(5)+HOCO(13)(+M)            1.000e+00 0.000     0.000    
    TCHEB/ 300.000   2500.000 /
    PCHEB/ 0.099     98.692   /
    CHEB/ 6 4/
    CHEB/ 1.164e+01    -3.643e-02   -2.144e-02   -9.321e-03  /
    CHEB/ 2.191e-01    4.209e-02    2.446e-02    1.036e-02   /
    CHEB/ -8.562e-02   -6.227e-03   -3.283e-03   -1.085e-03  /
    CHEB/ -2.669e-02   -6.558e-04   -4.867e-04   -2.979e-04  /
    CHEB/ -1.628e-02   3.212e-04    1.826e-04    7.152e-05   /
    CHEB/ -1.182e-02   -1.124e-04   -6.221e-05   -2.340e-05  /

OH(5)+OCHO(64)(+M)<=>CH2O3(182)(+M)                 1.000e+00 0.000     0.000    
    TCHEB/ 300.000   2500.000 /
    PCHEB/ 0.099     98.692   /
    CHEB/ 6 4/
    CHEB/ 4.273e+00    1.195e+00    -1.292e-01   -2.617e-02  /
    CHEB/ 3.030e+00    3.170e-01    1.174e-01    1.154e-02   /
    CHEB/ -2.422e-01   -6.497e-03   1.473e-02    1.396e-02   /
    CHEB/ -1.130e-01   -1.235e-02   -5.775e-03   -6.317e-05  /
    CHEB/ -5.856e-02   -1.827e-03   -2.160e-03   -1.475e-03  /
    CHEB/ -3.007e-02   -6.258e-04   -4.592e-04   -3.711e-04  /

O(209)+HOCHO(1)(+M)<=>CH2O3(182)(+M)                1.000e+00 0.000     0.000    
    TCHEB/ 300.000   2500.000 /
    PCHEB/ 0.099     98.692   /
    CHEB/ 6 4/
    CHEB/ 9.285e+00    1.463e+00    -2.195e-02   -9.541e-03  /
    CHEB/ -7.843e-01   4.224e-02    2.453e-02    1.037e-02   /
    CHEB/ -3.399e-01   -5.993e-03   -3.137e-03   -1.014e-03  /
    CHEB/ -1.306e-01   -5.390e-04   -4.141e-04   -2.627e-04  /
    CHEB/ -6.738e-02   3.664e-04    2.100e-04    8.424e-05   /
    CHEB/ -3.336e-02   -1.068e-04   -5.863e-05   -2.155e-05  /

OH(5)+OCHO(64)(+M)<=>[O]C([O])O(197)(+M)            1.000e+00 0.000     0.000    
    TCHEB/ 300.000   2500.000 /
    PCHEB/ 0.099     98.692   /
    CHEB/ 6 4/
    CHEB/ 3.443e+00    1.489e+00    -6.411e-03   -2.961e-03  /
    CHEB/ 3.538e+00    8.604e-03    5.191e-03    2.378e-03   /
    CHEB/ -2.772e-02   1.055e-03    6.496e-04    3.081e-04   /
    CHEB/ -1.640e-02   -2.721e-04   -1.596e-04   -6.933e-05  /
    CHEB/ -4.388e-03   -2.514e-04   -1.522e-04   -6.978e-05  /
    CHEB/ -8.236e-03   1.045e-05    5.363e-06    1.674e-06   /

O(209)+HOCHO(1)(+M)<=>OH(5)+OCHO(64)(+M)            1.000e+00 0.000     0.000    
    TCHEB/ 300.000   2500.000 /
    PCHEB/ 0.099     98.692   /
    CHEB/ 6 4/
    CHEB/ 1.010e+01    -1.311e-03   -8.028e-04   -3.779e-04  /
    CHEB/ 1.032e+00    6.923e-04    4.232e-04    1.987e-04   /
    CHEB/ 2.363e-01    3.131e-04    1.919e-04    9.052e-05   /
    CHEB/ 5.668e-02    5.586e-06    3.570e-06    1.822e-06   /
    CHEB/ 1.277e-02    -3.956e-05   -2.424e-05   -1.143e-05  /
    CHEB/ 2.609e-03    -1.533e-06   -9.468e-07   -4.542e-07  /

CH2O(14)(+M)<=>H(3)+HCO(15)(+M)                     8.000e+15 0.000     87.726   

    LOW/ 1.300e+36 -5.500    93.932   /

CH2O(14)(+M)<=>H2(4)+CO(11)(+M)                     3.700e+13 0.000     71.969   

    LOW/ 4.400e+38 -6.100    93.932   /

H(3)+CH2O(14)<=>H2(4)+HCO(15)                       1.000e+00 0.000     0.000    
    PLOG/ 0.040000  7.400e+23 -2.732    16.379   /
    PLOG/ 1.000000  1.400e+23 -2.355    17.519   /
    PLOG/ 10.000000 7.300e+23 -2.665    17.634   /
DUPLICATE
H(3)+CH2O(14)<=>H2(4)+HCO(15)                       1.000e+00 0.000     0.000    
    PLOG/ 0.040000  2.100e+10 1.057     3.720    /
    PLOG/ 1.000000  1.600e+15 -0.444    5.682    /
    PLOG/ 10.000000 4.200e+09 1.294     3.591    /
DUPLICATE


H(3)+CH2O(14)<=>H(3)+H2(4)+CO(11)                   1.000e+00 0.000     0.000    
    PLOG/ 0.040000  7.200e+08 1.903     11.733   /
    PLOG/ 1.000000  5.100e+07 2.182     11.524   /
    PLOG/ 10.000000 1.100e+09 1.812     13.163   /

O(6)+CH2O(14)<=>OH(5)+HCO(15)                       5.600000e+31 -5.189    19.968   
DUPLICATE
O(6)+CH2O(14)<=>OH(5)+HCO(15)                       1.400000e+15 -0.530    4.011    
DUPLICATE


O(6)+CH2O(14)<=>H(3)+OH(5)+CO(11)                   2.500000e+21 -1.903    22.674   

OH(5)+CH2O(14)<=>H2O(7)+HCO(15)                     1.000e+00 0.000     0.000    
    PLOG/ 0.040000  3.600e+09 1.167     -0.206   /
    PLOG/ 1.000000  1.900e+09 1.256     -0.302   /
    PLOG/ 10.000000 1.100e+09 1.330     -0.392   /

OH(5)+CH2O(14)<=>H(3)+H2O(7)+CO(11)                 1.000e+00 0.000     0.000    
    PLOG/ 0.040000  7.000e+10 0.911     8.646    /
    PLOG/ 1.000000  7.200e+10 0.892     9.310    /
    PLOG/ 10.000000 8.400e+10 0.879     9.843    /

HO2(8)+CH2O(14)<=>H2O2(9)+HCO(15)                   4.400000e+08 1.298     12.129   

HO2(8)+CH2O(14)<=>H(3)+H2O2(9)+CO(11)               2.500000e+14 0.027     30.120   

O2(2)+CH2O(14)<=>HO2(8)+HCO(15)                     1.800000e+16 -0.639    45.400   
DUPLICATE
O2(2)+CH2O(14)<=>HO2(8)+HCO(15)                     6.600000e+08 1.360     37.324   
DUPLICATE


O2(2)+CH2O(14)<=>H(3)+HO2(8)+CO(11)                 1.400000e+15 0.027     56.388   

HCO(15)+HCO(15)<=>CO(11)+CH2O(14)                   2.700000e+13 0.000     0.000    

OH(5)+CH2O(14)(+M)<=>HOCH2O(35)(+M)                 1.000e+00 0.000     0.000    
    TCHEB/ 300.000   2500.000 /
    PCHEB/ 0.099     98.692   /
    CHEB/ 6 4/
    CHEB/ 6.867e+00    1.488e+00    -7.539e-03   -3.471e-03  /
    CHEB/ 1.527e+00    1.106e-02    6.662e-03    3.033e-03   /
    CHEB/ 9.032e-02    -8.532e-04   -4.945e-04   -2.073e-04  /
    CHEB/ 1.022e-01    -1.209e-03   -7.322e-04   -3.373e-04  /
    CHEB/ 5.734e-02    -1.852e-04   -1.162e-04   -5.725e-05  /
    CHEB/ 1.775e-02    1.094e-04    6.580e-05    2.987e-05   /

OH(5)+CH2O(14)(+M)<=>H(3)+HOCHO(1)(+M)              1.000e+00 0.000     0.000    
    TCHEB/ 300.000   2500.000 /
    PCHEB/ 0.099     98.692   /
    CHEB/ 6 4/
    CHEB/ 9.639e+00    -1.164e-02   -7.050e-03   -3.248e-03  /
    CHEB/ 2.059e+00    1.108e-02    6.677e-03    3.046e-03   /
    CHEB/ 1.614e-01    -8.992e-04   -5.228e-04   -2.208e-04  /
    CHEB/ 5.045e-02    -1.147e-03   -6.958e-04   -3.216e-04  /
    CHEB/ 1.811e-02    -1.410e-04   -8.953e-05   -4.505e-05  /
    CHEB/ 7.019e-03    1.104e-04    6.651e-05    3.030e-05   /

OCHO(64)+CH2O(14)<=>HCO(15)+HOCHO(1)                1.420000e-07 5.640     9.221    

HOCO(13)+CH2O(14)<=>HCO(15)+HOCHO(1)                1.810000e+11 0.000     12.920   

OH(5)+CH2O(14)(+M)<=>O[CH]O(148)(+M)                1.000e+00 0.000     0.000    
    TCHEB/ 300.000   2500.000 /
    PCHEB/ 0.099     98.692   /
    CHEB/ 6 4/
    CHEB/ 1.566e+00    1.488e+00    -7.267e-03   -3.386e-03  /
    CHEB/ 4.039e+00    9.253e-03    5.621e-03    2.605e-03   /
    CHEB/ 4.604e-01    -5.363e-04   -3.172e-04   -1.390e-04  /
    CHEB/ 1.901e-01    -1.075e-03   -6.540e-04   -3.042e-04  /
    CHEB/ 7.915e-02    -2.590e-04   -1.591e-04   -7.536e-05  /
    CHEB/ 2.247e-02    8.356e-05    5.070e-05    2.343e-05   /

O(209)+HOCHO(1)(+M)<=>[O]C([O])O(197)(+M)           1.000e+00 0.000     0.000    
    TCHEB/ 300.000   2500.000 /
    PCHEB/ 0.099     98.692   /
    CHEB/ 6 4/
    CHEB/ 9.067e+00    1.499e+00    -8.396e-04   -3.952e-04  /
    CHEB/ -2.884e-01   6.522e-04    3.986e-04    1.870e-04   /
    CHEB/ -2.002e-01   3.191e-04    1.956e-04    9.222e-05   /
    CHEB/ -7.170e-02   1.593e-05    9.909e-06    4.808e-06   /
    CHEB/ -2.495e-02   -3.527e-05   -2.161e-05   -1.018e-05  /
    CHEB/ -1.744e-02   6.913e-08    3.636e-08    1.093e-08   /

HCO(15)+O[CH]O(148)<=>CH2O(14)+HOCHO(1)             3.620000e+14 0.000     0.000    

HCO(15)+HOCH2O(35)<=>CH2O(14)+HOCHO(1)              2.712840e+10 0.470     0.000    

HCO(15)+HOCO(13)<=>CO2(12)+CH2O(14)                 1.810000e+14 0.000     0.000    

HCO(15)+OCHO(64)<=>CO2(12)+CH2O(14)                 1.356420e+10 0.470     0.000    

CH2O(14)+HOCHO(1)(+M)<=>HCO(15)+HOCH2O(35)(+M)      1.000e+00 0.000     0.000    
    TCHEB/ 300.000   2500.000 /
    PCHEB/ 0.099     98.692   /
    CHEB/ 6 4/
    CHEB/ -2.199e+01   -3.463e-04   -2.123e-04   -1.002e-04  /
    CHEB/ 2.791e+01    2.378e-04    1.457e-04    6.877e-05   /
    CHEB/ 6.307e-02    -1.261e-04   -7.727e-05   -3.645e-05  /
    CHEB/ 2.401e-04    -8.581e-06   -5.272e-06   -2.499e-06  /
    CHEB/ -4.593e-03   1.832e-05    1.123e-05    5.305e-06   /
    CHEB/ -1.362e-03   2.876e-05    1.763e-05    8.323e-06   /

CO2(158)+CH2O(14)(+M)<=>CO2(12)+CH2O(14)(+M)        1.000e+00 0.000     0.000    
    TCHEB/ 300.000   2500.000 /
    PCHEB/ 0.099     98.692   /
    CHEB/ 6 4/
    CHEB/ -2.540e+00   -4.996e-01   1.368e-01    1.625e-02   /
    CHEB/ 1.153e+01    1.331e-01    -5.942e-02   1.028e-02   /
    CHEB/ 3.653e-01    1.211e-01    -2.244e-02   -1.048e-02  /
    CHEB/ 9.410e-02    2.622e-02    -1.483e-02   2.715e-03   /
    CHEB/ 1.007e-02    -8.812e-03   -1.049e-02   6.268e-03   /
    CHEB/ 1.310e-03    8.397e-04    -4.057e-03   1.645e-03   /

[CH]1OO1(190)(+M)<=>HOCO(13)(+M)                    1.000e+00 0.000     0.000    
    TCHEB/ 300.000   2500.000 /
    PCHEB/ 0.099     98.692   /
    CHEB/ 6 4/
    CHEB/ 6.170e+00    2.979e+00    -1.291e-02   -5.958e-03  /
    CHEB/ 5.885e-01    4.226e-03    2.557e-03    1.176e-03   /
    CHEB/ -3.137e-01   3.114e-03    1.868e-03    8.442e-04   /
    CHEB/ -1.204e-01   1.641e-03    9.842e-04    4.443e-04   /
    CHEB/ -6.442e-02   1.633e-04    9.956e-05    4.644e-05   /
    CHEB/ -8.876e-03   -5.372e-05   -3.028e-05   -1.188e-05  /

[CH]1OO1(190)(+M)<=>OH(5)+CO(11)(+M)                1.000e+00 0.000     0.000    
    TCHEB/ 300.000   2500.000 /
    PCHEB/ 0.099     98.692   /
    CHEB/ 6 4/
    CHEB/ 8.525e+00    1.479e+00    -1.292e-02   -5.960e-03  /
    CHEB/ -7.876e-03   4.211e-03    2.548e-03    1.172e-03   /
    CHEB/ -5.507e-01   3.101e-03    1.860e-03    8.407e-04   /
    CHEB/ -1.965e-01   1.632e-03    9.787e-04    4.418e-04   /
    CHEB/ -1.274e-01   1.578e-04    9.623e-05    4.491e-05   /
    CHEB/ -3.955e-02   -5.655e-05   -3.200e-05   -1.268e-05  /

[CH]1OO1(190)(+M)<=>OCHO(64)(+M)                    1.000e+00 0.000     0.000    
    TCHEB/ 300.000   2500.000 /
    PCHEB/ 0.099     98.692   /
    CHEB/ 6 4/
    CHEB/ 6.742e+00    2.982e+00    -1.113e-02   -5.120e-03  /
    CHEB/ 7.532e-01    2.144e-03    1.284e-03    5.781e-04   /
    CHEB/ -2.198e-01   2.813e-03    1.683e-03    7.563e-04   /
    CHEB/ -1.042e-01   1.677e-03    1.006e-03    4.544e-04   /
    CHEB/ -8.986e-02   3.267e-04    1.995e-04    9.338e-05   /
    CHEB/ -2.646e-02   -3.249e-05   -1.711e-05   -5.526e-06  /

[CH]1OO1(190)(+M)<=>H(3)+CO2(12)(+M)                1.000e+00 0.000     0.000    
    TCHEB/ 300.000   2500.000 /
    PCHEB/ 0.099     98.692   /
    CHEB/ 6 4/
    CHEB/ 8.978e+00    1.479e+00    -1.278e-02   -5.898e-03  /
    CHEB/ 1.125e+00    4.512e-03    2.730e-03    1.255e-03   /
    CHEB/ -1.501e-01   3.258e-03    1.955e-03    8.843e-04   /
    CHEB/ -9.643e-02   1.683e-03    1.010e-03    4.565e-04   /
    CHEB/ -6.297e-02   1.618e-04    9.897e-05    4.647e-05   /
    CHEB/ -1.985e-02   -6.298e-05   -3.571e-05   -1.422e-05  /

OH(5)+[CH]1OO1(190)(+M)<=>O(6)+HOCHO(1)(+M)         1.000e+00 0.000     0.000    
    TCHEB/ 300.000   2500.000 /
    PCHEB/ 0.099     98.692   /
    CHEB/ 6 4/
    CHEB/ 1.320e+01    -3.620e-04   -2.220e-04   -1.048e-04  /
    CHEB/ 3.061e-02    1.060e-04    6.497e-05    3.065e-05   /
    CHEB/ 5.002e-02    8.580e-05    5.260e-05    2.482e-05   /
    CHEB/ 2.687e-02    1.198e-05    7.348e-06    3.472e-06   /
    CHEB/ 1.290e-02    -5.933e-06   -3.635e-06   -1.713e-06  /
    CHEB/ 6.158e-03    1.347e-06    8.264e-07    3.905e-07   /

OH(5)+[CH]1OO1(190)(+M)<=>OC1OO1(206)(+M)           1.000e+00 0.000     0.000    
    TCHEB/ 300.000   2500.000 /
    PCHEB/ 0.099     98.692   /
    CHEB/ 6 4/
    CHEB/ 8.547e+00    1.500e+00    -2.250e-04   -1.062e-04  /
    CHEB/ -1.532e-01   9.137e-05    5.600e-05    2.642e-05   /
    CHEB/ 1.361e-01    8.111e-05    4.972e-05    2.346e-05   /
    CHEB/ 1.115e-01    1.045e-05    6.413e-06    3.030e-06   /
    CHEB/ 4.532e-02    -6.340e-06   -3.885e-06   -1.831e-06  /
    CHEB/ 6.874e-03    1.448e-06    8.878e-07    4.194e-07   /

O(6)+[CH]1OO1(190)(+M)<=>H(3)+[O][C]1OO1(213)(+M)   1.000e+00 0.000     0.000    
    TCHEB/ 300.000   2500.000 /
    PCHEB/ 0.099     98.692   /
    CHEB/ 6 4/
    CHEB/ 1.240e+01    -3.843e-07   -2.355e-07   -1.110e-07  /
    CHEB/ 4.747e-01    -3.258e-09   -2.209e-09   -1.235e-09  /
    CHEB/ 1.152e-01    9.747e-08    5.980e-08    2.826e-08   /
    CHEB/ 3.731e-02    8.811e-08    5.403e-08    2.552e-08   /
    CHEB/ 1.359e-02    3.994e-08    2.450e-08    1.157e-08   /
    CHEB/ 5.278e-03    7.738e-09    4.753e-09    2.251e-09   /

H(3)+CO2(158)(+M)<=>[CH]1OO1(190)(+M)               1.000e+00 0.000     0.000    
    TCHEB/ 300.000   2500.000 /
    PCHEB/ 0.099     98.692   /
    CHEB/ 6 4/
    CHEB/ 5.799e+00    1.485e+00    -8.826e-03   -4.091e-03  /
    CHEB/ -2.962e-01   3.271e-03    1.975e-03    9.042e-04   /
    CHEB/ -8.721e-02   2.558e-03    1.543e-03    7.052e-04   /
    CHEB/ -4.918e-02   8.214e-04    4.970e-04    2.285e-04   /
    CHEB/ -6.194e-02   1.184e-05    9.152e-06    6.045e-06   /
    CHEB/ -1.423e-02   -3.832e-05   -2.223e-05   -9.333e-06  /

OH(5)+[CH]1OO1(190)(+M)<=>H(3)+CHO3(176)(+M)        1.000e+00 0.000     0.000    
    TCHEB/ 300.000   2500.000 /
    PCHEB/ 0.099     98.692   /
    CHEB/ 6 4/
    CHEB/ 1.376e+01    -5.376e-04   -3.287e-04   -1.544e-04  /
    CHEB/ -3.409e-02   2.243e-04    1.366e-04    6.356e-05   /
    CHEB/ -2.219e-02   1.130e-04    6.928e-05    3.273e-05   /
    CHEB/ -1.120e-02   5.013e-06    3.140e-06    1.544e-06   /
    CHEB/ -5.706e-03   -8.801e-06   -5.380e-06   -2.525e-06  /
    CHEB/ -2.856e-03   2.037e-06    1.248e-06    5.879e-07   /

OH(5)+[CH]1OO1(190)(+M)<=>OH(5)+HOCO(13)(+M)        1.000e+00 0.000     0.000    
    TCHEB/ 300.000   2500.000 /
    PCHEB/ 0.099     98.692   /
    CHEB/ 6 4/
    CHEB/ 1.232e+01    -4.217e-03   -2.577e-03   -1.208e-03  /
    CHEB/ 3.733e-01    3.968e-03    2.420e-03    1.131e-03   /
    CHEB/ -5.051e-02   -2.389e-04   -1.425e-04   -6.352e-05  /
    CHEB/ -1.779e-02   -3.196e-06   -2.308e-06   -1.409e-06  /
    CHEB/ -1.636e-02   6.642e-05    4.049e-05    1.889e-05   /
    CHEB/ -1.025e-02   -1.497e-05   -9.092e-06   -4.212e-06  /

OH(5)+[CH]1OO1(190)(+M)<=>CH2O3(182)(+M)            1.000e+00 0.000     0.000    
    TCHEB/ 300.000   2500.000 /
    PCHEB/ 0.099     98.692   /
    CHEB/ 6 4/
    CHEB/ 9.258e+00    1.496e+00    -2.600e-03   -1.219e-03  /
    CHEB/ -4.511e-01   3.957e-03    2.414e-03    1.128e-03   /
    CHEB/ -2.223e-01   -2.363e-04   -1.409e-04   -6.277e-05  /
    CHEB/ -8.723e-02   7.769e-08    -3.006e-07   -4.611e-07  /
    CHEB/ -5.446e-02   6.896e-05    4.204e-05    1.962e-05   /
    CHEB/ -2.729e-02   -1.383e-05   -8.395e-06   -3.882e-06  /

OH(5)+[CH]1OO1(190)(+M)<=>OH(5)+OCHO(64)(+M)        1.000e+00 0.000     0.000    
    TCHEB/ 300.000   2500.000 /
    PCHEB/ 0.099     98.692   /
    CHEB/ 6 4/
    CHEB/ 1.147e+01    -3.658e-04   -2.243e-04   -1.059e-04  /
    CHEB/ 8.652e-01    1.009e-04    6.184e-05    2.917e-05   /
    CHEB/ 1.699e-01    8.328e-05    5.105e-05    2.409e-05   /
    CHEB/ 3.702e-02    1.100e-05    6.748e-06    3.189e-06   /
    CHEB/ 8.953e-03    -6.237e-06   -3.821e-06   -1.801e-06  /
    CHEB/ 2.581e-03    1.351e-06    8.286e-07    3.915e-07   /

OH(5)+[CH]1OO1(190)(+M)<=>[O]C([O])O(197)(+M)       1.000e+00 0.000     0.000    
    TCHEB/ 300.000   2500.000 /
    PCHEB/ 0.099     98.692   /
    CHEB/ 6 4/
    CHEB/ 9.661e+00    1.500e+00    -2.271e-04   -1.072e-04  /
    CHEB/ -1.699e-01   9.558e-05    5.859e-05    2.764e-05   /
    CHEB/ -1.521e-01   8.160e-05    5.002e-05    2.360e-05   /
    CHEB/ -5.245e-02   1.061e-05    6.511e-06    3.077e-06   /
    CHEB/ -1.796e-02   -6.294e-06   -3.856e-06   -1.818e-06  /
    CHEB/ -1.526e-02   1.440e-06    8.834e-07    4.173e-07   /

O(209)+CO3(212)(+M)<=>O1OC12OO2(228)(+M)            1.000e+00 0.000     0.000    
    TCHEB/ 300.000   2500.000 /
    PCHEB/ 0.099     98.692   /
    CHEB/ 6 4/
    CHEB/ 5.540e+00    1.500e+00    -2.050e-07   -9.683e-08  /
    CHEB/ -2.051e-01   1.448e-07    8.878e-08    4.193e-08   /
    CHEB/ -2.356e-02   -1.122e-09   -6.866e-10   -3.227e-10  /
    CHEB/ -9.551e-03   4.999e-09    3.068e-09    1.450e-09   /
    CHEB/ -1.151e-02   6.387e-09    3.918e-09    1.851e-09   /
    CHEB/ -7.687e-03   2.350e-09    1.442e-09    6.820e-10   /

O(6)+CO3(198)(+M)<=>O1OC12OO2(228)(+M)              1.000e+00 0.000     0.000    
    TCHEB/ 300.000   2500.000 /
    PCHEB/ 0.099     98.692   /
    CHEB/ 6 4/
    CHEB/ 1.369e+00    1.482e+00    -1.098e-02   -4.939e-03  /
    CHEB/ 6.015e-01    1.907e-02    1.137e-02    5.073e-03   /
    CHEB/ 1.263e-01    1.234e-04    1.052e-04    7.582e-05   /
    CHEB/ -2.867e-03   -1.603e-03   -9.516e-04   -4.208e-04  /
    CHEB/ -2.776e-02   -2.326e-04   -1.428e-04   -6.739e-05  /
    CHEB/ -1.437e-02   -8.768e-06   -6.281e-06   -3.793e-06  /

O(6)+CO3(179)(+M)<=>O1OC12OO2(228)(+M)              1.000e+00 0.000     0.000    
    TCHEB/ 300.000   2500.000 /
    PCHEB/ 0.099     98.692   /
    CHEB/ 6 4/
    CHEB/ -1.523e+00   1.499e+00    -6.530e-04   -3.076e-04  /
    CHEB/ 2.824e-01    9.809e-04    6.007e-04    2.829e-04   /
    CHEB/ 1.545e-01    7.453e-05    4.569e-05    2.156e-05   /
    CHEB/ 2.184e-02    -7.820e-05   -4.788e-05   -2.254e-05  /
    CHEB/ -1.878e-02   -2.532e-05   -1.551e-05   -7.310e-06  /
    CHEB/ -1.367e-02   -9.386e-06   -5.747e-06   -2.705e-06  /

O(6)+HCO(15)(+M)<=>[CH]1OO1(190)(+M)                1.000e+00 0.000     0.000    
    TCHEB/ 300.000   2500.000 /
    PCHEB/ 0.099     98.692   /
    CHEB/ 6 4/
    CHEB/ 6.052e+00    1.488e+00    -7.515e-03   -3.487e-03  /
    CHEB/ 1.121e+00    2.459e-03    1.483e-03    6.772e-04   /
    CHEB/ 2.757e-01    2.191e-03    1.322e-03    6.050e-04   /
    CHEB/ 7.263e-02    6.958e-04    4.222e-04    1.952e-04   /
    CHEB/ -1.867e-02   7.308e-05    4.607e-05    2.290e-05   /
    CHEB/ 2.835e-03    -7.142e-06   -3.593e-06   -9.741e-07  /

HO2(8)+OCHO(64)(+M)<=>CH2O4(173)(+M)                1.000e+00 0.000     0.000    
    TCHEB/ 300.000   2500.000 /
    PCHEB/ 0.099     98.692   /
    CHEB/ 6 4/
    CHEB/ -4.150e+00   1.390e+00    -5.893e-02   -2.117e-02  /
    CHEB/ 7.740e+00    1.268e-01    6.565e-02    2.196e-02   /
    CHEB/ 5.035e-02    -1.408e-02   -5.280e-03   -1.960e-04  /
    CHEB/ 4.935e-02    -5.913e-03   -3.376e-03   -1.303e-03  /
    CHEB/ 5.332e-02    -6.327e-04   -5.775e-04   -4.009e-04  /
    CHEB/ 4.067e-02    6.284e-04    3.071e-04    7.438e-05   /

HO2(8)+OCHO(64)(+M)<=>[O]O[C](O)O(183)(+M)          1.000e+00 0.000     0.000    
    TCHEB/ 300.000   2500.000 /
    PCHEB/ 0.099     98.692   /
    CHEB/ 6 4/
    CHEB/ -1.176e+01   1.415e+00    -4.678e-02   -1.789e-02  /
    CHEB/ 9.428e+00    1.070e-01    5.762e-02    2.099e-02   /
    CHEB/ 5.459e-01    -1.922e-02   -8.766e-03   -1.913e-03  /
    CHEB/ 1.860e-01    -4.305e-03   -2.832e-03   -1.401e-03  /
    CHEB/ 6.818e-02    1.686e-04    -9.230e-05   -2.036e-04  /
    CHEB/ -6.991e-04   4.108e-04    2.479e-04    1.032e-04   /

HO2(8)+OCHO(64)(+M)<=>OC1(O)OO1(250)(+M)            1.000e+00 0.000     0.000    
    TCHEB/ 300.000   2500.000 /
    PCHEB/ 0.099     98.692   /
    CHEB/ 6 4/
    CHEB/ -1.181e+01   1.404e+00    -5.212e-02   -1.950e-02  /
    CHEB/ 9.080e+00    1.161e-01    6.163e-02    2.178e-02   /
    CHEB/ 6.253e-01    -1.691e-02   -7.154e-03   -1.068e-03  /
    CHEB/ 2.763e-01    -5.083e-03   -3.133e-03   -1.396e-03  /
    CHEB/ 9.118e-02    -2.185e-04   -3.440e-04   -3.230e-04  /
    CHEB/ -9.896e-03   4.517e-04    2.416e-04    7.471e-05   /

HO2(8)+OCHO(64)(+M)<=>CH2O4(217)(+M)                1.000e+00 0.000     0.000    
    TCHEB/ 300.000   2500.000 /
    PCHEB/ 0.099     98.692   /
    CHEB/ 6 4/
    CHEB/ -1.099e+01   1.405e+00    -5.175e-02   -1.939e-02  /
    CHEB/ 9.077e+00    1.155e-01    6.137e-02    2.173e-02   /
    CHEB/ 3.451e-01    -1.710e-02   -7.279e-03   -1.131e-03  /
    CHEB/ 1.283e-01    -5.042e-03   -3.121e-03   -1.400e-03  /
    CHEB/ 6.316e-02    -1.903e-04   -3.265e-04   -3.154e-04  /
    CHEB/ 2.897e-03    4.510e-04    2.433e-04    7.716e-05   /

O(6)+[O]C([O])O(197)(+M)<=>HO2(8)+OCHO(64)(+M)      1.000e+00 0.000     0.000    
    TCHEB/ 300.000   2500.000 /
    PCHEB/ 0.099     98.692   /
    CHEB/ 6 4/
    CHEB/ 7.192e+00    -5.298e-06   -3.250e-06   -1.535e-06  /
    CHEB/ 9.840e-01    3.436e-06    2.108e-06    9.955e-07   /
    CHEB/ 3.426e-01    -4.960e-08   -3.039e-08   -1.432e-08  /
    CHEB/ 1.243e-01    -6.863e-09   -4.194e-09   -1.967e-09  /
    CHEB/ 4.325e-02    -2.158e-08   -1.322e-08   -6.236e-09  /
    CHEB/ 1.419e-02    -1.923e-08   -1.179e-08   -5.563e-09  /

O(6)+OC1OO1(206)(+M)<=>HO2(8)+OCHO(64)(+M)          1.000e+00 0.000     0.000    
    TCHEB/ 300.000   2500.000 /
    PCHEB/ 0.099     98.692   /
    CHEB/ 6 4/
    CHEB/ 6.082e+00    -5.441e-06   -3.337e-06   -1.576e-06  /
    CHEB/ 1.551e+00    3.605e-06    2.211e-06    1.045e-06   /
    CHEB/ 4.230e-01    -4.470e-08   -2.739e-08   -1.291e-08  /
    CHEB/ 1.330e-01    -3.288e-09   -2.001e-09   -9.303e-10  /
    CHEB/ 3.982e-02    -1.866e-08   -1.144e-08   -5.392e-09  /
    CHEB/ 4.357e-03    -1.724e-08   -1.057e-08   -4.985e-09  /

H(3)+CHO4(166)(+M)<=>HO2(8)+OCHO(64)(+M)            1.000e+00 0.000     0.000    
    TCHEB/ 300.000   2500.000 /
    PCHEB/ 0.099     98.692   /
    CHEB/ 6 4/
    CHEB/ 8.876e-01    -3.299e-01   -1.379e-01   -2.581e-02  /
    CHEB/ 8.626e+00    2.894e-01    1.028e-01    5.976e-03   /
    CHEB/ 2.454e-02    3.808e-02    2.839e-02    1.286e-02   /
    CHEB/ 6.508e-03    -3.956e-03   2.184e-03    3.970e-03   /
    CHEB/ -5.542e-03   -5.439e-03   -2.201e-03   6.765e-05   /
    CHEB/ -6.014e-03   -2.295e-03   -1.466e-03   -5.840e-04  /

OH(5)+CHO3(169)(+M)<=>HO2(8)+OCHO(64)(+M)           1.000e+00 0.000     0.000    
    TCHEB/ 300.000   2500.000 /
    PCHEB/ 0.099     98.692   /
    CHEB/ 6 4/
    CHEB/ 9.482e+00    -2.546e-04   -1.561e-04   -7.372e-05  /
    CHEB/ 1.105e+00    1.726e-04    1.058e-04    4.993e-05   /
    CHEB/ 1.987e-01    -7.160e-05   -4.389e-05   -2.071e-05  /
    CHEB/ 1.932e-02    -1.135e-05   -6.964e-06   -3.292e-06  /
    CHEB/ -5.316e-03   1.273e-05    7.807e-06    3.686e-06   /
    CHEB/ -6.353e-03   1.453e-05    8.911e-06    4.208e-06   /
DUPLICATE

HO2(8)+OCHO(64)(+M)<=>OH(5)+CHO3(176)(+M)           1.000e+00 0.000     0.000    
    TCHEB/ 300.000   2500.000 /
    PCHEB/ 0.099     98.692   /
    CHEB/ 6 4/
    CHEB/ -1.244e+00   -1.079e-01   -5.771e-02   -2.082e-02  /
    CHEB/ 8.695e+00    1.253e-01    6.512e-02    2.194e-02   /
    CHEB/ 2.486e-01    -1.475e-02   -5.692e-03   -3.736e-04  /
    CHEB/ 8.349e-02    -5.944e-03   -3.428e-03   -1.352e-03  /
    CHEB/ 3.131e-02    -5.871e-04   -5.542e-04   -3.957e-04  /
    CHEB/ 7.101e-03    6.232e-04    3.090e-04    7.872e-05   /

HO2(8)+OCHO(64)(+M)<=>HO2(8)+HOCO(13)(+M)           1.000e+00 0.000     0.000    
    TCHEB/ 300.000   2500.000 /
    PCHEB/ 0.099     98.692   /
    CHEB/ 6 4/
    CHEB/ -3.298e+00   -9.965e-02   -5.371e-02   -1.967e-02  /
    CHEB/ 8.962e+00    1.198e-01    6.290e-02    2.169e-02   /
    CHEB/ 4.364e-01    -1.695e-02   -7.072e-03   -9.972e-04  /
    CHEB/ 1.534e-01    -5.807e-03   -3.468e-03   -1.466e-03  /
    CHEB/ 5.493e-02    -3.108e-04   -3.985e-04   -3.406e-04  /
    CHEB/ 1.485e-02    6.482e-04    3.423e-04    1.071e-04   /

H(3)+CHO4(175)(+M)<=>HO2(8)+OCHO(64)(+M)            1.000e+00 0.000     0.000    
    TCHEB/ 300.000   2500.000 /
    PCHEB/ 0.099     98.692   /
    CHEB/ 6 4/
    CHEB/ 6.393e+00    -8.958e-02   -4.705e-02   -1.624e-02  /
    CHEB/ 4.927e+00    1.065e-01    5.410e-02    1.716e-02   /
    CHEB/ 1.962e-01    -1.331e-02   -4.690e-03   1.784e-04   /
    CHEB/ 7.437e-02    -6.344e-03   -3.731e-03   -1.525e-03  /
    CHEB/ 3.037e-02    -8.515e-05   -2.999e-04   -3.213e-04  /
    CHEB/ 1.475e-02    7.894e-04    4.241e-04    1.406e-04   /

HO2(8)+OCHO(64)(+M)<=>O(6)+CH2O3(182)(+M)           1.000e+00 0.000     0.000    
    TCHEB/ 300.000   2500.000 /
    PCHEB/ 0.099     98.692   /
    CHEB/ 6 4/
    CHEB/ -7.576e+00   -9.040e-02   -4.939e-02   -1.861e-02  /
    CHEB/ 9.437e+00    1.131e-01    6.044e-02    2.167e-02   /
    CHEB/ 7.401e-01    -1.849e-02   -8.153e-03   -1.535e-03  /
    CHEB/ 3.218e-01    -5.281e-03   -3.330e-03   -1.549e-03  /
    CHEB/ 1.312e-01    -2.362e-04   -3.599e-04   -3.394e-04  /
    CHEB/ 2.510e-02    4.167e-04    2.314e-04    7.836e-05   /

HO2(8)+OCHO(64)(+M)<=>O(209)+CH2O3(182)(+M)         1.000e+00 0.000     0.000    
    TCHEB/ 300.000   2500.000 /
    PCHEB/ 0.099     98.692   /
    CHEB/ 6 4/
    CHEB/ -1.025e+01   -8.581e-02   -4.717e-02   -1.801e-02  /
    CHEB/ 9.483e+00    1.078e-01    5.796e-02    2.108e-02   /
    CHEB/ 6.460e-01    -1.909e-02   -8.666e-03   -1.857e-03  /
    CHEB/ 2.338e-01    -4.405e-03   -2.880e-03   -1.412e-03  /
    CHEB/ 8.229e-02    1.359e-04    -1.150e-04   -2.156e-04  /
    CHEB/ 5.910e-03    4.188e-04    2.501e-04    1.020e-04   /

H(3)+[O]C1(O)OO1(178)(+M)<=>HO2(8)+OCHO(64)(+M)     1.000e+00 0.000     0.000    
    TCHEB/ 300.000   2500.000 /
    PCHEB/ 0.099     98.692   /
    CHEB/ 6 4/
    CHEB/ 1.589e+00    -1.329e-02   -8.064e-03   -3.726e-03  /
    CHEB/ 2.297e+00    1.613e-02    9.761e-03    4.488e-03   /
    CHEB/ 6.967e-01    -2.572e-03   -1.526e-03   -6.728e-04  /
    CHEB/ 2.054e-01    -5.129e-04   -3.249e-04   -1.628e-04  /
    CHEB/ 5.483e-02    -2.171e-04   -1.305e-04   -5.932e-05  /
    CHEB/ -4.686e-04   9.670e-05    5.828e-05    2.659e-05   /

O(6)+CO3(179)(+M)<=>O(6)+CO3(198)(+M)               1.000e+00 0.000     0.000    
    TCHEB/ 300.000   2500.000 /
    PCHEB/ 0.099     98.692   /
    CHEB/ 6 4/
    CHEB/ 9.075e+00    -2.416e-06   -1.482e-06   -7.000e-07  /
    CHEB/ 6.087e-01    1.568e-06    9.617e-07    4.542e-07   /
    CHEB/ 2.954e-01    5.173e-10    3.307e-10    1.688e-10   /
    CHEB/ 1.198e-01    1.878e-08    1.152e-08    5.439e-09   /
    CHEB/ 4.528e-02    5.750e-09    3.527e-09    1.666e-09   /
    CHEB/ 1.540e-02    2.189e-09    1.343e-09    6.343e-10   /

O(209)+CO3(212)(+M)<=>O(6)+CO3(198)(+M)             1.000e+00 0.000     0.000    
    TCHEB/ 300.000   2500.000 /
    PCHEB/ 0.099     98.692   /
    CHEB/ 6 4/
    CHEB/ 4.108e+00    -3.652e-03   -2.229e-03   -1.043e-03  /
    CHEB/ 3.044e-01    3.751e-03    2.288e-03    1.069e-03   /
    CHEB/ 3.087e-01    1.257e-04    7.760e-05    3.714e-05   /
    CHEB/ 5.383e-02    -3.487e-04   -2.125e-04   -9.912e-05  /
    CHEB/ -2.279e-02   -7.288e-05   -4.461e-05   -2.098e-05  /
    CHEB/ -1.758e-02   -7.332e-06   -4.510e-06   -2.143e-06  /

O(6)+HOCH2O(35)(+M)<=>HO2(8)+CH2O(14)(+M)           1.000e+00 0.000     0.000    
    TCHEB/ 300.000   2500.000 /
    PCHEB/ 0.099     98.692   /
    CHEB/ 6 4/
    CHEB/ 1.160e+01    -9.040e-02   -4.947e-02   -1.847e-02  /
    CHEB/ 4.587e-01    1.046e-01    5.546e-02    1.917e-02   /
    CHEB/ 1.072e-01    -1.324e-02   -5.017e-03   -8.956e-06  /
    CHEB/ 2.585e-02    -3.473e-03   -2.656e-03   -1.559e-03  /
    CHEB/ 1.744e-02    -5.352e-03   -2.824e-03   -1.005e-03  /
    CHEB/ -8.548e-04   3.058e-03    1.351e-03    2.417e-04   /

HO2(8)+CH2O(14)(+M)<=>OH(5)+HOCHO(1)(+M)            1.000e+00 0.000     0.000    
    TCHEB/ 300.000   2500.000 /
    PCHEB/ 0.099     98.692   /
    CHEB/ 6 4/
    CHEB/ -2.709e-01   -6.337e-01   -1.065e-01   4.811e-03   /
    CHEB/ 8.179e+00    6.682e-01    6.409e-02    -2.121e-02  /
    CHEB/ 2.993e-01    4.124e-02    5.490e-02    9.071e-03   /
    CHEB/ 8.253e-02    -6.318e-02   -3.669e-03   7.776e-03   /
    CHEB/ 3.567e-02    -3.270e-02   -1.295e-02   -7.445e-04  /
    CHEB/ 2.262e-02    2.115e-04    -5.691e-03   -2.391e-03  /

HCO(15)+O[C](O)O(215)<=>CH2O(14)+CH2O3(182)         5.430000e+14 0.000     0.000    

CH2O(14)+HOCHO(1)(+M)<=>C2H4O3(263)(+M)             1.000e+00 0.000     0.000    
    TCHEB/ 300.000   2500.000 /
    PCHEB/ 0.099     98.692   /
    CHEB/ 6 4/
    CHEB/ 9.568e+00    9.467e-01    -8.220e-02   -2.822e-04  /
    CHEB/ -1.259e-01   6.047e-01    6.541e-02    -7.496e-03  /
    CHEB/ -1.568e-01   1.344e-03    2.607e-02    6.570e-03   /
    CHEB/ 3.433e-02    -4.540e-02   -6.502e-03   1.274e-03   /
    CHEB/ 9.190e-03    -9.869e-03   -3.382e-03   -5.364e-04  /
    CHEB/ -2.782e-02   1.963e-03    -3.574e-05   9.078e-05   /
DUPLICATE

CH2O(14)+HOCHO(1)(+M)<=>C2H4O3(263)(+M)             1.000e+00 0.000     0.000    
    TCHEB/ 300.000   2500.000 /
    PCHEB/ 0.099     98.692   /
    CHEB/ 6 4/
    CHEB/ 9.568e+00    9.467e-01    -8.220e-02   -2.820e-04  /
    CHEB/ -1.259e-01   6.047e-01    6.541e-02    -7.496e-03  /
    CHEB/ -1.568e-01   1.344e-03    2.607e-02    6.570e-03   /
    CHEB/ 3.433e-02    -4.540e-02   -6.502e-03   1.274e-03   /
    CHEB/ 9.191e-03    -9.869e-03   -3.382e-03   -5.364e-04  /
    CHEB/ -2.782e-02   1.963e-03    -3.578e-05   9.079e-05   /
DUPLICATE

C2H4O3(263)(+M)<=>HCO(15)+HOCH2O(35)(+M)            1.000e+00 0.000     0.000    
    TCHEB/ 300.000   2500.000 /
    PCHEB/ 0.099     98.692   /
    CHEB/ 6 4/
    CHEB/ -2.883e+01   1.500e+00    -2.140e-04   -1.010e-04  /
    CHEB/ 3.125e+01    2.347e-04    1.438e-04    6.787e-05   /
    CHEB/ -9.738e-02   -1.281e-04   -7.849e-05   -3.703e-05  /
    CHEB/ -3.139e-02   -9.395e-06   -5.771e-06   -2.735e-06  /
    CHEB/ -6.501e-02   1.842e-05    1.130e-05    5.334e-06   /
    CHEB/ -7.820e-02   2.936e-05    1.800e-05    8.498e-06   /

O(6)+HOCHO(1)(+M)<=>H(3)+[O]C1OO1(210)(+M)          1.000e+00 0.000     0.000    
    TCHEB/ 300.000   2500.000 /
    PCHEB/ 0.099     98.692   /
    CHEB/ 6 4/
    CHEB/ -2.504e+01   -2.855e-04   -1.751e-04   -8.265e-05  /
    CHEB/ 2.920e+01    8.531e-05    5.230e-05    2.468e-05   /
    CHEB/ 5.826e-02    7.234e-05    4.435e-05    2.093e-05   /
    CHEB/ 4.199e-02    1.158e-05    7.106e-06    3.357e-06   /
    CHEB/ 2.557e-02    -4.515e-06   -2.766e-06   -1.304e-06  /
    CHEB/ 1.138e-02    6.404e-07    3.930e-07    1.859e-07   /

OC1OO1(206)(+M)<=>H(3)+[O]C1OO1(210)(+M)            1.000e+00 0.000     0.000    
    TCHEB/ 300.000   2500.000 /
    PCHEB/ 0.099     98.692   /
    CHEB/ 6 4/
    CHEB/ -3.410e+01   1.500e+00    -1.767e-04   -8.344e-05  /
    CHEB/ 3.371e+01    7.363e-05    4.514e-05    2.130e-05   /
    CHEB/ 9.956e-02    6.910e-05    4.236e-05    1.999e-05   /
    CHEB/ 9.859e-02    1.104e-05    6.774e-06    3.200e-06   /
    CHEB/ 4.210e-02    -4.313e-06   -2.643e-06   -1.246e-06  /
    CHEB/ 3.428e-03    9.812e-07    6.019e-07    2.845e-07   /

[O]C1OO1(210)+O[CH]O(148)<=>HOCHO(1)+OC1OO1(206)    3.620000e+13 0.000     0.000    

[O]C1OO1(210)+HOCH2O(35)<=>HOCHO(1)+OC1OO1(206)     1.889016e+10 0.509     0.000    

HO2(8)+[O]C1OO1(210)<=>O2(2)+OC1OO1(206)            1.400000e+11 0.000     0.000    

[O]C1OO1(210)(+M)<=>OH(5)+CO2(12)(+M)               1.000e+00 0.000     0.000    
    TCHEB/ 300.000   2500.000 /
    PCHEB/ 0.099     98.692   /
    CHEB/ 6 4/
    CHEB/ -1.102e+01   1.336e+00    -8.486e-02   -2.791e-02  /
    CHEB/ 1.237e+01    1.466e-01    6.965e-02    1.776e-02   /
    CHEB/ -3.583e-01   -8.633e-03   1.320e-04    3.590e-03   /
    CHEB/ -2.893e-01   -3.531e-03   -2.174e-03   -7.839e-04  /
    CHEB/ -1.613e-01   1.099e-06    -2.527e-04   -3.139e-04  /
    CHEB/ -7.884e-02   -1.192e-03   -6.181e-04   -2.175e-04  /

[O]C1OO1(210)(+M)<=>CHO3(176)(+M)                   1.000e+00 0.000     0.000    
    TCHEB/ 300.000   2500.000 /
    PCHEB/ 0.099     98.692   /
    CHEB/ 6 4/
    CHEB/ -1.501e+01   2.836e+00    -8.500e-02   -2.797e-02  /
    CHEB/ 1.234e+01    1.463e-01    6.947e-02    1.768e-02   /
    CHEB/ -4.149e-01   -8.775e-03   4.828e-05    3.553e-03   /
    CHEB/ -3.712e-01   -3.594e-03   -2.210e-03   -7.986e-04  /
    CHEB/ -1.949e-01   -2.974e-05   -2.696e-04   -3.202e-04  /
    CHEB/ -6.344e-02   -1.211e-03   -6.283e-04   -2.208e-04  /

[O]C1OO1(210)(+M)<=>O[C]1OO1(205)(+M)               1.000e+00 0.000     0.000    
    TCHEB/ 300.000   2500.000 /
    PCHEB/ 0.099     98.692   /
    CHEB/ 6 4/
    CHEB/ -1.193e+01   2.836e+00    -8.499e-02   -2.794e-02  /
    CHEB/ 1.209e+01    1.462e-01    6.937e-02    1.764e-02   /
    CHEB/ -1.475e-01   -8.926e-03   -4.284e-05   3.511e-03   /
    CHEB/ -1.179e-01   -3.691e-03   -2.268e-03   -8.252e-04  /
    CHEB/ -5.955e-02   -6.026e-05   -2.868e-04   -3.271e-04  /
    CHEB/ -1.765e-02   -1.191e-03   -6.144e-04   -2.131e-04  /

[O]C1OO1(210)(+M)<=>O(6)+HOCO(13)(+M)               1.000e+00 0.000     0.000    
    TCHEB/ 300.000   2500.000 /
    PCHEB/ 0.099     98.692   /
    CHEB/ 6 4/
    CHEB/ -1.320e+01   1.345e+00    -8.015e-02   -2.625e-02  /
    CHEB/ 1.245e+01    1.539e-01    7.421e-02    1.990e-02   /
    CHEB/ -1.270e-01   -7.359e-03   1.005e-03    4.092e-03   /
    CHEB/ -1.814e-01   -3.900e-03   -2.396e-03   -8.761e-04  /
    CHEB/ -1.191e-01   -3.003e-04   -4.587e-04   -4.290e-04  /
    CHEB/ -6.232e-02   -1.161e-03   -6.292e-04   -2.478e-04  /

[O]C1OO1(210)(+M)<=>H(3)+[O][C]1OO1(213)(+M)        1.000e+00 0.000     0.000    
    TCHEB/ 300.000   2500.000 /
    PCHEB/ 0.099     98.692   /
    CHEB/ 6 4/
    CHEB/ 1.021e+01    1.499e+00    -8.121e-04   -3.801e-04  /
    CHEB/ -3.136e-01   1.433e-03    8.757e-04    4.104e-04   /
    CHEB/ -5.755e-02   8.189e-05    4.919e-05    2.230e-05   /
    CHEB/ -1.924e-02   -1.199e-04   -7.332e-05   -3.442e-05  /
    CHEB/ -9.354e-03   -7.604e-05   -4.617e-05   -2.138e-05  /
    CHEB/ -2.794e-03   -1.300e-05   -7.810e-06   -3.541e-06  /

OH(5)+[O]C1OO1(210)<=>H2O(7)+CO3(212)               9.445080e+09 0.509     0.000    

[O][C]1OO1(213)+O[C]1OO1(205)<=>CO3(212)+[O]C1OO1(210) 1.810000e+13 0.000     131.680  

[O]C1OO1(210)(+M)<=>O2(2)+HCO(15)(+M)               1.000e+00 0.000     0.000    
    TCHEB/ 300.000   2500.000 /
    PCHEB/ 0.099     98.692   /
    CHEB/ 6 4/
    CHEB/ 6.133e+00    8.845e-01    -9.382e-02   -2.679e-03  /
    CHEB/ 2.321e-01    6.156e-01    6.094e-02    -9.900e-03  /
    CHEB/ -3.282e-01   5.444e-02    3.795e-02    9.371e-03   /
    CHEB/ -2.004e-01   -3.886e-02   -9.979e-04   3.430e-03   /
    CHEB/ -8.405e-02   -2.499e-02   -5.919e-03   -1.081e-03  /
    CHEB/ -3.233e-02   -6.191e-03   -2.976e-03   -9.860e-04  /

O(6)+[O]C1OO1(210)<=>OH(5)+CO3(212)                 9.445080e+09 0.509     0.000    

[O][C]1OO1(213)+[O]C1OO1(210)<=>CO3(212)+O[C]1OO1(205) 9.445080e+09 0.509     0.000    

O2(2)+[O]C1OO1(210)<=>HO2(8)+CO3(212)               1.889016e+10 0.509     0.000    

[O]C1OO1(210)(+M)<=>OH(5)+CO2(158)(+M)              1.000e+00 0.000     0.000    
    TCHEB/ 300.000   2500.000 /
    PCHEB/ 0.099     98.692   /
    CHEB/ 6 4/
    CHEB/ -1.336e+01   1.341e+00    -8.235e-02   -2.703e-02  /
    CHEB/ 1.294e+01    1.506e-01    7.212e-02    1.891e-02   /
    CHEB/ -1.345e-01   -7.757e-03   6.981e-04    3.888e-03   /
    CHEB/ -2.083e-01   -3.574e-03   -2.208e-03   -8.021e-04  /
    CHEB/ -1.359e-01   -9.253e-05   -3.251e-04   -3.607e-04  /
    CHEB/ -7.093e-02   -1.162e-03   -6.179e-04   -2.322e-04  /

H(3)+[O]C1OO1(210)<=>H2(4)+CO3(212)                 1.356420e+10 0.470     0.000    

[O][C]1OO1(213)+HOCO(13)<=>CO2(12)+[O]C1OO1(210)    1.810000e+13 0.000     19.752   

HO2(8)+[O]C1OO1(210)<=>H2O2(9)+CO3(212)             9.445080e+09 0.509     0.000    

O(6)+OCHO(64)(+M)<=>[O]C1OO1(210)(+M)               1.000e+00 0.000     0.000    
    TCHEB/ 300.000   2500.000 /
    PCHEB/ 0.099     98.692   /
    CHEB/ 6 4/
    CHEB/ 4.423e+00    1.450e+00    -2.875e-02   -1.192e-02  /
    CHEB/ 1.885e-01    6.216e-02    3.520e-02    1.410e-02   /
    CHEB/ -9.389e-02   -1.183e-02   -6.001e-03   -1.776e-03  /
    CHEB/ -1.231e-01   -1.565e-03   -1.194e-03   -7.429e-04  /
    CHEB/ -7.924e-02   3.266e-05    6.217e-06    -1.699e-05  /
    CHEB/ -3.197e-02   -4.839e-05   -2.225e-05   -3.622e-06  /

[O]C1OO1(210)(+M)<=>HO2(8)+CO(11)(+M)               1.000e+00 0.000     0.000    
    TCHEB/ 300.000   2500.000 /
    PCHEB/ 0.099     98.692   /
    CHEB/ 6 4/
    CHEB/ -1.170e+01   1.493e+00    -4.154e-03   -1.930e-03  /
    CHEB/ 1.401e+01    7.502e-03    4.553e-03    2.106e-03   /
    CHEB/ -5.909e-02   -6.575e-04   -3.884e-04   -1.698e-04  /
    CHEB/ -1.500e-01   -3.336e-04   -2.047e-04   -9.670e-05  /
    CHEB/ -9.567e-02   -5.650e-05   -3.538e-05   -1.738e-05  /
    CHEB/ -3.530e-02   -3.543e-05   -2.170e-05   -1.023e-05  /

H(3)+CO3(212)(+M)<=>[O]C1OO1(210)(+M)               1.000e+00 0.000     0.000    
    TCHEB/ 300.000   2500.000 /
    PCHEB/ 0.099     98.692   /
    CHEB/ 6 4/
    CHEB/ 9.658e-03    1.500e+00    -1.155e-06   -5.424e-07  /
    CHEB/ 3.980e+00    6.078e-07    3.719e-07    1.752e-07   /
    CHEB/ -5.224e-02   3.849e-07    2.394e-07    1.159e-07   /
    CHEB/ -8.558e-02   1.384e-07    8.653e-08    4.245e-08   /
    CHEB/ -4.762e-02   -6.368e-08   -3.776e-08   -1.666e-08  /
    CHEB/ -2.063e-02   -1.172e-07   -7.089e-08   -3.261e-08  /

[O]C1OO1(210)(+M)<=>CHO3(169)(+M)                   1.000e+00 0.000     0.000    
    TCHEB/ 300.000   2500.000 /
    PCHEB/ 0.099     98.692   /
    CHEB/ 6 4/
    CHEB/ 6.594e+00    1.622e+00    -2.594e-02   1.334e-02   /
    CHEB/ -1.385e+00   3.102e-01    3.528e-02    -2.132e-03  /
    CHEB/ -1.110e+00   4.079e-01    5.191e-02    -1.777e-02  /
    CHEB/ -3.487e-01   2.152e-02    8.036e-03    4.234e-03   /
    CHEB/ 1.578e-01    -2.527e-01   -1.575e-02   2.048e-02   /
    CHEB/ -8.072e-02   1.391e-02    4.790e-03    9.263e-04   /

H(3)+CHO3(176)(+M)<=>H(3)+[O]C1OO1(210)(+M)         1.000e+00 0.000     0.000    
    TCHEB/ 300.000   2500.000 /
    PCHEB/ 0.099     98.692   /
    CHEB/ 6 4/
    CHEB/ -2.570e+01   -4.168e-04   -2.551e-04   -1.200e-04  /
    CHEB/ 3.055e+01    1.677e-04    1.023e-04    4.782e-05   /
    CHEB/ -1.033e-01   9.850e-05    6.037e-05    2.848e-05   /
    CHEB/ -1.076e-02   8.008e-06    4.954e-06    2.379e-06   /
    CHEB/ 7.309e-03    -7.022e-06   -4.289e-06   -2.010e-06  /
    CHEB/ 4.116e-03    9.968e-07    6.106e-07    2.877e-07   /

CO3(198)+[O]C1OO1(210)<=>CO3(212)+CHO3(176)         2.833524e+10 0.509     0.000    

CHO3(176)+[O]C1OO1(210)<=>CO3(212)+CH2O3(182)       1.889016e+10 0.509     0.000    

OH(5)+HOCO(13)(+M)<=>H(3)+[O]C1OO1(210)(+M)         1.000e+00 0.000     0.000    
    TCHEB/ 300.000   2500.000 /
    PCHEB/ 0.099     98.692   /
    CHEB/ 6 4/
    CHEB/ -2.914e+01   -2.906e-03   -1.778e-03   -8.358e-04  /
    CHEB/ 3.081e+01    2.645e-03    1.617e-03    7.582e-04   /
    CHEB/ -1.749e-02   -8.821e-05   -5.242e-05   -2.320e-05  /
    CHEB/ 2.888e-02    8.177e-06    4.906e-06    2.217e-06   /
    CHEB/ 1.203e-02    4.609e-05    2.815e-05    1.319e-05   /
    CHEB/ 2.514e-03    -1.402e-05   -8.557e-06   -4.001e-06  /

CH2O3(182)(+M)<=>H(3)+[O]C1OO1(210)(+M)             1.000e+00 0.000     0.000    
    TCHEB/ 300.000   2500.000 /
    PCHEB/ 0.099     98.692   /
    CHEB/ 6 4/
    CHEB/ -7.370e+01   1.497e+00    -1.792e-03   -8.424e-04  /
    CHEB/ 6.515e+01    2.636e-03    1.611e-03    7.555e-04   /
    CHEB/ -3.961e-01   -8.690e-05   -5.162e-05   -2.282e-05  /
    CHEB/ -1.355e-01   1.181e-05    7.129e-06    3.264e-06   /
    CHEB/ -5.990e-02   4.870e-05    2.975e-05    1.394e-05   /
    CHEB/ -2.590e-02   -1.303e-05   -7.944e-06   -3.711e-06  /

OH(5)+OCHO(64)(+M)<=>H(3)+[O]C1OO1(210)(+M)         1.000e+00 0.000     0.000    
    TCHEB/ 300.000   2500.000 /
    PCHEB/ 0.099     98.692   /
    CHEB/ 6 4/
    CHEB/ -2.459e+01   -2.888e-04   -1.771e-04   -8.360e-05  /
    CHEB/ 2.697e+01    8.122e-05    4.979e-05    2.350e-05   /
    CHEB/ 1.973e-01    7.054e-05    4.325e-05    2.041e-05   /
    CHEB/ 8.061e-02    1.115e-05    6.841e-06    3.231e-06   /
    CHEB/ 3.467e-02    -4.486e-06   -2.748e-06   -1.296e-06  /
    CHEB/ 1.308e-02    7.908e-07    4.852e-07    2.294e-07   /

[O]C([O])O(197)(+M)<=>H(3)+[O]C1OO1(210)(+M)        1.000e+00 0.000     0.000    
    TCHEB/ 300.000   2500.000 /
    PCHEB/ 0.099     98.692   /
    CHEB/ 6 4/
    CHEB/ -2.898e+01   1.500e+00    -1.790e-04   -8.451e-05  /
    CHEB/ 2.936e+01    7.744e-05    4.748e-05    2.241e-05   /
    CHEB/ 3.645e-03    6.944e-05    4.257e-05    2.009e-05   /
    CHEB/ -1.572e-02   1.111e-05    6.814e-06    3.219e-06   /
    CHEB/ -8.747e-03   -4.328e-06   -2.652e-06   -1.250e-06  /
    CHEB/ -5.453e-03   9.499e-07    5.828e-07    2.754e-07   /

HO2(8)+CO(11)(+M)<=>O[C]1OO1(205)(+M)               1.000e+00 0.000     0.000    
    TCHEB/ 300.000   2500.000 /
    PCHEB/ 0.099     98.692   /
    CHEB/ 6 4/
    CHEB/ -3.041e+01   1.366e+00    -7.184e-02   -2.549e-02  /
    CHEB/ 2.520e+01    1.364e-01    6.902e-02    2.126e-02   /
    CHEB/ 3.994e-01    -1.235e-02   -3.087e-03   1.714e-03   /
    CHEB/ 6.554e-02    -3.969e-03   -2.644e-03   -1.232e-03  /
    CHEB/ -3.380e-04   -6.975e-05   -2.498e-04   -2.964e-04  /
    CHEB/ 1.303e-02    -9.415e-04   -5.032e-04   -1.873e-04  /

HO2(8)+CO(11)(+M)<=>CHO3(176)(+M)                   1.000e+00 0.000     0.000    
    TCHEB/ 300.000   2500.000 /
    PCHEB/ 0.099     98.692   /
    CHEB/ 6 4/
    CHEB/ -3.348e+01   1.365e+00    -7.190e-02   -2.553e-02  /
    CHEB/ 2.546e+01    1.362e-01    6.897e-02    2.124e-02   /
    CHEB/ 1.302e-01    -1.237e-02   -3.095e-03   1.714e-03   /
    CHEB/ -1.900e-01   -3.933e-03   -2.621e-03   -1.221e-03  /
    CHEB/ -1.371e-01   -5.216e-05   -2.393e-04   -2.916e-04  /
    CHEB/ -3.344e-02   -9.612e-04   -5.155e-04   -1.934e-04  /

O(209)+OCHO(64)(+M)<=>HO2(8)+CO(11)(+M)             1.000e+00 0.000     0.000    
    TCHEB/ 300.000   2500.000 /
    PCHEB/ 0.099     98.692   /
    CHEB/ 6 4/
    CHEB/ 5.719e+00    -3.767e-04   -2.309e-04   -1.090e-04  /
    CHEB/ 1.022e+00    3.477e-04    2.132e-04    1.006e-04   /
    CHEB/ 1.597e-01    1.026e-05    6.311e-06    2.998e-06   /
    CHEB/ -2.373e-02   -1.713e-05   -1.050e-05   -4.956e-06  /
    CHEB/ -4.355e-02   -7.528e-06   -4.617e-06   -2.182e-06  /
    CHEB/ -1.515e-02   -4.815e-06   -2.953e-06   -1.395e-06  /

O(6)+[CH]1OO1(190)(+M)<=>HO2(8)+CO(11)(+M)          1.000e+00 0.000     0.000    
    TCHEB/ 300.000   2500.000 /
    PCHEB/ 0.099     98.692   /
    CHEB/ 6 4/
    CHEB/ 5.472e+00    -5.749e-05   -3.526e-05   -1.665e-05  /
    CHEB/ 1.347e+00    4.610e-05    2.827e-05    1.335e-05   /
    CHEB/ 2.155e-01    2.261e-06    1.387e-06    6.554e-07   /
    CHEB/ -8.351e-03   -2.188e-06   -1.342e-06   -6.335e-07  /
    CHEB/ -3.713e-02   -1.211e-06   -7.427e-07   -3.508e-07  /
    CHEB/ -1.124e-02   -9.892e-07   -6.067e-07   -2.865e-07  /

H(3)+CO3(212)(+M)<=>HO2(8)+CO(11)(+M)               1.000e+00 0.000     0.000    
    TCHEB/ 300.000   2500.000 /
    PCHEB/ 0.099     98.692   /
    CHEB/ 6 4/
    CHEB/ -7.923e+00   -6.339e-03   -3.856e-03   -1.793e-03  /
    CHEB/ 1.227e+01    7.288e-03    4.425e-03    2.049e-03   /
    CHEB/ 5.674e-02    -7.740e-04   -4.601e-04   -2.039e-04  /
    CHEB/ -5.754e-02   -3.464e-04   -2.128e-04   -1.008e-04  /
    CHEB/ -4.961e-02   -4.216e-05   -2.661e-05   -1.327e-05  /
    CHEB/ -1.615e-02   -2.011e-05   -1.232e-05   -5.813e-06  /

O(6)+HOCO(13)(+M)<=>HO2(8)+CO(11)(+M)               1.000e+00 0.000     0.000    
    TCHEB/ 300.000   2500.000 /
    PCHEB/ 0.099     98.692   /
    CHEB/ 6 4/
    CHEB/ -1.478e+01   -1.271e-01   -6.796e-02   -2.415e-02  /
    CHEB/ 1.284e+01    1.371e-01    7.000e-02    2.206e-02   /
    CHEB/ 2.553e-01    -1.355e-02   -3.761e-03   1.483e-03   /
    CHEB/ -7.145e-02   -4.397e-03   -2.941e-03   -1.399e-03  /
    CHEB/ -8.507e-02   -5.400e-05   -2.514e-04   -3.103e-04  /
    CHEB/ -3.979e-02   -7.878e-04   -4.197e-04   -1.574e-04  /

OH(5)+CO2(158)(+M)<=>HO2(8)+CO(11)(+M)              1.000e+00 0.000     0.000    
    TCHEB/ 300.000   2500.000 /
    PCHEB/ 0.099     98.692   /
    CHEB/ 6 4/
    CHEB/ -1.515e+01   -1.306e-01   -6.980e-02   -2.480e-02  /
    CHEB/ 1.237e+01    1.366e-01    6.948e-02    2.166e-02   /
    CHEB/ 3.273e-01    -1.298e-02   -3.443e-03   1.591e-03   /
    CHEB/ -5.165e-02   -4.162e-03   -2.781e-03   -1.312e-03  /
    CHEB/ -8.156e-02   -5.252e-05   -2.451e-04   -3.011e-04  /
    CHEB/ -3.992e-02   -8.751e-04   -4.685e-04   -1.762e-04  /

H(3)+CO3(198)(+M)<=>HO2(8)+CO(11)(+M)               1.000e+00 0.000     0.000    
    TCHEB/ 300.000   2500.000 /
    PCHEB/ 0.099     98.692   /
    CHEB/ 6 4/
    CHEB/ -6.074e+00   -1.179e-01   -6.329e-02   -2.268e-02  /
    CHEB/ 5.788e+00    1.328e-01    6.843e-02    2.208e-02   /
    CHEB/ 4.307e-01    -1.637e-02   -5.506e-03   7.089e-04   /
    CHEB/ -4.671e-02   -4.620e-03   -3.178e-03   -1.597e-03  /
    CHEB/ -8.088e-02   1.933e-04    -1.040e-04   -2.518e-04  /
    CHEB/ -3.939e-02   -5.924e-04   -3.007e-04   -1.012e-04  /

CHO3(169)(+M)<=>OH(5)+CO2(12)(+M)                   1.000e+00 0.000     0.000    
    TCHEB/ 300.000   2500.000 /
    PCHEB/ 0.099     98.692   /
    CHEB/ 6 4/
    CHEB/ -2.452e+01   1.319e+00    -9.495e-02   -3.223e-02  /
    CHEB/ 2.204e+01    1.549e-01    7.452e-02    1.997e-02   /
    CHEB/ -6.342e-01   -1.216e-02   -1.932e-03   2.694e-03   /
    CHEB/ -3.315e-01   -5.213e-03   -3.150e-03   -1.200e-03  /
    CHEB/ -1.528e-01   -6.681e-04   -6.245e-04   -4.563e-04  /
    CHEB/ -5.308e-02   -1.606e-03   -8.381e-04   -2.929e-04  /

O(209)+OCHO(64)(+M)<=>OH(5)+CO2(12)(+M)             1.000e+00 0.000     0.000    
    TCHEB/ 300.000   2500.000 /
    PCHEB/ 0.099     98.692   /
    CHEB/ 6 4/
    CHEB/ 5.301e+00    -4.461e-02   -2.609e-02   -1.119e-02  /
    CHEB/ 4.590e-01    4.550e-02    2.612e-02    1.077e-02   /
    CHEB/ -1.890e-01   -5.005e-03   -2.470e-03   -6.533e-04  /
    CHEB/ -1.999e-01   -7.826e-04   -5.443e-04   -3.051e-04  /
    CHEB/ -1.163e-01   -6.587e-05   -5.525e-05   -4.067e-05  /
    CHEB/ -5.588e-02   -4.681e-04   -2.759e-04   -1.205e-04  /

O(6)+[CH]1OO1(190)(+M)<=>OH(5)+CO2(12)(+M)          1.000e+00 0.000     0.000    
    TCHEB/ 300.000   2500.000 /
    PCHEB/ 0.099     98.692   /
    CHEB/ 6 4/
    CHEB/ 5.004e+00    -1.337e-02   -8.089e-03   -3.717e-03  /
    CHEB/ 7.842e-01    1.342e-02    8.072e-03    3.666e-03   /
    CHEB/ -1.377e-01   -1.793e-03   -1.043e-03   -4.407e-04  /
    CHEB/ -1.854e-01   -1.468e-04   -9.817e-05   -5.359e-05  /
    CHEB/ -1.082e-01   -2.102e-05   -1.360e-05   -7.123e-06  /
    CHEB/ -5.052e-02   -1.649e-04   -1.001e-04   -4.630e-05  /

O(6)+OCHO(64)(+M)<=>OH(5)+CO2(12)(+M)               1.000e+00 0.000     0.000    
    TCHEB/ 300.000   2500.000 /
    PCHEB/ 0.099     98.692   /
    CHEB/ 6 4/
    CHEB/ -2.218e+00   -1.706e-01   -8.913e-02   -3.014e-02  /
    CHEB/ 5.845e+00    1.630e-01    7.956e-02    2.229e-02   /
    CHEB/ -2.269e-01   -9.941e-03   -5.665e-04   3.355e-03   /
    CHEB/ -2.120e-01   -4.564e-03   -2.809e-03   -1.080e-03  /
    CHEB/ -1.364e-01   -2.310e-04   -4.118e-04   -4.031e-04  /
    CHEB/ -6.402e-02   -1.159e-03   -6.160e-04   -2.315e-04  /

O2(2)+HCO(15)(+M)<=>OH(5)+CO2(12)(+M)               1.000e+00 0.000     0.000    
    TCHEB/ 300.000   2500.000 /
    PCHEB/ 0.099     98.692   /
    CHEB/ 6 4/
    CHEB/ -1.050e+01   -1.805e-01   -9.446e-02   -3.206e-02  /
    CHEB/ 1.215e+01    1.555e-01    7.492e-02    2.015e-02   /
    CHEB/ -2.751e-01   -1.200e-02   -1.837e-03   2.736e-03   /
    CHEB/ -2.381e-01   -5.185e-03   -3.140e-03   -1.200e-03  /
    CHEB/ -1.466e-01   -6.629e-04   -6.267e-04   -4.618e-04  /
    CHEB/ -6.808e-02   -1.595e-03   -8.362e-04   -2.959e-04  /

H(3)+CO3(179)(+M)<=>OH(5)+CO2(12)(+M)               1.000e+00 0.000     0.000    
    TCHEB/ 300.000   2500.000 /
    PCHEB/ 0.099     98.692   /
    CHEB/ 6 4/
    CHEB/ 1.894e+00    -3.369e-02   -1.995e-02   -8.782e-03  /
    CHEB/ -6.378e-01   3.410e-02    1.991e-02    8.505e-03   /
    CHEB/ -4.887e-01   -4.258e-03   -2.261e-03   -7.604e-04  /
    CHEB/ -3.081e-01   -5.284e-04   -3.685e-04   -2.099e-04  /
    CHEB/ -1.644e-01   -5.143e-05   -3.831e-05   -2.491e-05  /
    CHEB/ -6.618e-02   -3.780e-04   -2.251e-04   -1.004e-04  /

CHO3(169)(+M)<=>CHO3(176)(+M)                       1.000e+00 0.000     0.000    
    TCHEB/ 300.000   2500.000 /
    PCHEB/ 0.099     98.692   /
    CHEB/ 6 4/
    CHEB/ -2.851e+01   2.818e+00    -9.508e-02   -3.228e-02  /
    CHEB/ 2.202e+01    1.546e-01    7.436e-02    1.990e-02   /
    CHEB/ -6.884e-01   -1.231e-02   -2.017e-03   2.658e-03   /
    CHEB/ -4.121e-01   -5.294e-03   -3.195e-03   -1.218e-03  /
    CHEB/ -1.858e-01   -7.157e-04   -6.507e-04   -4.662e-04  /
    CHEB/ -3.738e-02   -1.637e-03   -8.546e-04   -2.987e-04  /

O(209)+OCHO(64)(+M)<=>CHO3(176)(+M)                 1.000e+00 0.000     0.000    
    TCHEB/ 300.000   2500.000 /
    PCHEB/ 0.099     98.692   /
    CHEB/ 6 4/
    CHEB/ 1.266e+00    1.455e+00    -2.612e-02   -1.121e-02  /
    CHEB/ 4.315e-01    4.547e-02    2.610e-02    1.076e-02   /
    CHEB/ -2.462e-01   -5.011e-03   -2.474e-03   -6.552e-04  /
    CHEB/ -2.820e-01   -7.842e-04   -5.453e-04   -3.055e-04  /
    CHEB/ -1.500e-01   -6.783e-05   -5.642e-05   -4.119e-05  /
    CHEB/ -4.048e-02   -4.709e-04   -2.776e-04   -1.212e-04  /

O(6)+[CH]1OO1(190)(+M)<=>CHO3(176)(+M)              1.000e+00 0.000     0.000    
    TCHEB/ 300.000   2500.000 /
    PCHEB/ 0.099     98.692   /
    CHEB/ 6 4/
    CHEB/ 9.328e-01    1.487e+00    -8.096e-03   -3.720e-03  /
    CHEB/ 7.581e-01    1.341e-02    8.068e-03    3.665e-03   /
    CHEB/ -1.938e-01   -1.795e-03   -1.044e-03   -4.413e-04  /
    CHEB/ -2.670e-01   -1.479e-04   -9.884e-05   -5.390e-05  /
    CHEB/ -1.417e-01   -2.193e-05   -1.415e-05   -7.381e-06  /
    CHEB/ -3.506e-02   -1.658e-04   -1.006e-04   -4.655e-05  /

O(6)+OCHO(64)(+M)<=>CHO3(176)(+M)                   1.000e+00 0.000     0.000    
    TCHEB/ 300.000   2500.000 /
    PCHEB/ 0.099     98.692   /
    CHEB/ 6 4/
    CHEB/ -6.211e+00   1.329e+00    -8.927e-02   -3.020e-02  /
    CHEB/ 5.816e+00    1.628e-01    7.942e-02    2.222e-02   /
    CHEB/ -2.848e-01   -1.001e-02   -6.089e-04   3.333e-03   /
    CHEB/ -2.942e-01   -4.583e-03   -2.820e-03   -1.085e-03  /
    CHEB/ -1.700e-01   -2.429e-04   -4.182e-04   -4.053e-04  /
    CHEB/ -4.863e-02   -1.171e-03   -6.225e-04   -2.338e-04  /

O2(2)+HCO(15)(+M)<=>CHO3(176)(+M)                   1.000e+00 0.000     0.000    
    TCHEB/ 300.000   2500.000 /
    PCHEB/ 0.099     98.692   /
    CHEB/ 6 4/
    CHEB/ -1.448e+01   1.319e+00    -9.460e-02   -3.212e-02  /
    CHEB/ 1.213e+01    1.552e-01    7.476e-02    2.008e-02   /
    CHEB/ -3.295e-01   -1.214e-02   -1.917e-03   2.702e-03   /
    CHEB/ -3.188e-01   -5.259e-03   -3.181e-03   -1.217e-03  /
    CHEB/ -1.796e-01   -7.058e-04   -6.502e-04   -4.706e-04  /
    CHEB/ -5.237e-02   -1.623e-03   -8.512e-04   -3.012e-04  /

H(3)+CO3(179)(+M)<=>CHO3(176)(+M)                   1.000e+00 0.000     0.000    
    TCHEB/ 300.000   2500.000 /
    PCHEB/ 0.099     98.692   /
    CHEB/ 6 4/
    CHEB/ -2.149e+00   1.466e+00    -1.997e-02   -8.791e-03  /
    CHEB/ -6.637e-01   3.409e-02    1.990e-02    8.499e-03   /
    CHEB/ -5.445e-01   -4.263e-03   -2.264e-03   -7.619e-04  /
    CHEB/ -3.894e-01   -5.313e-04   -3.703e-04   -2.107e-04  /
    CHEB/ -1.978e-01   -5.396e-05   -3.984e-05   -2.561e-05  /
    CHEB/ -5.065e-02   -3.805e-04   -2.267e-04   -1.011e-04  /

CHO3(169)(+M)<=>O[C]1OO1(205)(+M)                   1.000e+00 0.000     0.000    
    TCHEB/ 300.000   2500.000 /
    PCHEB/ 0.099     98.692   /
    CHEB/ 6 4/
    CHEB/ -2.542e+01   2.818e+00    -9.508e-02   -3.226e-02  /
    CHEB/ 2.177e+01    1.544e-01    7.425e-02    1.986e-02   /
    CHEB/ -4.190e-01   -1.252e-02   -2.135e-03   2.607e-03   /
    CHEB/ -1.581e-01   -5.449e-03   -3.285e-03   -1.257e-03  /
    CHEB/ -5.034e-02   -7.899e-04   -6.928e-04   -4.832e-04  /
    CHEB/ 8.321e-03    -1.644e-03   -8.563e-04   -2.973e-04  /

O(209)+OCHO(64)(+M)<=>O[C]1OO1(205)(+M)             1.000e+00 0.000     0.000    
    TCHEB/ 300.000   2500.000 /
    PCHEB/ 0.099     98.692   /
    CHEB/ 6 4/
    CHEB/ 4.320e+00    1.456e+00    -2.596e-02   -1.113e-02  /
    CHEB/ 1.807e-01    4.562e-02    2.619e-02    1.080e-02   /
    CHEB/ 3.233e-02    -5.026e-03   -2.483e-03   -6.597e-04  /
    CHEB/ -2.156e-02   -8.409e-04   -5.801e-04   -3.220e-04  /
    CHEB/ -1.106e-02   -9.242e-05   -7.153e-05   -4.835e-05  /
    CHEB/ 6.944e-03    -4.537e-04   -2.670e-04   -1.163e-04  /

O(6)+[CH]1OO1(190)(+M)<=>O[C]1OO1(205)(+M)          1.000e+00 0.000     0.000    
    TCHEB/ 300.000   2500.000 /
    PCHEB/ 0.099     98.692   /
    CHEB/ 6 4/
    CHEB/ 4.066e+00    1.487e+00    -7.968e-03   -3.661e-03  /
    CHEB/ 4.974e-01    1.352e-02    8.134e-03    3.696e-03   /
    CHEB/ 8.945e-02    -1.814e-03   -1.056e-03   -4.468e-04  /
    CHEB/ -3.460e-03   -1.943e-04   -1.273e-04   -6.734e-05  /
    CHEB/ -7.604e-04   -4.264e-05   -2.686e-05   -1.339e-05  /
    CHEB/ 1.317e-02    -1.548e-04   -9.387e-05   -4.337e-05  /

O(6)+OCHO(64)(+M)<=>O[C]1OO1(205)(+M)               1.000e+00 0.000     0.000    
    TCHEB/ 300.000   2500.000 /
    PCHEB/ 0.099     98.692   /
    CHEB/ 6 4/
    CHEB/ -3.133e+00   1.329e+00    -8.926e-02   -3.017e-02  /
    CHEB/ 5.557e+00    1.627e-01    7.937e-02    2.220e-02   /
    CHEB/ -1.825e-02   -1.005e-02   -6.383e-04   3.316e-03   /
    CHEB/ -4.055e-02   -4.619e-03   -2.843e-03   -1.097e-03  /
    CHEB/ -3.417e-02   -2.512e-04   -4.229e-04   -4.073e-04  /
    CHEB/ -2.529e-03   -1.146e-03   -6.065e-04   -2.255e-04  /

O2(2)+HCO(15)(+M)<=>O[C]1OO1(205)(+M)               1.000e+00 0.000     0.000    
    TCHEB/ 300.000   2500.000 /
    PCHEB/ 0.099     98.692   /
    CHEB/ 6 4/
    CHEB/ -1.140e+01   1.319e+00    -9.459e-02   -3.209e-02  /
    CHEB/ 1.188e+01    1.550e-01    7.465e-02    2.004e-02   /
    CHEB/ -6.034e-02   -1.233e-02   -2.028e-03   2.654e-03   /
    CHEB/ -6.476e-02   -5.402e-03   -3.265e-03   -1.253e-03  /
    CHEB/ -4.407e-02   -7.734e-04   -6.886e-04   -4.862e-04  /
    CHEB/ -6.625e-03   -1.627e-03   -8.511e-04   -2.991e-04  /

H(3)+CO3(179)(+M)<=>O[C]1OO1(205)(+M)               1.000e+00 0.000     0.000    
    TCHEB/ 300.000   2500.000 /
    PCHEB/ 0.099     98.692   /
    CHEB/ 6 4/
    CHEB/ 9.105e-01    1.467e+00    -1.981e-02   -8.716e-03  /
    CHEB/ -9.159e-01   3.423e-02    1.999e-02    8.541e-03   /
    CHEB/ -2.657e-01   -4.282e-03   -2.276e-03   -7.677e-04  /
    CHEB/ -1.290e-01   -5.885e-04   -4.053e-04   -2.273e-04  /
    CHEB/ -5.894e-02   -7.880e-05   -5.510e-05   -3.284e-05  /
    CHEB/ -3.398e-03   -3.646e-04   -2.170e-04   -9.650e-05  /

O(6)+HOCO(13)(+M)<=>CHO3(169)(+M)                   1.000e+00 0.000     0.000    
    TCHEB/ 300.000   2500.000 /
    PCHEB/ 0.099     98.692   /
    CHEB/ 6 4/
    CHEB/ -1.252e+01   1.328e+00    -9.001e-02   -3.043e-02  /
    CHEB/ 9.222e+00    1.629e-01    7.938e-02    2.215e-02   /
    CHEB/ -3.657e-01   -9.302e-03   -2.175e-04   3.477e-03   /
    CHEB/ -2.020e-01   -4.167e-03   -2.569e-03   -9.716e-04  /
    CHEB/ -1.005e-01   -1.099e-04   -3.343e-04   -3.635e-04  /
    CHEB/ -3.187e-02   -1.156e-03   -6.104e-04   -2.255e-04  /

O(209)+OCHO(64)(+M)<=>O(6)+HOCO(13)(+M)             1.000e+00 0.000     0.000    
    TCHEB/ 300.000   2500.000 /
    PCHEB/ 0.099     98.692   /
    CHEB/ 6 4/
    CHEB/ 4.453e+00    -4.340e-02   -2.538e-02   -1.089e-02  /
    CHEB/ 2.868e-01    4.590e-02    2.639e-02    1.092e-02   /
    CHEB/ -7.720e-02   -5.088e-03   -2.518e-03   -6.731e-04  /
    CHEB/ -1.373e-01   -8.701e-04   -5.984e-04   -3.311e-04  /
    CHEB/ -8.955e-02   -7.526e-05   -6.170e-05   -4.438e-05  /
    CHEB/ -4.578e-02   -4.249e-04   -2.505e-04   -1.095e-04  /

O(6)+[CH]1OO1(190)(+M)<=>O(6)+HOCO(13)(+M)          1.000e+00 0.000     0.000    
    TCHEB/ 300.000   2500.000 /
    PCHEB/ 0.099     98.692   /
    CHEB/ 6 4/
    CHEB/ 4.920e+00    -1.317e-02   -7.967e-03   -3.661e-03  /
    CHEB/ 4.623e-01    1.349e-02    8.117e-03    3.689e-03   /
    CHEB/ -1.001e-01   -1.782e-03   -1.036e-03   -4.377e-04  /
    CHEB/ -1.533e-01   -1.421e-04   -9.536e-05   -5.232e-05  /
    CHEB/ -9.160e-02   -1.330e-05   -8.898e-06   -4.938e-06  /
    CHEB/ -4.340e-02   -1.539e-04   -9.340e-05   -4.320e-05  /

O(6)+OCHO(64)(+M)<=>O(6)+HOCO(13)(+M)               1.000e+00 0.000     0.000    
    TCHEB/ 300.000   2500.000 /
    PCHEB/ 0.099     98.692   /
    CHEB/ 6 4/
    CHEB/ -4.327e+00   -1.615e-01   -8.425e-02   -2.840e-02  /
    CHEB/ 6.002e+00    1.676e-01    8.265e-02    2.388e-02   /
    CHEB/ 1.940e-02    -1.084e-02   -9.326e-04   3.356e-03   /
    CHEB/ -1.108e-01   -5.622e-03   -3.443e-03   -1.355e-03  /
    CHEB/ -1.004e-01   -4.713e-04   -5.851e-04   -5.077e-04  /
    CHEB/ -4.975e-02   -9.872e-04   -5.372e-04   -2.176e-04  /

O(6)+HOCO(13)(+M)<=>O2(2)+HCO(15)(+M)               1.000e+00 0.000     0.000    
    TCHEB/ 300.000   2500.000 /
    PCHEB/ 0.099     98.692   /
    CHEB/ 6 4/
    CHEB/ -1.003e+01   -1.714e-01   -8.955e-02   -3.027e-02  /
    CHEB/ 1.002e+01    1.631e-01    7.957e-02    2.225e-02   /
    CHEB/ -2.242e-01   -9.544e-03   -3.466e-04   3.435e-03   /
    CHEB/ -1.950e-01   -4.386e-03   -2.700e-03   -1.029e-03  /
    CHEB/ -1.248e-01   -2.121e-04   -3.974e-04   -3.936e-04  /
    CHEB/ -5.832e-02   -1.184e-03   -6.292e-04   -2.359e-04  /

H(3)+CO3(179)(+M)<=>O(6)+HOCO(13)(+M)               1.000e+00 0.000     0.000    
    TCHEB/ 300.000   2500.000 /
    PCHEB/ 0.099     98.692   /
    CHEB/ 6 4/
    CHEB/ 1.232e+00    -3.288e-02   -1.947e-02   -8.572e-03  /
    CHEB/ -8.797e-01   3.432e-02    2.006e-02    8.587e-03   /
    CHEB/ -4.195e-01   -4.255e-03   -2.259e-03   -7.599e-04  /
    CHEB/ -2.638e-01   -5.278e-04   -3.687e-04   -2.106e-04  /
    CHEB/ -1.437e-01   -2.992e-05   -2.541e-05   -1.910e-05  /
    CHEB/ -5.758e-02   -3.402e-04   -2.025e-04   -9.018e-05  /

O(209)+OCHO(64)(+M)<=>O2(2)+HCO(15)(+M)             1.000e+00 0.000     0.000    
    TCHEB/ 300.000   2500.000 /
    PCHEB/ 0.099     98.692   /
    CHEB/ 6 4/
    CHEB/ 7.398e+00    -4.043e-04   -2.479e-04   -1.170e-04  /
    CHEB/ 4.375e-01    3.393e-04    2.080e-04    9.815e-05   /
    CHEB/ -1.041e-01   1.323e-05    8.131e-06    3.856e-06   /
    CHEB/ -1.333e-01   -1.559e-05   -9.557e-06   -4.508e-06  /
    CHEB/ -8.675e-02   -8.349e-06   -5.121e-06   -2.419e-06  /
    CHEB/ -3.229e-02   -6.444e-06   -3.951e-06   -1.866e-06  /

O(6)+[CH]1OO1(190)(+M)<=>O2(2)+HCO(15)(+M)          1.000e+00 0.000     0.000    
    TCHEB/ 300.000   2500.000 /
    PCHEB/ 0.099     98.692   /
    CHEB/ 6 4/
    CHEB/ 5.970e+00    -5.921e-05   -3.631e-05   -1.715e-05  /
    CHEB/ 9.837e-01    4.509e-05    2.765e-05    1.306e-05   /
    CHEB/ 4.971e-02    2.086e-06    1.280e-06    6.048e-07   /
    CHEB/ -7.867e-02   -2.298e-06   -1.410e-06   -6.657e-07  /
    CHEB/ -6.665e-02   -1.363e-06   -8.362e-07   -3.949e-07  /
    CHEB/ -2.403e-02   -1.143e-06   -7.012e-07   -3.312e-07  /

H(3)+CO3(212)(+M)<=>O2(2)+HCO(15)(+M)               1.000e+00 0.000     0.000    
    TCHEB/ 300.000   2500.000 /
    PCHEB/ 0.099     98.692   /
    CHEB/ 6 4/
    CHEB/ 2.459e+00    -6.227e-02   -3.519e-02   -1.407e-02  /
    CHEB/ 4.352e+00    7.781e-02    4.312e-02    1.648e-02   /
    CHEB/ -1.893e-02   -1.504e-02   -7.248e-03   -1.806e-03  /
    CHEB/ -1.175e-01   -2.192e-03   -1.700e-03   -1.057e-03  /
    CHEB/ -8.554e-02   1.443e-04    5.564e-05    -1.691e-05  /
    CHEB/ -3.698e-02   -6.768e-06   9.265e-06    1.618e-05   /

OH(5)+CO2(158)(+M)<=>O2(2)+HCO(15)(+M)              1.000e+00 0.000     0.000    
    TCHEB/ 300.000   2500.000 /
    PCHEB/ 0.099     98.692   /
    CHEB/ 6 4/
    CHEB/ -1.017e+01   -1.757e-01   -9.186e-02   -3.112e-02  /
    CHEB/ 9.653e+00    1.595e-01    7.738e-02    2.125e-02   /
    CHEB/ -1.288e-01   -1.060e-02   -1.002e-03   3.114e-03   /
    CHEB/ -1.699e-01   -4.666e-03   -2.859e-03   -1.096e-03  /
    CHEB/ -1.192e-01   -3.739e-04   -4.797e-04   -4.180e-04  /
    CHEB/ -5.759e-02   -1.358e-03   -7.179e-04   -2.626e-04  /

H(3)+CO3(198)(+M)<=>O2(2)+HCO(15)(+M)               1.000e+00 0.000     0.000    
    TCHEB/ 300.000   2500.000 /
    PCHEB/ 0.099     98.692   /
    CHEB/ 6 4/
    CHEB/ -1.956e+00   -1.576e-01   -8.246e-02   -2.795e-02  /
    CHEB/ 3.107e+00    1.639e-01    8.095e-02    2.347e-02   /
    CHEB/ 4.682e-02    -1.350e-02   -2.473e-03   2.738e-03   /
    CHEB/ -1.467e-01   -5.784e-03   -3.623e-03   -1.502e-03  /
    CHEB/ -1.192e-01   -9.884e-05   -3.838e-04   -4.407e-04  /
    CHEB/ -5.639e-02   -8.683e-04   -4.598e-04   -1.782e-04  /

OH(5)+CO2(158)(+M)<=>CHO3(169)(+M)                  1.000e+00 0.000     0.000    
    TCHEB/ 300.000   2500.000 /
    PCHEB/ 0.099     98.692   /
    CHEB/ 6 4/
    CHEB/ -1.266e+01   1.323e+00    -9.233e-02   -3.129e-02  /
    CHEB/ 8.857e+00    1.591e-01    7.708e-02    2.111e-02   /
    CHEB/ -2.696e-01   -1.055e-02   -9.808e-04   3.115e-03   /
    CHEB/ -1.781e-01   -4.558e-03   -2.792e-03   -1.065e-03  /
    CHEB/ -9.613e-02   -3.144e-04   -4.414e-04   -3.984e-04  /
    CHEB/ -3.194e-02   -1.342e-03   -7.056e-04   -2.547e-04  /

O(209)+OCHO(64)(+M)<=>OH(5)+CO2(158)(+M)            1.000e+00 0.000     0.000    
    TCHEB/ 300.000   2500.000 /
    PCHEB/ 0.099     98.692   /
    CHEB/ 6 4/
    CHEB/ 3.657e+00    -4.407e-02   -2.577e-02   -1.106e-02  /
    CHEB/ 8.697e-01    4.564e-02    2.622e-02    1.082e-02   /
    CHEB/ -4.015e-02   -5.057e-03   -2.501e-03   -6.667e-04  /
    CHEB/ -1.478e-01   -8.275e-04   -5.721e-04   -3.184e-04  /
    CHEB/ -1.010e-01   -7.362e-05   -6.030e-05   -4.333e-05  /
    CHEB/ -5.206e-02   -4.518e-04   -2.664e-04   -1.164e-04  /

O(6)+[CH]1OO1(190)(+M)<=>OH(5)+CO2(158)(+M)         1.000e+00 0.000     0.000    
    TCHEB/ 300.000   2500.000 /
    PCHEB/ 0.099     98.692   /
    CHEB/ 6 4/
    CHEB/ 3.684e+00    -1.330e-02   -8.046e-03   -3.698e-03  /
    CHEB/ 1.107e+00    1.344e-02    8.082e-03    3.672e-03   /
    CHEB/ -3.038e-02   -1.795e-03   -1.044e-03   -4.413e-04  /
    CHEB/ -1.501e-01   -1.483e-04   -9.908e-05   -5.403e-05  /
    CHEB/ -9.865e-02   -2.004e-05   -1.300e-05   -6.853e-06  /
    CHEB/ -4.850e-02   -1.621e-04   -9.840e-05   -4.552e-05  /

O(6)+OCHO(64)(+M)<=>OH(5)+CO2(158)(+M)              1.000e+00 0.000     0.000    
    TCHEB/ 300.000   2500.000 /
    PCHEB/ 0.099     98.692   /
    CHEB/ 6 4/
    CHEB/ -4.519e+00   -1.657e-01   -8.654e-02   -2.922e-02  /
    CHEB/ 6.457e+00    1.655e-01    8.120e-02    2.312e-02   /
    CHEB/ 4.730e-03    -1.034e-02   -7.204e-04   3.366e-03   /
    CHEB/ -1.350e-01   -5.084e-03   -3.122e-03   -1.216e-03  /
    CHEB/ -1.148e-01   -3.589e-04   -5.033e-04   -4.578e-04  /
    CHEB/ -5.769e-02   -1.077e-03   -5.805e-04   -2.273e-04  /

H(3)+CO3(179)(+M)<=>OH(5)+CO2(158)(+M)              1.000e+00 0.000     0.000    
    TCHEB/ 300.000   2500.000 /
    PCHEB/ 0.099     98.692   /
    CHEB/ 6 4/
    CHEB/ 3.363e-01    -3.335e-02   -1.975e-02   -8.693e-03  /
    CHEB/ -2.615e-01   3.417e-02    1.996e-02    8.532e-03   /
    CHEB/ -3.594e-01   -4.269e-03   -2.268e-03   -7.641e-04  /
    CHEB/ -2.639e-01   -5.340e-04   -3.722e-04   -2.119e-04  /
    CHEB/ -1.515e-01   -4.559e-05   -3.484e-05   -2.338e-05  /
    CHEB/ -6.283e-02   -3.642e-04   -2.169e-04   -9.669e-05  /

O(209)+OCHO(64)(+M)<=>O(6)+OCHO(64)(+M)             1.000e+00 0.000     0.000    
    TCHEB/ 300.000   2500.000 /
    PCHEB/ 0.099     98.692   /
    CHEB/ 6 4/
    CHEB/ 9.068e+00    -3.871e-04   -2.373e-04   -1.120e-04  /
    CHEB/ 2.394e-01    3.473e-04    2.129e-04    1.005e-04   /
    CHEB/ -5.079e-02   1.338e-05    8.222e-06    3.900e-06   /
    CHEB/ -9.797e-02   -1.572e-05   -9.634e-06   -4.545e-06  /
    CHEB/ -6.851e-02   -7.557e-06   -4.635e-06   -2.190e-06  /
    CHEB/ -2.474e-02   -5.292e-06   -3.245e-06   -1.533e-06  /

O(6)+[CH]1OO1(190)(+M)<=>O(6)+OCHO(64)(+M)          1.000e+00 0.000     0.000    
    TCHEB/ 300.000   2500.000 /
    PCHEB/ 0.099     98.692   /
    CHEB/ 6 4/
    CHEB/ 8.457e+00    -5.783e-05   -3.547e-05   -1.675e-05  /
    CHEB/ 7.158e-01    4.601e-05    2.822e-05    1.333e-05   /
    CHEB/ 6.509e-02    2.323e-06    1.425e-06    6.733e-07   /
    CHEB/ -6.200e-02   -2.157e-06   -1.323e-06   -6.247e-07  /
    CHEB/ -5.627e-02   -1.214e-06   -7.444e-07   -3.516e-07  /
    CHEB/ -1.965e-02   -1.003e-06   -6.155e-07   -2.907e-07  /

O(6)+OCHO(64)(+M)<=>H(3)+CO3(212)(+M)               1.000e+00 0.000     0.000    
    TCHEB/ 300.000   2500.000 /
    PCHEB/ 0.099     98.692   /
    CHEB/ 6 4/
    CHEB/ 4.322e+00    -4.352e-02   -2.515e-02   -1.053e-02  /
    CHEB/ 1.571e+00    5.671e-02    3.237e-02    1.319e-02   /
    CHEB/ 2.580e-01    -1.290e-02   -6.799e-03   -2.262e-03  /
    CHEB/ -4.718e-02   -1.149e-03   -9.537e-04   -6.481e-04  /
    CHEB/ -6.315e-02   2.894e-04    1.745e-04    7.217e-05   /
    CHEB/ -2.532e-02   2.994e-05    2.751e-05    2.180e-05   /

H(3)+CO3(198)(+M)<=>O(6)+OCHO(64)(+M)               1.000e+00 0.000     0.000    
    TCHEB/ 300.000   2500.000 /
    PCHEB/ 0.099     98.692   /
    CHEB/ 6 4/
    CHEB/ -1.330e+00   -1.475e-01   -7.721e-02   -2.621e-02  /
    CHEB/ 3.536e+00    1.636e-01    8.155e-02    2.428e-02   /
    CHEB/ 2.818e-01    -1.691e-02   -4.325e-03   2.104e-03   /
    CHEB/ -8.097e-02   -6.507e-03   -4.171e-03   -1.834e-03  /
    CHEB/ -9.729e-02   1.320e-04    -2.830e-04   -4.356e-04  /
    CHEB/ -4.689e-02   -6.481e-04   -3.275e-04   -1.201e-04  /

H(3)+CO3(212)(+M)<=>CHO3(169)(+M)                   1.000e+00 0.000     0.000    
    TCHEB/ 300.000   2500.000 /
    PCHEB/ 0.099     98.692   /
    CHEB/ 6 4/
    CHEB/ 2.762e-01    1.436e+00    -3.598e-02   -1.435e-02  /
    CHEB/ 3.372e+00    7.891e-02    4.365e-02    1.662e-02   /
    CHEB/ -2.081e-01   -1.469e-02   -7.003e-03   -1.670e-03  /
    CHEB/ -1.347e-01   -2.255e-03   -1.731e-03   -1.063e-03  /
    CHEB/ -6.278e-02   6.864e-05    7.424e-06    -4.110e-05  /
    CHEB/ -1.084e-02   -3.465e-05   -8.731e-06   6.769e-06   /

O(209)+OCHO(64)(+M)<=>H(3)+CO3(212)(+M)             1.000e+00 0.000     0.000    
    TCHEB/ 300.000   2500.000 /
    PCHEB/ 0.099     98.692   /
    CHEB/ 6 4/
    CHEB/ 8.273e+00    -3.027e-06   -1.811e-06   -8.151e-07  /
    CHEB/ 1.609e-01    -2.601e-06   -1.618e-06   -7.827e-07  /
    CHEB/ -3.135e-02   -1.224e-06   -7.505e-07   -3.551e-07  /
    CHEB/ -7.380e-02   -4.772e-07   -2.943e-07   -1.404e-07  /
    CHEB/ -4.906e-02   -2.250e-07   -1.381e-07   -6.526e-08  /
    CHEB/ -2.331e-02   -1.862e-07   -1.124e-07   -5.144e-08  /

O(6)+[CH]1OO1(190)(+M)<=>H(3)+CO3(212)(+M)          1.000e+00 0.000     0.000    
    TCHEB/ 300.000   2500.000 /
    PCHEB/ 0.099     98.692   /
    CHEB/ 6 4/
    CHEB/ 8.086e+00    -1.070e-05   -6.472e-06   -2.976e-06  /
    CHEB/ 5.612e-01    -4.171e-06   -2.634e-06   -1.312e-06  /
    CHEB/ 4.874e-02    -1.115e-06   -6.780e-07   -3.157e-07  /
    CHEB/ -5.251e-02   1.309e-07    7.795e-08    3.477e-08   /
    CHEB/ -4.178e-02   -1.800e-09   -4.113e-10   4.507e-10   /
    CHEB/ -2.030e-02   -3.846e-07   -2.329e-07   -1.072e-07  /

H(3)+CO3(179)(+M)<=>H(3)+CO3(212)(+M)               1.000e+00 0.000     0.000    
    TCHEB/ 300.000   2500.000 /
    PCHEB/ 0.099     98.692   /
    CHEB/ 6 4/
    CHEB/ 4.852e+00    -2.293e-04   -1.405e-04   -6.629e-05  /
    CHEB/ -9.085e-01   1.975e-04    1.211e-04    5.711e-05   /
    CHEB/ -3.239e-01   4.132e-06    2.541e-06    1.206e-06   /
    CHEB/ -1.825e-01   -9.680e-06   -5.937e-06   -2.804e-06  /
    CHEB/ -9.956e-02   -4.352e-06   -2.669e-06   -1.261e-06  /
    CHEB/ -3.558e-02   -3.277e-06   -2.008e-06   -9.460e-07  /

O(209)+OCHO(64)(+M)<=>CHO3(169)(+M)                 1.000e+00 0.000     0.000    
    TCHEB/ 300.000   2500.000 /
    PCHEB/ 0.099     98.692   /
    CHEB/ 6 4/
    CHEB/ 4.810e+00    1.500e+00    -2.479e-04   -1.170e-04  /
    CHEB/ -2.981e-01   3.399e-04    2.083e-04    9.830e-05   /
    CHEB/ -2.192e-01   1.369e-05    8.414e-06    3.989e-06   /
    CHEB/ -1.326e-01   -1.533e-05   -9.395e-06   -4.432e-06  /
    CHEB/ -6.097e-02   -8.213e-06   -5.037e-06   -2.379e-06  /
    CHEB/ -5.749e-03   -6.367e-06   -3.904e-06   -1.844e-06  /

O(6)+[CH]1OO1(190)(+M)<=>CHO3(169)(+M)              1.000e+00 0.000     0.000    
    TCHEB/ 300.000   2500.000 /
    PCHEB/ 0.099     98.692   /
    CHEB/ 6 4/
    CHEB/ 3.405e+00    1.500e+00    -3.623e-05   -1.711e-05  /
    CHEB/ 2.756e-01    4.524e-05    2.774e-05    1.310e-05   /
    CHEB/ -5.287e-02   2.162e-06    1.326e-06    6.268e-07   /
    CHEB/ -7.255e-02   -2.252e-06   -1.381e-06   -6.523e-07  /
    CHEB/ -3.862e-02   -1.330e-06   -8.155e-07   -3.852e-07  /
    CHEB/ 3.420e-03    -1.118e-06   -6.854e-07   -3.237e-07  /

H(3)+CO3(198)(+M)<=>CHO3(169)(+M)                   1.000e+00 0.000     0.000    
    TCHEB/ 300.000   2500.000 /
    PCHEB/ 0.099     98.692   /
    CHEB/ 6 4/
    CHEB/ -4.460e+00   1.341e+00    -8.291e-02   -2.809e-02  /
    CHEB/ 2.301e+00    1.641e-01    8.102e-02    2.346e-02   /
    CHEB/ -8.688e-02   -1.301e-02   -2.198e-03   2.841e-03   /
    CHEB/ -1.473e-01   -5.629e-03   -3.519e-03   -1.448e-03  /
    CHEB/ -9.219e-02   -9.109e-05   -3.747e-04   -4.321e-04  /
    CHEB/ -2.909e-02   -8.750e-04   -4.635e-04   -1.793e-04  /

O(209)+OCHO(64)(+M)<=>[O]C1OO1(210)(+M)             1.000e+00 0.000     0.000    
    TCHEB/ 300.000   2500.000 /
    PCHEB/ 0.099     98.692   /
    CHEB/ 6 4/
    CHEB/ 5.984e+00    1.500e+00    -2.743e-07   -1.296e-07  /
    CHEB/ -4.050e-02   1.442e-08    8.843e-09    4.177e-09   /
    CHEB/ -1.422e-01   1.248e-07    7.656e-08    3.616e-08   /
    CHEB/ -1.179e-01   1.062e-07    6.511e-08    3.076e-08   /
    CHEB/ -6.276e-02   4.596e-08    2.819e-08    1.332e-08   /
    CHEB/ -2.803e-02   7.956e-09    4.880e-09    2.305e-09   /

O(6)+[CH]1OO1(190)(+M)<=>[O]C1OO1(210)(+M)          1.000e+00 0.000     0.000    
    TCHEB/ 300.000   2500.000 /
    PCHEB/ 0.099     98.692   /
    CHEB/ 6 4/
    CHEB/ 5.226e+00    1.500e+00    -2.224e-07   -1.051e-07  /
    CHEB/ 4.489e-01    -9.592e-10   -5.883e-10   -2.779e-10  /
    CHEB/ -1.667e-02   9.626e-08    5.904e-08    2.789e-08   /
    CHEB/ -7.597e-02   8.614e-08    5.283e-08    2.495e-08   /
    CHEB/ -4.732e-02   3.922e-08    2.406e-08    1.136e-08   /
    CHEB/ -2.206e-02   8.177e-09    5.015e-09    2.369e-09   /

HO2(8)+HOCHO(1)(+M)<=>OH(5)+[O]O[CH]O(181)(+M)      1.000e+00 0.000     0.000    
    TCHEB/ 300.000   2500.000 /
    PCHEB/ 0.099     98.692   /
    CHEB/ 6 4/
    CHEB/ -2.921e+01   -1.816e-02   -1.092e-02   -4.961e-03  /
    CHEB/ 3.316e+01    1.788e-02    1.068e-02    4.785e-03   /
    CHEB/ -7.219e-02   -4.591e-04   -2.219e-04   -5.123e-05  /
    CHEB/ -7.098e-02   -1.863e-03   -1.120e-03   -5.085e-04  /
    CHEB/ -2.444e-02   -6.465e-04   -4.006e-04   -1.927e-04  /
    CHEB/ -7.749e-03   -2.858e-05   -2.123e-05   -1.344e-05  /

[O]O[CH]O(181)(+M)<=>O(6)+HOCHO(1)(+M)              1.000e+00 0.000     0.000    
    TCHEB/ 300.000   2500.000 /
    PCHEB/ 0.099     98.692   /
    CHEB/ 6 4/
    CHEB/ 9.169e+00    1.498e+00    -1.285e-03   -6.036e-04  /
    CHEB/ -2.643e-01   1.272e-03    7.760e-04    3.630e-04   /
    CHEB/ 1.484e-02    4.922e-04    3.016e-04    1.421e-04   /
    CHEB/ 2.139e-02    1.557e-06    1.425e-06    1.110e-06   /
    CHEB/ 1.390e-02    -6.257e-05   -3.833e-05   -1.804e-05  /
    CHEB/ 8.892e-03    -2.195e-06   -1.382e-06   -6.887e-07  /

[O]O[CH]O(181)(+M)<=>OC1OO1(206)(+M)                1.000e+00 0.000     0.000    
    TCHEB/ 300.000   2500.000 /
    PCHEB/ 0.099     98.692   /
    CHEB/ 6 4/
    CHEB/ 5.874e+00    2.998e+00    -1.391e-03   -6.530e-04  /
    CHEB/ -6.989e-01   1.163e-03    7.093e-04    3.315e-04   /
    CHEB/ -1.676e-02   4.937e-04    3.024e-04    1.424e-04   /
    CHEB/ 5.573e-02    1.382e-05    8.924e-06    4.632e-06   /
    CHEB/ 2.467e-02    -5.776e-05   -3.537e-05   -1.663e-05  /
    CHEB/ -5.456e-04   1.022e-06    5.922e-07    2.449e-07   /

O2(2)+O[CH]O(148)(+M)<=>OH(5)+[O]O[CH]O(181)(+M)    1.000e+00 0.000     0.000    
    TCHEB/ 300.000   2500.000 /
    PCHEB/ 0.099     98.692   /
    CHEB/ 6 4/
    CHEB/ -1.276e+01   -1.850e-02   -1.112e-02   -5.050e-03  /
    CHEB/ 2.035e+01    1.806e-02    1.078e-02    4.825e-03   /
    CHEB/ -6.931e-03   -4.312e-04   -2.043e-04   -4.249e-05  /
    CHEB/ -1.593e-02   -1.911e-03   -1.149e-03   -5.209e-04  /
    CHEB/ -3.388e-03   -6.825e-04   -4.225e-04   -2.030e-04  /
    CHEB/ 1.078e-03    -4.161e-05   -2.936e-05   -1.740e-05  /

[O]OC(O)O(161)(+M)<=>OH(5)+[O]O[CH]O(181)(+M)       1.000e+00 0.000     0.000    
    TCHEB/ 300.000   2500.000 /
    PCHEB/ 0.099     98.692   /
    CHEB/ 6 4/
    CHEB/ -2.851e+01   1.481e+00    -1.130e-02   -5.128e-03  /
    CHEB/ 3.164e+01    1.813e-02    1.082e-02    4.840e-03   /
    CHEB/ -1.796e-01   -3.675e-04   -1.657e-04   -2.479e-05  /
    CHEB/ -7.947e-04   -1.935e-03   -1.162e-03   -5.263e-04  /
    CHEB/ 4.595e-02    -7.144e-04   -4.417e-04   -2.117e-04  /
    CHEB/ 3.104e-02    -5.311e-05   -3.649e-05   -2.083e-05  /

[O]O[CH]O(181)(+M)<=>OH(5)+OCHO(64)(+M)             1.000e+00 0.000     0.000    
    TCHEB/ 300.000   2500.000 /
    PCHEB/ 0.099     98.692   /
    CHEB/ 6 4/
    CHEB/ 7.377e+00    1.498e+00    -1.284e-03   -6.031e-04  /
    CHEB/ 8.173e-01    1.267e-03    7.731e-04    3.617e-04   /
    CHEB/ 2.155e-01    4.648e-04    2.849e-04    1.343e-04   /
    CHEB/ 4.790e-02    -1.668e-05   -9.750e-06   -4.160e-06  /
    CHEB/ 7.737e-03    -6.756e-05   -4.140e-05   -1.950e-05  /
    CHEB/ 6.274e-05    -2.154e-06   -1.361e-06   -6.823e-07  /

OCHO(64)+[O]O[CH]O(181)<=>CHO3(169)+HOCHO(1)        3.620000e+13 0.000     0.000    

HOCO(13)+[O]O[CH]O(181)<=>CHO3(169)+HOCHO(1)        1.810000e+14 0.000     0.000    

OH(5)+[O]O[CH]O(181)<=>H2O(7)+CHO3(169)             2.410000e+13 0.000     0.000    

[O]O[CH]O(181)(+M)<=>H(3)+CHO3(176)(+M)             1.000e+00 0.000     0.000    
    TCHEB/ 300.000   2500.000 /
    PCHEB/ 0.099     98.692   /
    CHEB/ 6 4/
    CHEB/ 1.013e+01    1.496e+00    -2.085e-03   -8.711e-04  /
    CHEB/ -3.467e-01   2.881e-03    1.566e-03    5.788e-04   /
    CHEB/ -6.519e-02   3.819e-04    3.005e-04    1.909e-04   /
    CHEB/ -2.290e-02   -1.471e-04   -9.005e-05   -3.942e-05  /
    CHEB/ -1.027e-02   -5.457e-05   -3.948e-05   -2.398e-05  /
    CHEB/ -4.662e-03   1.805e-05    1.135e-05    5.348e-06   /

[O]O[CH]O(181)(+M)<=>OH(5)+HOCO(13)(+M)             1.000e+00 0.000     0.000    
    TCHEB/ 300.000   2500.000 /
    PCHEB/ 0.099     98.692   /
    CHEB/ 6 4/
    CHEB/ 9.216e+00    1.430e+00    -3.975e-02   -1.588e-02  /
    CHEB/ -1.185e-01   8.157e-02    4.499e-02    1.701e-02   /
    CHEB/ -1.543e-01   -1.112e-02   -4.903e-03   -7.656e-04  /
    CHEB/ -4.858e-02   -1.971e-03   -1.452e-03   -8.434e-04  /
    CHEB/ -2.337e-02   4.871e-04    2.278e-04    3.672e-05   /
    CHEB/ -1.502e-02   -1.538e-04   -7.233e-05   -1.646e-05  /

[O]O[CH]O(181)(+M)<=>CH2O3(182)(+M)                 1.000e+00 0.000     0.000    
    TCHEB/ 300.000   2500.000 /
    PCHEB/ 0.099     98.692   /
    CHEB/ 6 4/
    CHEB/ 7.145e+00    2.927e+00    -4.094e-02   -1.635e-02  /
    CHEB/ -1.167e+00   8.186e-02    4.504e-02    1.694e-02   /
    CHEB/ -4.306e-01   -1.041e-02   -4.471e-03   -5.668e-04  /
    CHEB/ -1.625e-01   -1.662e-03   -1.254e-03   -7.428e-04  /
    CHEB/ -7.908e-02   5.849e-04    2.873e-04    6.485e-05   /
    CHEB/ -3.871e-02   -1.449e-04   -6.636e-05   -1.323e-05  /

[O]O[CH]O(181)(+M)<=>[O]C([O])O(197)(+M)            1.000e+00 0.000     0.000    
    TCHEB/ 300.000   2500.000 /
    PCHEB/ 0.099     98.692   /
    CHEB/ 6 4/
    CHEB/ 6.727e+00    2.998e+00    -1.375e-03   -6.456e-04  /
    CHEB/ -6.479e-01   1.189e-03    7.254e-04    3.391e-04   /
    CHEB/ -2.732e-01   4.943e-04    3.028e-04    1.426e-04   /
    CHEB/ -9.581e-02   1.077e-05    7.059e-06    3.756e-06   /
    CHEB/ -3.406e-02   -5.932e-05   -3.633e-05   -1.709e-05  /
    CHEB/ -2.105e-02   1.396e-07    5.083e-08    -1.099e-08  /

HO2(8)+OCHO(64)(+M)<=>O(6)+[O]O[CH]O(181)(+M)       1.000e+00 0.000     0.000    
    TCHEB/ 300.000   2500.000 /
    PCHEB/ 0.099     98.692   /
    CHEB/ 6 4/
    CHEB/ -3.081e+01   -5.138e-06   -3.151e-06   -1.488e-06  /
    CHEB/ 3.072e+01    3.167e-06    1.942e-06    9.172e-07   /
    CHEB/ 2.375e-01    -1.011e-07   -6.195e-08   -2.923e-08  /
    CHEB/ 7.273e-02    -4.431e-08   -2.715e-08   -1.280e-08  /
    CHEB/ 2.945e-02    -4.314e-08   -2.645e-08   -1.249e-08  /
    CHEB/ 1.030e-02    -3.025e-08   -1.855e-08   -8.757e-09  /

HO2(8)+CH2O(14)(+M)<=>H(3)+[O]O[CH]O(181)(+M)       1.000e+00 0.000     0.000    
    TCHEB/ 300.000   2500.000 /
    PCHEB/ 0.099     98.692   /
    CHEB/ 6 4/
    CHEB/ -2.154e+01   -1.128e-02   -6.835e-03   -3.150e-03  /
    CHEB/ 2.714e+01    1.204e-02    7.262e-03    3.317e-03   /
    CHEB/ 2.516e-01    -1.717e-03   -1.006e-03   -4.329e-04  /
    CHEB/ 3.483e-02    -1.551e-04   -1.072e-04   -6.155e-05  /
    CHEB/ 1.609e-02    -9.040e-04   -5.433e-04   -2.466e-04  /
    CHEB/ -8.112e-03   4.394e-04    2.591e-04    1.129e-04   /

H(3)+CHO3(169)(+M)<=>O(6)+HOCHO(1)(+M)              1.000e+00 0.000     0.000    
    TCHEB/ 300.000   2500.000 /
    PCHEB/ 0.099     98.692   /
    CHEB/ 6 4/
    CHEB/ 9.289e+00    -4.791e-04   -2.936e-04   -1.385e-04  /
    CHEB/ 3.378e+00    2.019e-04    1.236e-04    5.820e-05   /
    CHEB/ 2.292e-01    1.159e-04    7.110e-05    3.360e-05   /
    CHEB/ 8.596e-02    2.726e-05    1.669e-05    7.855e-06   /
    CHEB/ 3.486e-02    -2.134e-05   -1.305e-05   -6.131e-06  /
    CHEB/ 1.332e-02    3.349e-06    2.039e-06    9.497e-07   /

H(3)+CHO3(169)(+M)<=>OC1OO1(206)(+M)                1.000e+00 0.000     0.000    
    TCHEB/ 300.000   2500.000 /
    PCHEB/ 0.099     98.692   /
    CHEB/ 6 4/
    CHEB/ 4.872e+00    1.499e+00    -3.529e-04   -1.665e-04  /
    CHEB/ 3.064e+00    2.669e-04    1.634e-04    7.693e-05   /
    CHEB/ 2.318e-01    9.740e-05    5.980e-05    2.830e-05   /
    CHEB/ 1.356e-01    3.457e-05    2.114e-05    9.925e-06   /
    CHEB/ 5.662e-02    -2.710e-05   -1.656e-05   -7.771e-06  /
    CHEB/ 1.019e-02    8.011e-06    4.888e-06    2.284e-06   /

H(3)+CHO3(169)(+M)<=>OH(5)+HOCO(13)(+M)             1.000e+00 0.000     0.000    
    TCHEB/ 300.000   2500.000 /
    PCHEB/ 0.099     98.692   /
    CHEB/ 6 4/
    CHEB/ 8.599e+00    -8.853e-03   -5.380e-03   -2.495e-03  /
    CHEB/ 3.601e+00    9.709e-03    5.881e-03    2.710e-03   /
    CHEB/ 6.406e-02    -1.321e-03   -7.805e-04   -3.415e-04  /
    CHEB/ 1.570e-02    -6.745e-06   -1.009e-05   -1.015e-05  /
    CHEB/ -1.189e-03   4.686e-05    2.911e-05    1.405e-05   /
    CHEB/ -6.417e-03   -8.216e-06   -5.345e-06   -2.791e-06  /

H(3)+CHO3(169)(+M)<=>CH2O3(182)(+M)                 1.000e+00 0.000     0.000    
    TCHEB/ 300.000   2500.000 /
    PCHEB/ 0.099     98.692   /
    CHEB/ 6 4/
    CHEB/ 5.727e+00    1.491e+00    -5.490e-03   -2.545e-03  /
    CHEB/ 2.663e+00    9.816e-03    5.944e-03    2.737e-03   /
    CHEB/ -1.506e-01   -1.354e-03   -7.992e-04   -3.489e-04  /
    CHEB/ -7.082e-02   5.194e-05    2.489e-05    5.468e-06   /
    CHEB/ -4.342e-02   2.852e-05    1.849e-05    9.594e-06   /
    CHEB/ -2.491e-02   5.967e-06    3.017e-06    8.549e-07   /

H(3)+CHO3(169)(+M)<=>H(3)+CHO3(176)(+M)             1.000e+00 0.000     0.000    
    TCHEB/ 300.000   2500.000 /
    PCHEB/ 0.099     98.692   /
    CHEB/ 6 4/
    CHEB/ 9.906e+00    -8.638e-04   -5.262e-04   -2.453e-04  /
    CHEB/ 3.294e+00    5.443e-04    3.293e-04    1.513e-04   /
    CHEB/ 1.177e-01    1.257e-04    7.816e-05    3.787e-05   /
    CHEB/ 2.996e-02    1.000e-05    6.127e-06    2.892e-06   /
    CHEB/ 1.001e-02    -2.609e-05   -1.596e-05   -7.501e-06  /
    CHEB/ 1.914e-03    7.060e-06    4.297e-06    1.999e-06   /

H(3)+CHO3(169)(+M)<=>[O]C([O])O(197)(+M)            1.000e+00 0.000     0.000    
    TCHEB/ 300.000   2500.000 /
    PCHEB/ 0.099     98.692   /
    CHEB/ 6 4/
    CHEB/ 5.940e+00    1.499e+00    -3.526e-04   -1.663e-04  /
    CHEB/ 3.075e+00    2.679e-04    1.640e-04    7.723e-05   /
    CHEB/ -4.555e-02   1.010e-04    6.198e-05    2.932e-05   /
    CHEB/ -2.440e-02   3.205e-05    1.960e-05    9.207e-06   /
    CHEB/ -5.785e-03   -2.589e-05   -1.583e-05   -7.429e-06  /
    CHEB/ -1.165e-02   7.233e-06    4.412e-06    2.062e-06   /

H(3)+CO3(198)(+M)<=>[O]C1OO1(210)(+M)               1.000e+00 0.000     0.000    
    TCHEB/ 300.000   2500.000 /
    PCHEB/ 0.099     98.692   /
    CHEB/ 6 4/
    CHEB/ -4.139e+00   1.357e+00    -7.402e-02   -2.446e-02  /
    CHEB/ 3.071e+00    1.536e-01    7.516e-02    2.111e-02   /
    CHEB/ 1.308e-01    -1.272e-02   -1.907e-03   3.099e-03   /
    CHEB/ -1.035e-01   -5.857e-03   -3.701e-03   -1.559e-03  /
    CHEB/ -8.979e-02   -2.158e-04   -4.758e-04   -5.048e-04  /
    CHEB/ -4.947e-02   -7.762e-04   -4.102e-04   -1.617e-04  /

H(3)+CO3(179)(+M)<=>[O]C1OO1(210)(+M)               1.000e+00 0.000     0.000    
    TCHEB/ 300.000   2500.000 /
    PCHEB/ 0.099     98.692   /
    CHEB/ 6 4/
    CHEB/ 2.416e+00    1.500e+00    -1.423e-04   -6.720e-05  /
    CHEB/ -1.067e+00   1.980e-04    1.214e-04    5.732e-05   /
    CHEB/ -4.064e-01   5.461e-06    3.355e-06    1.591e-06   /
    CHEB/ -2.127e-01   -9.353e-06   -5.734e-06   -2.707e-06  /
    CHEB/ -1.076e-01   -4.556e-06   -2.794e-06   -1.320e-06  /
    CHEB/ -3.836e-02   -3.532e-06   -2.166e-06   -1.023e-06  /

HO2(8)+CH2O4(217)<=>O2(2)+[O]C(O)(O)O(216)          2.800000e+11 0.000     0.000    

HOCO(13)+CH2O4(217)<=>CO2(12)+[O]C(O)(O)O(216)      3.620000e+13 0.000     0.000    

OCHO(64)+CH2O4(217)<=>CO2(12)+[O]C(O)(O)O(216)      1.889016e+10 0.509     0.000    

OH(5)+[O][C]1OO1(213)(+M)<=>H(3)+CO4(219)(+M)       1.000e+00 0.000     0.000    
    TCHEB/ 300.000   2500.000 /
    PCHEB/ 0.099     98.692   /
    CHEB/ 6 4/
    CHEB/ -3.920e+01   -4.860e-08   -2.981e-08   -1.408e-08  /
    CHEB/ 3.817e+01    -2.035e-08   -1.248e-08   -5.895e-09  /
    CHEB/ -1.490e-01   1.634e-08    1.002e-08    4.734e-09   /
    CHEB/ -7.595e-02   1.669e-08    1.024e-08    4.834e-09   /
    CHEB/ -3.346e-02   7.388e-09    4.532e-09    2.140e-09   /
    CHEB/ -1.232e-02   1.341e-09    8.226e-10    3.885e-10   /

CO4(219)(+M)<=>O2(2)+CO2(12)(+M)                    1.000e+00 0.000     0.000    
    TCHEB/ 300.000   2500.000 /
    PCHEB/ 0.099     98.692   /
    CHEB/ 6 4/
    CHEB/ 4.623e+00    9.352e-01    -1.695e-01   4.862e-03   /
    CHEB/ -1.455e+00   2.909e-01    8.693e-02    1.548e-03   /
    CHEB/ -5.846e-01   1.357e-01    4.750e-02    2.103e-03   /
    CHEB/ -2.319e-01   5.396e-02    2.023e-02    4.577e-04   /
    CHEB/ -8.218e-02   1.825e-02    5.939e-03    -8.665e-04  /
    CHEB/ -2.234e-02   5.338e-03    -1.509e-04   -1.540e-03  /

CO4(219)(+M)<=>O(6)+[O][C]1OO1(213)(+M)             1.000e+00 0.000     0.000    
    TCHEB/ 300.000   2500.000 /
    PCHEB/ 0.099     98.692   /
    CHEB/ 6 4/
    CHEB/ 1.008e+01    1.491e+00    -1.086e-03   7.061e-04   /
    CHEB/ -1.747e-01   7.887e-03    8.149e-04    -6.146e-04  /
    CHEB/ -8.122e-02   2.425e-03    3.318e-04    -2.220e-04  /
    CHEB/ -2.806e-02   -9.241e-04   -2.560e-05   7.553e-05   /
    CHEB/ -8.394e-03   -5.188e-04   -8.878e-05   3.466e-05   /
    CHEB/ -2.284e-03   -5.524e-05   -1.252e-05   1.169e-05   /

CO4(219)(+M)<=>[O]O[C]1OO1(218)(+M)                 1.000e+00 0.000     0.000    
    TCHEB/ 300.000   2500.000 /
    PCHEB/ 0.099     98.692   /
    CHEB/ 6 4/
    CHEB/ 7.963e+00    2.329e+00    -2.138e-01   -5.519e-03  /
    CHEB/ -1.147e+00   9.592e-02    2.744e-02    -2.020e-03  /
    CHEB/ -6.212e-01   4.171e-02    1.961e-02    3.145e-03   /
    CHEB/ -2.426e-01   1.145e-02    1.188e-02    4.310e-03   /
    CHEB/ -9.046e-02   5.322e-03    6.595e-03    2.617e-03   /
    CHEB/ -2.602e-02   4.815e-04    3.372e-03    1.635e-03   /

CO4(219)(+M)<=>CO4(168)(+M)                         1.000e+00 0.000     0.000    
    TCHEB/ 300.000   2500.000 /
    PCHEB/ 0.099     98.692   /
    CHEB/ 6 4/
    CHEB/ 2.083e+00    2.420e+00    -1.748e-01   4.669e-03   /
    CHEB/ -1.849e+00   2.651e-01    7.843e-02    1.629e-03   /
    CHEB/ -6.961e-01   1.191e-01    4.291e-02    2.871e-03   /
    CHEB/ -2.931e-01   4.639e-02    1.911e-02    1.563e-03   /
    CHEB/ -1.164e-01   1.696e-02    6.876e-03    1.444e-04   /
    CHEB/ -3.983e-02   7.328e-03    1.503e-03    -8.789e-04  /

O(6)+O[C]1OO1(205)(+M)<=>H(3)+CO4(219)(+M)          1.000e+00 0.000     0.000    
    TCHEB/ 300.000   2500.000 /
    PCHEB/ 0.099     98.692   /
    CHEB/ 6 4/
    CHEB/ -3.789e+01   -4.806e-08   -2.948e-08   -1.392e-08  /
    CHEB/ 3.817e+01    -1.961e-08   -1.202e-08   -5.680e-09  /
    CHEB/ -3.124e-01   1.655e-08    1.015e-08    4.794e-09   /
    CHEB/ -1.146e-01   1.657e-08    1.016e-08    4.800e-09   /
    CHEB/ -4.164e-02   7.202e-09    4.417e-09    2.086e-09   /
    CHEB/ -1.689e-02   1.212e-09    7.435e-10    3.511e-10   /

CO4(219)(+M)<=>O2(2)+CO2(158)(+M)                   1.000e+00 0.000     0.000    
    TCHEB/ 300.000   2500.000 /
    PCHEB/ 0.099     98.692   /
    CHEB/ 6 4/
    CHEB/ 4.232e+00    9.654e-01    -1.592e-01   5.302e-03   /
    CHEB/ -1.030e+00   3.341e-01    1.004e-01    9.131e-04   /
    CHEB/ -3.915e-01   1.510e-01    4.972e-02    -2.241e-04  /
    CHEB/ -1.427e-01   4.795e-02    1.503e-02    -1.970e-03  /
    CHEB/ -4.741e-02   3.318e-03    -1.004e-03   -2.142e-03  /
    CHEB/ -1.292e-02   -9.053e-03   -5.197e-03   -1.428e-03  /

CO4(219)(+M)<=>O(6)+CO3(212)(+M)                    1.000e+00 0.000     0.000    
    TCHEB/ 300.000   2500.000 /
    PCHEB/ 0.099     98.692   /
    CHEB/ 6 4/
    CHEB/ 2.688e+00    1.262e+00    -7.567e-02   6.088e-04   /
    CHEB/ 2.287e+00    3.313e-01    1.070e-01    7.960e-04   /
    CHEB/ 1.599e-01    -8.928e-02   -3.428e-02   -5.529e-03  /
    CHEB/ -2.139e-01   -2.789e-02   -4.035e-03   4.699e-03   /
    CHEB/ -1.030e-01   2.669e-02    8.927e-03    1.040e-04   /
    CHEB/ -2.552e-02   -1.024e-03   -2.519e-03   -1.863e-03  /

O2(2)+HOCO(13)(+M)<=>H(3)+CO4(219)(+M)              1.000e+00 0.000     0.000    
    TCHEB/ 300.000   2500.000 /
    PCHEB/ 0.099     98.692   /
    CHEB/ 6 4/
    CHEB/ -4.225e+01   -1.536e-04   -9.420e-05   -4.448e-05  /
    CHEB/ 3.829e+01    6.124e-05    3.755e-05    1.773e-05   /
    CHEB/ -1.671e-02   -8.709e-06   -5.340e-06   -2.521e-06  /
    CHEB/ -6.088e-02   -1.141e-05   -7.000e-06   -3.306e-06  /
    CHEB/ -3.590e-02   -1.780e-05   -1.091e-05   -5.152e-06  /
    CHEB/ -9.054e-03   -5.179e-06   -3.176e-06   -1.500e-06  /

HO2(8)+CO2(12)(+M)<=>H(3)+CO4(219)(+M)              1.000e+00 0.000     0.000    
    TCHEB/ 300.000   2500.000 /
    PCHEB/ 0.099     98.692   /
    CHEB/ 6 4/
    CHEB/ -6.160e+01   -3.132e-04   -1.915e-04   -8.998e-05  /
    CHEB/ 5.347e+01    3.902e-06    2.321e-06    1.029e-06   /
    CHEB/ 5.118e-02    3.662e-05    2.217e-05    1.020e-05   /
    CHEB/ -4.391e-02   2.273e-05    1.383e-05    6.431e-06   /
    CHEB/ -3.147e-02   -6.712e-06   -4.107e-06   -1.931e-06  /
    CHEB/ -5.960e-03   -3.914e-06   -2.375e-06   -1.099e-06  /

CHO4(166)(+M)<=>H(3)+CO4(219)(+M)                   1.000e+00 0.000     0.000    
    TCHEB/ 300.000   2500.000 /
    PCHEB/ 0.099     98.692   /
    CHEB/ 6 4/
    CHEB/ -5.740e+01   1.500e+00    -9.414e-05   -4.446e-05  /
    CHEB/ 4.889e+01    6.147e-05    3.769e-05    1.780e-05   /
    CHEB/ -2.319e-01   -8.485e-06   -5.203e-06   -2.456e-06  /
    CHEB/ -5.008e-02   -1.123e-05   -6.889e-06   -3.253e-06  /
    CHEB/ 1.723e-02    -1.766e-05   -1.083e-05   -5.114e-06  /
    CHEB/ 2.060e-02    -5.084e-06   -3.118e-06   -1.473e-06  /

CHO4(175)(+M)<=>H(3)+CO4(219)(+M)                   1.000e+00 0.000     0.000    
    TCHEB/ 300.000   2500.000 /
    PCHEB/ 0.099     98.692   /
    CHEB/ 6 4/
    CHEB/ -5.380e+01   1.496e+00    -2.699e-03   -1.267e-03  /
    CHEB/ 4.543e+01    2.373e-03    1.448e-03    6.772e-04   /
    CHEB/ -2.916e-01   8.544e-04    5.222e-04    2.450e-04   /
    CHEB/ -1.416e-01   1.902e-04    1.167e-04    5.520e-05   /
    CHEB/ -5.776e-02   -2.272e-05   -1.361e-05   -6.129e-06  /
    CHEB/ -1.527e-02   -3.300e-05   -2.009e-05   -9.354e-06  /

OH(5)+CO3(212)(+M)<=>H(3)+CO4(219)(+M)              1.000e+00 0.000     0.000    
    TCHEB/ 300.000   2500.000 /
    PCHEB/ 0.099     98.692   /
    CHEB/ 6 4/
    CHEB/ -3.617e+01   -1.019e-03   -6.210e-04   -2.896e-04  /
    CHEB/ 3.371e+01    9.733e-04    5.927e-04    2.761e-04   /
    CHEB/ 1.133e-01    9.489e-05    5.800e-05    2.722e-05   /
    CHEB/ 2.142e-02    -3.002e-05   -1.812e-05   -8.294e-06  /
    CHEB/ 5.362e-03    -2.936e-05   -1.786e-05   -8.290e-06  /
    CHEB/ 4.790e-03    -2.254e-05   -1.377e-05   -6.448e-06  /

O(6)+CHO3(176)(+M)<=>H(3)+CO4(219)(+M)              1.000e+00 0.000     0.000    
    TCHEB/ 300.000   2500.000 /
    PCHEB/ 0.099     98.692   /
    CHEB/ 6 4/
    CHEB/ -3.363e+01   -1.501e-04   -9.203e-05   -4.346e-05  /
    CHEB/ 3.288e+01    6.620e-05    4.060e-05    1.917e-05   /
    CHEB/ -1.200e-01   -5.606e-06   -3.437e-06   -1.622e-06  /
    CHEB/ -7.353e-02   -9.353e-06   -5.736e-06   -2.709e-06  /
    CHEB/ -4.116e-02   -1.628e-05   -9.982e-06   -4.713e-06  /
    CHEB/ -4.432e-03   -4.126e-06   -2.530e-06   -1.195e-06  /

OH(5)+CO3(198)(+M)<=>H(3)+CO4(219)(+M)              1.000e+00 0.000     0.000    
    TCHEB/ 300.000   2500.000 /
    PCHEB/ 0.099     98.692   /
    CHEB/ 6 4/
    CHEB/ -2.760e+01   -4.397e-03   -2.688e-03   -1.261e-03  /
    CHEB/ 2.561e+01    2.352e-03    1.435e-03    6.711e-04   /
    CHEB/ 7.591e-02    8.124e-04    4.965e-04    2.329e-04   /
    CHEB/ -2.087e-02   1.579e-04    9.695e-05    4.590e-05   /
    CHEB/ -1.717e-02   -3.388e-05   -2.045e-05   -9.349e-06  /
    CHEB/ 8.384e-04    -3.820e-05   -2.328e-05   -1.085e-05  /

[O]C1(O)OO1(178)(+M)<=>H(3)+CO4(219)(+M)            1.000e+00 0.000     0.000    
    TCHEB/ 300.000   2500.000 /
    PCHEB/ 0.099     98.692   /
    CHEB/ 6 4/
    CHEB/ -3.670e+01   1.500e+00    -2.965e-08   -1.400e-08  /
    CHEB/ 3.407e+01    -1.998e-08   -1.225e-08   -5.788e-09  /
    CHEB/ -1.881e-01   1.645e-08    1.009e-08    4.767e-09   /
    CHEB/ -1.232e-01   1.664e-08    1.021e-08    4.821e-09   /
    CHEB/ -5.623e-02   7.303e-09    4.479e-09    2.116e-09   /
    CHEB/ -2.320e-02   1.279e-09    7.845e-10    3.705e-10   /

HO2(8)+CO2(158)(+M)<=>H(3)+CO4(219)(+M)             1.000e+00 0.000     0.000    
    TCHEB/ 300.000   2500.000 /
    PCHEB/ 0.099     98.692   /
    CHEB/ 6 4/
    CHEB/ -2.317e+01   -4.380e-03   -2.677e-03   -1.256e-03  /
    CHEB/ 2.062e+01    2.367e-03    1.445e-03    6.756e-04   /
    CHEB/ 1.747e-01    8.129e-04    4.969e-04    2.331e-04   /
    CHEB/ 1.415e-02    1.543e-04    9.476e-05    4.489e-05   /
    CHEB/ -6.081e-03   -3.638e-05   -2.198e-05   -1.007e-05  /
    CHEB/ 4.157e-03    -3.908e-05   -2.382e-05   -1.111e-05  /

HO2(8)+CO4(219)<=>O2(2)+[O]C1(O)OO1(178)            2.800000e+11 0.000     0.000    

CO4(219)+HOCO(13)<=>CO2(12)+[O]C1(O)OO1(178)        3.620000e+13 0.000     0.000    

CO4(219)+OCHO(64)<=>CO2(12)+[O]C1(O)OO1(178)        1.889016e+10 0.509     0.000    

CO4(219)(+M)<=>O1OC12OO2(228)(+M)                   1.000e+00 0.000     0.000    
    TCHEB/ 300.000   2500.000 /
    PCHEB/ 0.099     98.692   /
    CHEB/ 6 4/
    CHEB/ 4.823e+00    2.998e+00    -1.026e-03   -4.825e-04  /
    CHEB/ -1.262e+00   2.541e-04    1.561e-04    7.405e-05   /
    CHEB/ -8.116e-01   7.930e-04    4.847e-04    2.274e-04   /
    CHEB/ -3.735e-01   4.134e-04    2.524e-04    1.182e-04   /
    CHEB/ -1.519e-01   5.885e-05    3.599e-05    1.690e-05   /
    CHEB/ -5.973e-02   -4.553e-05   -2.766e-05   -1.282e-05  /

O(6)+CO3(198)(+M)<=>CO4(219)(+M)                    1.000e+00 0.000     0.000    
    TCHEB/ 300.000   2500.000 /
    PCHEB/ 0.099     98.692   /
    CHEB/ 6 4/
    CHEB/ 1.884e+00    1.493e+00    -4.092e-03   -1.802e-03  /
    CHEB/ 1.031e+00    7.644e-03    4.494e-03    1.947e-03   /
    CHEB/ 2.104e-02    -8.439e-04   -4.738e-04   -1.846e-04  /
    CHEB/ -5.800e-02   -2.983e-04   -1.730e-04   -7.262e-05  /
    CHEB/ -3.070e-02   3.299e-05    1.609e-05    3.939e-06   /
    CHEB/ -1.183e-02   -3.134e-05   -1.896e-05   -8.741e-06  /

O(209)+CO3(198)(+M)<=>O2(2)+CO2(12)(+M)             1.000e+00 0.000     0.000    
    TCHEB/ 300.000   2500.000 /
    PCHEB/ 0.099     98.692   /
    CHEB/ 6 4/
    CHEB/ 5.324e+00    -1.051e-04   -6.435e-05   -3.028e-05  /
    CHEB/ 4.215e-01    1.166e-04    7.137e-05    3.357e-05   /
    CHEB/ -5.411e-02   -1.240e-05   -7.580e-06   -3.557e-06  /
    CHEB/ -9.319e-02   -2.926e-06   -1.788e-06   -8.387e-07  /
    CHEB/ -5.766e-02   3.861e-07    2.350e-07    1.094e-07   /
    CHEB/ -2.628e-02   -1.098e-06   -6.720e-07   -3.162e-07  /

O(209)+CO3(198)(+M)<=>[O]O[C]1OO1(218)(+M)          1.000e+00 0.000     0.000    
    TCHEB/ 300.000   2500.000 /
    PCHEB/ 0.099     98.692   /
    CHEB/ 6 4/
    CHEB/ 6.250e+00    1.499e+00    -7.084e-04   -3.340e-04  /
    CHEB/ -4.297e-03   6.433e-04    3.940e-04    1.856e-04   /
    CHEB/ -5.070e-02   1.510e-04    9.258e-05    4.367e-05   /
    CHEB/ -1.503e-02   3.066e-06    1.910e-06    9.304e-07   /
    CHEB/ -1.050e-03   -1.516e-05   -9.286e-06   -4.375e-06  /
    CHEB/ 1.511e-02    -2.687e-05   -1.646e-05   -7.760e-06  /

O(209)+CO3(198)(+M)<=>CO4(168)(+M)                  1.000e+00 0.000     0.000    
    TCHEB/ 300.000   2500.000 /
    PCHEB/ 0.099     98.692   /
    CHEB/ 6 4/
    CHEB/ 2.079e+00    1.500e+00    -6.464e-05   -3.042e-05  /
    CHEB/ 3.130e-02    1.166e-04    7.136e-05    3.356e-05   /
    CHEB/ -1.441e-01   -1.229e-05   -7.513e-06   -3.525e-06  /
    CHEB/ -1.313e-01   -2.864e-06   -1.750e-06   -8.210e-07  /
    CHEB/ -7.379e-02   4.017e-07    2.446e-07    1.139e-07   /
    CHEB/ -3.168e-02   -1.111e-06   -6.801e-07   -3.200e-07  /

O(209)+CO3(198)(+M)<=>O2(2)+CO2(158)(+M)            1.000e+00 0.000     0.000    
    TCHEB/ 300.000   2500.000 /
    PCHEB/ 0.099     98.692   /
    CHEB/ 6 4/
    CHEB/ 5.289e+00    -1.056e-04   -6.465e-05   -3.042e-05  /
    CHEB/ 5.597e-01    1.165e-04    7.132e-05    3.355e-05   /
    CHEB/ -3.773e-02   -1.232e-05   -7.529e-06   -3.533e-06  /
    CHEB/ -9.847e-02   -2.868e-06   -1.753e-06   -8.221e-07  /
    CHEB/ -6.592e-02   4.026e-07    2.451e-07    1.141e-07   /
    CHEB/ -3.208e-02   -1.112e-06   -6.803e-07   -3.201e-07  /

O(209)+CO3(198)(+M)<=>O(6)+CO3(212)(+M)             1.000e+00 0.000     0.000    
    TCHEB/ 300.000   2500.000 /
    PCHEB/ 0.099     98.692   /
    CHEB/ 6 4/
    CHEB/ 9.076e+00    -9.740e-05   -5.965e-05   -2.809e-05  /
    CHEB/ 1.039e-01    -5.941e-06   -3.689e-06   -1.785e-06  /
    CHEB/ -8.889e-02   9.420e-06    5.756e-06    2.699e-06   /
    CHEB/ -9.995e-02   3.050e-06    1.870e-06    8.822e-07   /
    CHEB/ -6.053e-02   -1.664e-07   -1.006e-07   -4.611e-08  /
    CHEB/ -2.734e-02   -3.520e-06   -2.155e-06   -1.014e-06  /

O(209)+CO3(198)(+M)<=>O1OC12OO2(228)(+M)            1.000e+00 0.000     0.000    
    TCHEB/ 300.000   2500.000 /
    PCHEB/ 0.099     98.692   /
    CHEB/ 6 4/
    CHEB/ 4.219e+00    1.500e+00    -2.267e-07   -1.071e-07  /
    CHEB/ 1.359e-01    1.176e-07    7.213e-08    3.407e-08   /
    CHEB/ -1.340e-01   2.265e-08    1.389e-08    6.562e-09   /
    CHEB/ -1.069e-01   2.185e-08    1.340e-08    6.331e-09   /
    CHEB/ -5.747e-02   1.169e-08    7.172e-09    3.388e-09   /
    CHEB/ -2.861e-02   2.808e-09    1.723e-09    8.139e-10   /

O(209)+CO3(198)(+M)<=>O(6)+CO3(198)(+M)             1.000e+00 0.000     0.000    
    TCHEB/ 300.000   2500.000 /
    PCHEB/ 0.099     98.692   /
    CHEB/ 6 4/
    CHEB/ 5.257e+00    -1.021e-04   -6.248e-05   -2.940e-05  /
    CHEB/ 3.729e-01    1.161e-04    7.107e-05    3.343e-05   /
    CHEB/ 6.910e-02    -1.345e-05   -8.222e-06   -3.858e-06  /
    CHEB/ -3.684e-02   -3.375e-06   -2.064e-06   -9.688e-07  /
    CHEB/ -3.662e-02   3.140e-07    1.906e-07    8.820e-08   /
    CHEB/ -1.889e-02   -9.931e-07   -6.080e-07   -2.862e-07  /

O(209)+CO3(198)(+M)<=>CO4(219)(+M)                  1.000e+00 0.000     0.000    
    TCHEB/ 300.000   2500.000 /
    PCHEB/ 0.099     98.692   /
    CHEB/ 6 4/
    CHEB/ 5.345e+00    1.500e+00    -4.664e-08   -2.203e-08  /
    CHEB/ 7.067e-02    -1.547e-08   -9.486e-09   -4.481e-09  /
    CHEB/ -1.887e-01   2.943e-08    1.805e-08    8.525e-09   /
    CHEB/ -1.261e-01   2.337e-08    1.433e-08    6.771e-09   /
    CHEB/ -5.630e-02   8.172e-09    5.012e-09    2.367e-09   /
    CHEB/ -2.423e-02   4.444e-10    2.726e-10    1.287e-10   /

O(6)+CO3(179)(+M)<=>CO4(219)(+M)                    1.000e+00 0.000     0.000    
    TCHEB/ 300.000   2500.000 /
    PCHEB/ 0.099     98.692   /
    CHEB/ 6 4/
    CHEB/ -1.086e+00   1.500e+00    -8.044e-05   -3.783e-05  /
    CHEB/ 8.197e-01    1.511e-04    9.245e-05    4.345e-05   /
    CHEB/ 4.332e-02    -1.951e-05   -1.192e-05   -5.585e-06  /
    CHEB/ -4.014e-02   -3.850e-06   -2.353e-06   -1.104e-06  /
    CHEB/ -2.245e-02   6.170e-07    3.750e-07    1.739e-07   /
    CHEB/ -1.029e-02   -1.261e-06   -7.718e-07   -3.629e-07  /

O(209)+CO3(212)(+M)<=>CO4(219)(+M)                  1.000e+00 0.000     0.000    
    TCHEB/ 300.000   2500.000 /
    PCHEB/ 0.099     98.692   /
    CHEB/ 6 4/
    CHEB/ 5.136e+00    1.500e+00    -2.856e-07   -1.349e-07  /
    CHEB/ 9.450e-03    1.326e-07    8.130e-08    3.839e-08   /
    CHEB/ -2.195e-01   5.428e-08    3.329e-08    1.573e-08   /
    CHEB/ -1.393e-01   4.209e-08    2.582e-08    1.220e-08   /
    CHEB/ -6.188e-02   1.638e-08    1.005e-08    4.747e-09   /
    CHEB/ -2.681e-02   1.106e-09    6.792e-10    3.218e-10   /

OH(5)+CHO3(202)<=>H2O(7)+CO3(179)                   1.100000e+12 0.000     -0.437   

OH(5)+CHO3(169)<=>H2O(7)+CO3(179)                   2.800000e+12 0.000     -0.709   

[O][C]1OO1(213)+OCHO(64)<=>CO2(12)+[O]C1OO1(210)    1.356420e+10 0.470     0.000    

O(6)+O[CH]O(148)(+M)<=>H(3)+CH2O3(182)(+M)          1.000e+00 0.000     0.000    
    TCHEB/ 300.000   2500.000 /
    PCHEB/ 0.099     98.692   /
    CHEB/ 6 4/
    CHEB/ 1.234e+01    -7.896e-02   -4.521e-02   -1.856e-02  /
    CHEB/ 4.877e-01    3.855e-02    2.168e-02    8.544e-03   /
    CHEB/ 1.299e-01    3.665e-02    2.024e-02    7.653e-03   /
    CHEB/ 3.002e-02    -2.364e-03   -7.880e-04   1.680e-04   /
    CHEB/ 6.228e-03    -5.389e-03   -2.686e-03   -7.534e-04  /
    CHEB/ 3.549e-03    1.443e-03    6.642e-04    1.413e-04   /

OH(5)+HOCHO(1)(+M)<=>H(3)+CH2O3(182)(+M)            1.000e+00 0.000     0.000    
    TCHEB/ 300.000   2500.000 /
    PCHEB/ 0.099     98.692   /
    CHEB/ 6 4/
    CHEB/ -1.092e+00   -4.564e-01   -1.722e-01   -2.169e-02  /
    CHEB/ 8.917e+00    2.647e-01    8.103e-02    -4.066e-03  /
    CHEB/ 4.684e-01    1.567e-01    5.000e-02    1.399e-04   /
    CHEB/ 1.116e-01    6.381e-03    1.572e-02    9.424e-03   /
    CHEB/ 2.736e-02    -1.490e-02   1.637e-03    5.176e-03   /
    CHEB/ 1.631e-02    -8.180e-04   -1.574e-03   1.487e-04   /

H(3)+CH2O3(182)(+M)<=>H(3)+[O]C([O])O(197)(+M)      1.000e+00 0.000     0.000    
    TCHEB/ 300.000   2500.000 /
    PCHEB/ 0.099     98.692   /
    CHEB/ 6 4/
    CHEB/ -3.060e+01   -6.854e-02   -3.962e-02   -1.660e-02  /
    CHEB/ 3.619e+01    3.265e-02    1.859e-02    7.524e-03   /
    CHEB/ -2.882e-01   3.211e-02    1.799e-02    7.020e-03   /
    CHEB/ -8.206e-02   -1.944e-03   -7.022e-04   7.597e-05   /
    CHEB/ -1.881e-02   -4.646e-03   -2.378e-03   -7.251e-04  /
    CHEB/ -1.104e-02   1.344e-03    6.548e-04    1.732e-04   /

CO2(158)+[O]C([O])O(197)<=>HOCO(13)+CHO3(176)       1.889016e+10 0.509     0.000    

CO3(198)+HOCHO(1)<=>HOCO(13)+CHO3(176)              2.952679e+09 1.062     12.422   

HOCO(13)+[O]C1OO1(210)<=>CO2(12)+OC1OO1(206)        1.810000e+13 0.000     0.000    

OCHO(64)+[O]C1OO1(210)<=>CO2(12)+OC1OO1(206)        9.445080e+09 0.509     0.000    

CO4(168)+[O]C([O])O(197)<=>CHO3(176)+CHO4(166)      1.889016e+10 0.509     0.000    

CO3(198)+[O]O[C](O)O(183)<=>CHO3(176)+CHO4(166)     1.086000e+14 0.000     0.000    

CO4(168)+CH2O3(182)<=>CHO3(176)+CHO4(166)           1.398000e-01 3.750     19.545   

CO3(198)+CH2O4(173)<=>CHO3(176)+CHO4(166)           1.048500e-01 3.750     19.545   

CO2(158)+O[C](O)O(215)<=>OCHO(64)+CH2O3(182)        5.430000e+14 0.000     0.000    

H(3)+CH2O4(173)<=>H2(4)+CHO4(175)                   2.400000e+08 1.500     6.620    

OC1OO1(206)+CH2O4(217)<=>O[C]1OO1(205)+[O]C(O)(O)O(216) 3.800000e+10 0.000     9.704    

CHO3(176)+CHO4(175)<=>CO4(168)+CH2O3(182)           6.990000e-02 3.750     19.545   

[O]O[C]1OO1(218)+[O]C1OO1(210)<=>CO3(212)+OO[C]1OO1(229) 9.445080e+09 0.509     0.000    

H(3)+CHO4(166)(+M)<=>[O]O[C](O)O(183)(+M)           1.000e+00 0.000     0.000    
    TCHEB/ 300.000   2500.000 /
    PCHEB/ 0.099     98.692   /
    CHEB/ 6 4/
    CHEB/ 4.970e+00    1.496e+00    -2.447e-03   -1.147e-03  /
    CHEB/ 4.131e+00    1.745e-03    1.064e-03    4.965e-04   /
    CHEB/ 2.548e-01    1.507e-03    9.197e-04    4.304e-04   /
    CHEB/ 1.495e-02    1.758e-04    1.083e-04    5.160e-05   /
    CHEB/ -1.259e-02   -1.629e-04   -9.875e-05   -4.556e-05  /
    CHEB/ -1.318e-02   -4.276e-05   -2.608e-05   -1.218e-05  /

OH(5)+OC(O)(O)O(333)<=>H2O(7)+[O]C(O)(O)O(216)      1.080000e+08 1.443     0.113    

O(6)+OC(O)(O)O(333)<=>OH(5)+[O]C(O)(O)O(216)        1.480000e+13 0.000     5.305    

O[C]1OO1(205)+[O]C(O)(O)O(216)<=>CO3(212)+OC(O)(O)O(333) 1.810000e+13 0.000     22.632   

H(3)+CHO4(175)(+M)<=>[O]O[C](O)O(183)(+M)           1.000e+00 0.000     0.000    
    TCHEB/ 300.000   2500.000 /
    PCHEB/ 0.099     98.692   /
    CHEB/ 6 4/
    CHEB/ 1.834e+00    1.479e+00    -1.283e-02   -5.810e-03  /
    CHEB/ 1.687e+00    2.533e-02    1.511e-02    6.749e-03   /
    CHEB/ 3.235e-01    -5.216e-03   -2.996e-03   -1.229e-03  /
    CHEB/ 1.036e-02    4.770e-04    2.261e-04    4.623e-05   /
    CHEB/ -9.471e-03   -1.865e-04   -9.661e-05   -3.146e-05  /
    CHEB/ -1.968e-02   -1.097e-04   -6.865e-05   -3.253e-05  /

[O]O[C](O)O(183)(+M)<=>O(209)+CH2O3(182)(+M)        1.000e+00 0.000     0.000    
    TCHEB/ 300.000   2500.000 /
    PCHEB/ 0.099     98.692   /
    CHEB/ 6 4/
    CHEB/ 5.747e+00    1.490e+00    -6.005e-03   -2.787e-03  /
    CHEB/ 9.130e-01    6.354e-03    3.850e-03    1.774e-03   /
    CHEB/ 2.141e-01    2.388e-03    1.451e-03    6.728e-04   /
    CHEB/ 1.704e-02    -1.179e-04   -6.593e-05   -2.529e-05  /
    CHEB/ -1.745e-02   -3.832e-04   -2.306e-04   -1.048e-04  /
    CHEB/ -1.627e-02   -3.313e-05   -2.071e-05   -1.013e-05  /

H(3)+[O]C1(O)OO1(178)(+M)<=>[O]O[C](O)O(183)(+M)    1.000e+00 0.000     0.000    
    TCHEB/ 300.000   2500.000 /
    PCHEB/ 0.099     98.692   /
    CHEB/ 6 4/
    CHEB/ 9.245e+00    1.499e+00    -9.054e-04   -4.266e-04  /
    CHEB/ -1.323e-01   5.005e-04    3.065e-04    1.444e-04   /
    CHEB/ -1.729e-01   5.470e-04    3.349e-04    1.576e-04   /
    CHEB/ -8.631e-02   1.382e-04    8.467e-05    3.991e-05   /
    CHEB/ -3.433e-02   -3.843e-05   -2.344e-05   -1.096e-05  /
    CHEB/ -1.719e-02   -2.555e-05   -1.561e-05   -7.319e-06  /

H(3)+[O]C1(O)OO1(178)(+M)<=>O(209)+CH2O3(182)(+M)   1.000e+00 0.000     0.000    
    TCHEB/ 300.000   2500.000 /
    PCHEB/ 0.099     98.692   /
    CHEB/ 6 4/
    CHEB/ 1.073e+01    -1.476e-03   -9.040e-04   -4.260e-04  /
    CHEB/ -4.944e-02   4.958e-04    3.036e-04    1.430e-04   /
    CHEB/ -6.424e-02   5.477e-04    3.353e-04    1.578e-04   /
    CHEB/ -3.807e-02   1.392e-04    8.526e-05    4.018e-05   /
    CHEB/ -2.093e-02   -3.793e-05   -2.314e-05   -1.081e-05  /
    CHEB/ -1.099e-02   -2.540e-05   -1.552e-05   -7.273e-06  /

H(3)+CHO4(166)(+M)<=>O(209)+CH2O3(182)(+M)          1.000e+00 0.000     0.000    
    TCHEB/ 300.000   2500.000 /
    PCHEB/ 0.099     98.692   /
    CHEB/ 6 4/
    CHEB/ 6.533e+00    -4.417e-03   -2.699e-03   -1.266e-03  /
    CHEB/ 4.155e+00    2.225e-03    1.358e-03    6.352e-04   /
    CHEB/ 3.431e-01    1.431e-03    8.736e-04    4.086e-04   /
    CHEB/ 6.584e-02    1.598e-04    9.847e-05    4.696e-05   /
    CHEB/ 2.325e-03    -1.611e-04   -9.764e-05   -4.501e-05  /
    CHEB/ -6.986e-03   -4.075e-05   -2.483e-05   -1.158e-05  /

H(3)+CHO4(175)(+M)<=>O(209)+CH2O3(182)(+M)          1.000e+00 0.000     0.000    
    TCHEB/ 300.000   2500.000 /
    PCHEB/ 0.099     98.692   /
    CHEB/ 6 4/
    CHEB/ 3.378e+00    -2.163e-02   -1.299e-02   -5.883e-03  /
    CHEB/ 1.715e+00    2.562e-02    1.528e-02    6.830e-03   /
    CHEB/ 4.214e-01    -5.247e-03   -3.014e-03   -1.237e-03  /
    CHEB/ 6.139e-02    4.616e-04    2.164e-04    4.156e-05   /
    CHEB/ 4.724e-03    -1.847e-04   -9.551e-05   -3.105e-05  /
    CHEB/ -1.363e-02   -1.086e-04   -6.777e-05   -3.197e-05  /

HOCO(13)+[O]C(O)(O)O(216)<=>CO2(12)+OC(O)(O)O(333)  1.810000e+13 0.000     0.000    

OCHO(64)+[O]C(O)(O)O(216)<=>CO2(12)+OC(O)(O)O(333)  9.445080e+09 0.509     0.000    

HCO(15)+O[C]1OO1(205)<=>CO(11)+OC1OO1(206)          1.341650e+13 -0.000    28.765   

HCO(15)+O[C]1OO1(205)<=>CO3(212)+CH2O(14)           7.381120e+13 -0.000    33.849   

HCO(15)+OC1OO1(206)<=>O[C]1OO1(205)+CH2O(14)        3.430000e+04 2.500     41.940   

H(3)+[O]C(O)(O)O(216)(+M)<=>OC(O)(O)O(333)(+M)      1.000e+00 0.000     0.000    
    TCHEB/ 300.000   2500.000 /
    PCHEB/ 0.099     98.692   /
    CHEB/ 6 4/
    CHEB/ 1.326e+01    8.214e-02    -1.686e-02   9.298e-04   /
    CHEB/ -1.556e-02   1.546e-01    -3.069e-02   1.354e-03   /
    CHEB/ -9.517e-02   1.287e-01    -2.294e-02   1.719e-04   /
    CHEB/ -8.870e-02   9.478e-02    -1.352e-02   -9.750e-04  /
    CHEB/ -6.625e-02   6.135e-02    -5.397e-03   -1.534e-03  /
    CHEB/ -4.356e-02   3.439e-02    -1.627e-04   -1.411e-03  /

O(6)+[O]C(O)O(180)(+M)<=>HO2(8)+HOCHO(1)(+M)        1.000e+00 0.000     0.000    
    TCHEB/ 300.000   2500.000 /
    PCHEB/ 0.099     98.692   /
    CHEB/ 6 4/
    CHEB/ 1.210e+01    -2.184e-01   -9.886e-02   -2.341e-02  /
    CHEB/ 3.101e-01    2.594e-01    1.087e-01    1.900e-02   /
    CHEB/ 5.462e-03    -2.516e-02   9.982e-05    8.249e-03   /
    CHEB/ -2.255e-03   -2.250e-02   -1.251e-02   -3.894e-03  /
    CHEB/ 6.265e-03    -3.501e-03   -3.411e-03   -2.414e-03  /
    CHEB/ 5.995e-03    2.239e-03    9.601e-04    2.567e-05   /

OCHO(64)+[O]C(O)O(180)<=>HOCHO(1)+CH2O3(182)        1.889016e+10 0.509     0.000    

HOCO(13)+[O]C(O)O(180)<=>HOCHO(1)+CH2O3(182)        1.356420e+10 0.470     0.000    

OH(5)+[O]C(O)O(180)<=>H2O(7)+CH2O3(182)             9.445080e+09 0.509     0.000    

O2(2)+[O]C(O)O(180)<=>HO2(8)+CH2O3(182)             1.889016e+10 0.509     0.000    

H(3)+[O]C(O)O(180)<=>H2(4)+CH2O3(182)               1.356420e+10 0.470     0.000    

O(6)+[O]C(O)O(180)<=>OH(5)+CH2O3(182)               9.445080e+09 0.509     0.000    

HO2(8)+[O]C(O)O(180)<=>H2O2(9)+CH2O3(182)           9.445080e+09 0.509     0.000    

[O]C(O)O(180)(+M)<=>H(3)+CH2O3(182)(+M)             1.000e+00 0.000     0.000    
    TCHEB/ 300.000   2500.000 /
    PCHEB/ 0.099     98.692   /
    CHEB/ 6 4/
    CHEB/ 8.388e+00    4.272e-01    -8.305e-02   4.720e-03   /
    CHEB/ 1.353e+00    5.886e-01    -6.242e-02   -1.539e-02  /
    CHEB/ 8.195e-02    2.822e-01    1.223e-02    -1.590e-02  /
    CHEB/ -4.677e-02   8.090e-02    3.446e-02    -5.709e-03  /
    CHEB/ -3.795e-02   2.145e-03    2.350e-02    2.456e-03   /
    CHEB/ -1.518e-02   -1.035e-02   7.958e-03    4.446e-03   /

CHO3(176)+[O]C(O)O(180)<=>CH2O3(182)+CH2O3(182)     1.889016e+10 0.509     0.000    

O(6)+[O]C(O)O(180)(+M)<=>O2(2)+O[CH]O(148)(+M)      1.000e+00 0.000     0.000    
    TCHEB/ 300.000   2500.000 /
    PCHEB/ 0.099     98.692   /
    CHEB/ 6 4/
    CHEB/ 1.252e+01    -2.166e-01   -9.826e-02   -2.341e-02  /
    CHEB/ 6.644e-01    2.577e-01    1.083e-01    1.910e-02   /
    CHEB/ 7.201e-02    -2.605e-02   -4.470e-04   8.047e-03   /
    CHEB/ 1.205e-02    -2.227e-02   -1.248e-02   -3.960e-03  /
    CHEB/ 4.770e-03    -3.236e-03   -3.260e-03   -2.362e-03  /
    CHEB/ 2.932e-03    2.262e-03    9.963e-04    5.804e-05   /

CO2(158)+[O]C(O)O(180)<=>HOCO(13)+CH2O3(182)        1.889016e+10 0.509     0.000    

[O][C]1OO1(213)+[O]C(O)O(180)<=>O[C]1OO1(205)+CH2O3(182) 9.445080e+09 0.509     0.000    

CO3(198)+[O]C(O)O(180)<=>CHO3(176)+CH2O3(182)       2.833524e+10 0.509     0.000    

[O]O[C]1OO1(218)+[O]C(O)O(180)<=>OO[C]1OO1(229)+CH2O3(182) 9.445080e+09 0.509     0.000    

CO4(168)+[O]C(O)O(180)<=>CHO4(166)+CH2O3(182)       1.889016e+10 0.509     0.000    

CHO4(175)+[O]C(O)O(180)<=>CH2O3(182)+CH2O4(173)     1.889016e+10 0.509     0.000    

CHO4(166)+[O]C(O)O(180)<=>CH2O3(182)+CH2O4(173)     9.445080e+09 0.509     0.000    

O(6)+[O]C(O)O(180)(+M)<=>[O]OC(O)O(161)(+M)         1.000e+00 0.000     0.000    
    TCHEB/ 300.000   2500.000 /
    PCHEB/ 0.099     98.692   /
    CHEB/ 6 4/
    CHEB/ 1.118e+01    1.272e+00    -1.027e-01   -2.398e-02  /
    CHEB/ -6.541e-01   2.631e-01    1.088e-01    1.795e-02   /
    CHEB/ -1.879e-01   -2.034e-02   2.713e-03    9.028e-03   /
    CHEB/ 1.871e-02    -2.224e-02   -1.193e-02   -3.347e-03  /
    CHEB/ 5.938e-02    -4.678e-03   -3.980e-03   -2.520e-03  /
    CHEB/ 3.851e-02    1.695e-03    5.736e-04    -1.811e-04  /

[O]C(O)O(180)(+M)<=>O[C](O)O(215)(+M)               1.000e+00 0.000     0.000    
    TCHEB/ 300.000   2500.000 /
    PCHEB/ 0.099     98.692   /
    CHEB/ 6 4/
    CHEB/ -8.149e+00   2.653e+00    -1.544e-01   -3.409e-02  /
    CHEB/ 1.209e+01    1.591e-01    6.157e-02    6.064e-03   /
    CHEB/ -5.114e-01   1.267e-01    4.687e-02    3.539e-03   /
    CHEB/ -2.711e-01   9.098e-03    1.047e-02    6.351e-03   /
    CHEB/ -8.955e-02   -9.142e-03   7.141e-04    3.427e-03   /
    CHEB/ -2.480e-02   2.120e-03    3.748e-04    1.172e-04   /

CO4(168)+[O]C(O)O(180)<=>CHO4(175)+CH2O3(182)       9.445080e+09 0.509     0.000    

HCO(15)+[O]C(O)O(180)<=>CH2O(14)+CH2O3(182)         1.356420e+10 0.470     0.000    

CO2(158)+[O]C(O)O(180)<=>OCHO(64)+CH2O3(182)        1.356420e+10 0.470     0.000    

[O]C(O)O(180)(+M)<=>OH(5)+HOCHO(1)(+M)              1.000e+00 0.000     0.000    
    TCHEB/ 300.000   2500.000 /
    PCHEB/ 0.099     98.692   /
    CHEB/ 6 4/
    CHEB/ -2.247e+00   1.026e+00    -1.770e-01   -2.136e-02  /
    CHEB/ 9.506e+00    2.544e-01    7.541e-02    -5.723e-03  /
    CHEB/ 9.571e-02    1.603e-01    4.848e-02    -1.788e-03  /
    CHEB/ 7.559e-03    1.163e-02    1.696e-02    8.749e-03   /
    CHEB/ -6.762e-03   -1.189e-02   3.270e-03    5.395e-03   /
    CHEB/ -1.097e-02   3.139e-04    -6.579e-04   5.608e-04   /

OH(5)+HOCHO(1)(+M)<=>O[C](O)O(215)(+M)              1.000e+00 0.000     0.000    
    TCHEB/ 300.000   2500.000 /
    PCHEB/ 0.099     98.692   /
    CHEB/ 6 4/
    CHEB/ -1.068e+01   1.182e+00    -1.437e-01   -3.327e-02  /
    CHEB/ 1.290e+01    1.742e-01    7.020e-02    9.221e-03   /
    CHEB/ 1.841e-01    1.187e-01    4.700e-02    6.047e-03   /
    CHEB/ -7.360e-02   6.449e-04    7.440e-03    6.514e-03   /
    CHEB/ -2.327e-02   -1.311e-02   -1.806e-03   2.616e-03   /
    CHEB/ 1.424e-02    8.440e-04    -7.003e-04   -4.881e-04  /

O(6)+O[CH]O(148)(+M)<=>OH(5)+HOCHO(1)(+M)           1.000e+00 0.000     0.000    
    TCHEB/ 300.000   2500.000 /
    PCHEB/ 0.099     98.692   /
    CHEB/ 6 4/
    CHEB/ 9.942e+00    -7.848e-02   -4.495e-02   -1.846e-02  /
    CHEB/ 1.291e+00    3.882e-02    2.185e-02    8.619e-03   /
    CHEB/ 2.873e-01    3.648e-02    2.016e-02    7.637e-03   /
    CHEB/ 8.635e-02    -2.520e-03   -8.755e-04   1.340e-04   /
    CHEB/ 3.114e-02    -5.453e-03   -2.729e-03   -7.753e-04  /
    CHEB/ 1.482e-02    1.421e-03    6.493e-04    1.331e-04   /

OH(5)+HOCHO(1)(+M)<=>H(3)+[O]C([O])O(197)(+M)       1.000e+00 0.000     0.000    
    TCHEB/ 300.000   2500.000 /
    PCHEB/ 0.099     98.692   /
    CHEB/ 6 4/
    CHEB/ -3.021e+01   -6.823e-02   -3.945e-02   -1.653e-02  /
    CHEB/ 3.338e+01    3.286e-02    1.872e-02    7.582e-03   /
    CHEB/ 6.052e-02    3.203e-02    1.795e-02    7.012e-03   /
    CHEB/ 2.918e-02    -2.046e-03   -7.594e-04   5.358e-05   /
    CHEB/ 1.800e-02    -4.695e-03   -2.409e-03   -7.404e-04  /
    CHEB/ 2.886e-03    1.325e-03    6.424e-04    1.668e-04   /

O(6)+O[CH]O(148)(+M)<=>O[C](O)O(215)(+M)            1.000e+00 0.000     0.000    
    TCHEB/ 300.000   2500.000 /
    PCHEB/ 0.099     98.692   /
    CHEB/ 6 4/
    CHEB/ 6.552e+00    1.421e+00    -4.528e-02   -1.860e-02  /
    CHEB/ 6.872e-01    3.832e-02    2.155e-02    8.488e-03   /
    CHEB/ -1.184e-01   3.649e-02    2.015e-02    7.617e-03   /
    CHEB/ -1.328e-01   -2.406e-03   -8.145e-04   1.546e-04   /
    CHEB/ -3.256e-02   -5.385e-03   -2.687e-03   -7.561e-04  /
    CHEB/ 9.152e-03    1.453e-03    6.696e-04    1.431e-04   /

O[C](O)O(215)(+M)<=>H(3)+[O]C([O])O(197)(+M)        1.000e+00 0.000     0.000    
    TCHEB/ 300.000   2500.000 /
    PCHEB/ 0.099     98.692   /
    CHEB/ 6 4/
    CHEB/ -3.612e+01   1.431e+00    -3.972e-02   -1.664e-02  /
    CHEB/ 3.551e+01    3.242e-02    1.846e-02    7.466e-03   /
    CHEB/ -3.144e-01   3.201e-02    1.792e-02    6.991e-03   /
    CHEB/ -1.663e-01   -1.962e-03   -7.148e-04   6.863e-05   /
    CHEB/ -3.588e-02   -4.639e-03   -2.375e-03   -7.250e-04  /
    CHEB/ 2.436e-03    1.353e-03    6.602e-04    1.754e-04   /

HO2(8)+[O]C(O)(O)O(216)<=>O2(2)+OC(O)(O)O(333)      1.400000e+11 0.000     0.000    

HO2(8)+[O]C([O])O(197)<=>O2(2)+[O]C(O)O(180)        2.800000e+11 0.000     0.000    

CO4(168)+HCO(15)<=>CO(11)+CHO4(175)                 5.120000e+13 0.000     0.000    

HO2(8)+OC(O)(O)O(333)<=>H2O2(9)+[O]C(O)(O)O(216)    6.000000e-03 4.610     18.581   

HOCO(13)+[O]C([O])O(197)<=>CO2(12)+[O]C(O)O(180)    3.620000e+13 0.000     0.000    

OCHO(64)+[O]C([O])O(197)<=>CO2(12)+[O]C(O)O(180)    1.889016e+10 0.509     0.000    

OC1OO1(206)+[O]C(O)(O)O(216)<=>O[C]1OO1(205)+OC(O)(O)O(333) 1.900000e+10 0.000     9.704    

O[C](O)O(215)+[O]C(O)(O)O(216)<=>CH2O3(182)+OC(O)(O)O(333) 5.430000e+13 0.000     0.000    

[O]C(O)O(180)+[O]C(O)(O)O(216)<=>CH2O3(182)+OC(O)(O)O(333) 9.445080e+09 0.509     0.000    

O(6)+O[CH]O(148)(+M)<=>[O]C(O)O(180)(+M)            1.000e+00 0.000     0.000    
    TCHEB/ 300.000   2500.000 /
    PCHEB/ 0.099     98.692   /
    CHEB/ 6 4/
    CHEB/ 1.052e+01    1.420e+00    -4.567e-02   -1.875e-02  /
    CHEB/ 1.130e-01    3.777e-02    2.122e-02    8.341e-03   /
    CHEB/ -1.984e-01   3.665e-02    2.021e-02    7.614e-03   /
    CHEB/ -4.605e-02   -2.197e-03   -7.014e-04   1.947e-04   /
    CHEB/ -1.426e-02   -5.281e-03   -2.619e-03   -7.215e-04  /
    CHEB/ -2.175e-02   1.507e-03    7.051e-04    1.618e-04   /

[O]C(O)O(180)(+M)<=>H(3)+[O]C([O])O(197)(+M)        1.000e+00 0.000     0.000    
    TCHEB/ 300.000   2500.000 /
    PCHEB/ 0.099     98.692   /
    CHEB/ 6 4/
    CHEB/ -3.025e+01   1.431e+00    -4.000e-02   -1.675e-02  /
    CHEB/ 3.352e+01    3.197e-02    1.819e-02    7.346e-03   /
    CHEB/ -3.340e-01   3.206e-02    1.794e-02    6.980e-03   /
    CHEB/ -8.659e-02   -1.827e-03   -6.416e-04   9.440e-05   /
    CHEB/ -2.782e-02   -4.556e-03   -2.323e-03   -6.999e-04  /
    CHEB/ -3.071e-02   1.401e-03    6.906e-04    1.907e-04   /

H(3)+CHO3(202)<=>CH2O3(188)                         9.102870e+19 -2.744    0.000    

OH(5)+OCHO(64)(+M)<=>CH2O3(188)(+M)                 1.000e+00 0.000     0.000    
    TCHEB/ 300.000   2500.000 /
    PCHEB/ 0.099     98.692   /
    CHEB/ 6 4/
    CHEB/ 1.241e+01    7.933e-01    -9.820e-02   2.961e-03   /
    CHEB/ -1.442e+00   5.872e-01    4.401e-02    -1.254e-02  /
    CHEB/ -6.541e-01   9.515e-02    3.791e-02    4.363e-03   /
    CHEB/ -2.581e-01   -5.060e-03   5.248e-03    2.987e-03   /
    CHEB/ -8.410e-02   -1.096e-02   -1.981e-03   8.282e-05   /
    CHEB/ -1.484e-02   -6.639e-03   -1.540e-03   -2.518e-04  /

OCHO(64)+CH2O3(188)<=>CHO3(169)+HOCHO(1)            6.990000e-02 3.750     19.545   

HOCO(13)+CH2O3(188)<=>CHO3(169)+HOCHO(1)            1.582731e-04 4.663     41.320   

OH(5)+CH2O3(188)<=>H2O(7)+CHO3(169)                 1.100000e+12 0.000     -0.437   

OH(5)+CH2O3(188)<=>H2O(7)+CHO3(202)                 2.800000e+12 0.000     -0.709   

O(6)+HOCHO(1)(+M)<=>CH2O3(188)(+M)                  1.000e+00 0.000     0.000    
    TCHEB/ 300.000   2500.000 /
    PCHEB/ 0.099     98.692   /
    CHEB/ 6 4/
    CHEB/ -1.253e+01   1.495e+00    -3.055e-03   -1.433e-03  /
    CHEB/ 1.334e+01    4.953e-03    3.022e-03    1.413e-03   /
    CHEB/ -1.937e-01   -2.734e-04   -1.624e-04   -7.181e-05  /
    CHEB/ -7.211e-02   -1.745e-05   -1.158e-05   -6.273e-06  /
    CHEB/ -8.379e-04   -7.466e-05   -4.566e-05   -2.144e-05  /
    CHEB/ 2.239e-02    -2.059e-05   -1.265e-05   -5.998e-06  /

OC1OO1(206)(+M)<=>CH2O3(188)(+M)                    1.000e+00 0.000     0.000    
    TCHEB/ 300.000   2500.000 /
    PCHEB/ 0.099     98.692   /
    CHEB/ 6 4/
    CHEB/ -2.026e+01   2.995e+00    -3.197e-03   -1.499e-03  /
    CHEB/ 1.774e+01    4.949e-03    3.020e-03    1.412e-03   /
    CHEB/ -2.167e-01   -2.638e-04   -1.565e-04   -6.899e-05  /
    CHEB/ -4.810e-02   -1.092e-05   -7.567e-06   -4.376e-06  /
    CHEB/ -1.804e-03   -7.455e-05   -4.559e-05   -2.141e-05  /
    CHEB/ 4.133e-03    -2.191e-05   -1.346e-05   -6.379e-06  /

OH(5)+HOCO(13)(+M)<=>CH2O3(188)(+M)                 1.000e+00 0.000     0.000    
    TCHEB/ 300.000   2500.000 /
    PCHEB/ 0.099     98.692   /
    CHEB/ 6 4/
    CHEB/ -1.565e+01   1.452e+00    -2.827e-02   -1.215e-02  /
    CHEB/ 1.483e+01    5.514e-02    3.181e-02    1.327e-02   /
    CHEB/ -3.039e-01   -7.628e-03   -3.904e-03   -1.181e-03  /
    CHEB/ -9.812e-02   -7.712e-04   -5.881e-04   -3.668e-04  /
    CHEB/ -1.963e-02   3.333e-04    1.833e-04    6.496e-05   /
    CHEB/ 5.522e-03    -1.528e-04   -8.431e-05   -3.157e-05  /

CH2O3(188)(+M)<=>CH2O3(182)(+M)                     1.000e+00 0.000     0.000    
    TCHEB/ 300.000   2500.000 /
    PCHEB/ 0.099     98.692   /
    CHEB/ 6 4/
    CHEB/ -2.852e+01   2.951e+00    -2.892e-02   -1.243e-02  /
    CHEB/ 2.431e+01    5.526e-02    3.185e-02    1.325e-02   /
    CHEB/ -7.041e-01   -7.345e-03   -3.729e-03   -1.097e-03  /
    CHEB/ -2.649e-01   -6.253e-04   -4.971e-04   -3.225e-04  /
    CHEB/ -9.794e-02   3.977e-04    2.223e-04    8.293e-05   /
    CHEB/ -2.820e-02   -1.402e-04   -7.636e-05   -2.763e-05  /

H(3)+CHO3(176)(+M)<=>CH2O3(188)(+M)                 1.000e+00 0.000     0.000    
    TCHEB/ 300.000   2500.000 /
    PCHEB/ 0.099     98.692   /
    CHEB/ 6 4/
    CHEB/ -1.275e+01   1.494e+00    -3.714e-03   -1.691e-03  /
    CHEB/ 1.473e+01    6.141e-03    3.663e-03    1.641e-03   /
    CHEB/ -3.467e-01   -3.482e-04   -1.787e-04   -5.550e-05  /
    CHEB/ -1.260e-01   -1.110e-04   -6.996e-05   -3.385e-05  /
    CHEB/ -2.388e-02   -7.015e-05   -4.508e-05   -2.319e-05  /
    CHEB/ 9.982e-03    -9.687e-06   -5.722e-06   -2.564e-06  /

[O]C([O])O(197)(+M)<=>CH2O3(188)(+M)                1.000e+00 0.000     0.000    
    TCHEB/ 300.000   2500.000 /
    PCHEB/ 0.099     98.692   /
    CHEB/ 6 4/
    CHEB/ -1.538e+01   2.995e+00    -3.179e-03   -1.491e-03  /
    CHEB/ 1.343e+01    4.960e-03    3.026e-03    1.415e-03   /
    CHEB/ -2.901e-01   -2.671e-04   -1.585e-04   -6.994e-05  /
    CHEB/ -1.531e-01   -1.348e-05   -9.136e-06   -5.117e-06  /
    CHEB/ -4.888e-02   -7.496e-05   -4.585e-05   -2.153e-05  /
    CHEB/ -3.202e-03   -2.162e-05   -1.328e-05   -6.293e-06  /

CH2O3(188)(+M)<=>H2O2(9)+CO(11)(+M)                 1.000e+00 0.000     0.000    
    TCHEB/ 300.000   2500.000 /
    PCHEB/ 0.099     98.692   /
    CHEB/ 6 4/
    CHEB/ -1.621e+01   1.484e+00    -9.439e-03   -4.264e-03  /
    CHEB/ 2.013e+01    2.030e-02    1.212e-02    5.424e-03   /
    CHEB/ -1.976e-01   -4.463e-03   -2.586e-03   -1.086e-03  /
    CHEB/ -7.285e-02   -1.904e-04   -1.520e-04   -1.027e-04  /
    CHEB/ -7.022e-03   -3.219e-05   -1.731e-05   -6.351e-06  /
    CHEB/ 1.709e-02    -2.851e-05   -1.748e-05   -8.197e-06  /

[O]O[CH]O(181)(+M)<=>H2O2(9)+CO(11)(+M)             1.000e+00 0.000     0.000    
    TCHEB/ 300.000   2500.000 /
    PCHEB/ 0.099     98.692   /
    CHEB/ 6 4/
    CHEB/ -2.496e+00   1.497e+00    -2.083e-03   -9.763e-04  /
    CHEB/ 2.852e+00    3.911e-03    2.386e-03    1.115e-03   /
    CHEB/ 6.096e-01    -7.562e-04   -4.584e-04   -2.115e-04  /
    CHEB/ 2.612e-01    -9.968e-06   -7.268e-06   -4.500e-06  /
    CHEB/ 8.076e-02    1.753e-05    1.081e-05    5.159e-06   /
    CHEB/ 1.218e-02    8.245e-06    5.046e-06    2.374e-06   /

OC1OO1(206)(+M)<=>H2O2(9)+CO(11)(+M)                1.000e+00 0.000     0.000    
    TCHEB/ 300.000   2500.000 /
    PCHEB/ 0.099     98.692   /
    CHEB/ 6 4/
    CHEB/ -2.066e+01   1.495e+00    -2.929e-03   -1.374e-03  /
    CHEB/ 1.924e+01    4.941e-03    3.016e-03    1.411e-03   /
    CHEB/ 3.979e-01    -3.712e-04   -2.223e-04   -1.001e-04  /
    CHEB/ 1.950e-01    -5.961e-05   -3.745e-05   -1.850e-05  /
    CHEB/ 7.343e-02    -7.727e-05   -4.728e-05   -2.223e-05  /
    CHEB/ 1.317e-02    -1.511e-05   -9.294e-06   -4.417e-06  /

[O]C([O])O(197)(+M)<=>H2O2(9)+CO(11)(+M)            1.000e+00 0.000     0.000    
    TCHEB/ 300.000   2500.000 /
    PCHEB/ 0.099     98.692   /
    CHEB/ 6 4/
    CHEB/ -1.575e+01   1.495e+00    -2.909e-03   -1.364e-03  /
    CHEB/ 1.496e+01    4.939e-03    3.014e-03    1.410e-03   /
    CHEB/ 3.360e-01    -3.841e-04   -2.302e-04   -1.038e-04  /
    CHEB/ 9.143e-02    -6.437e-05   -4.037e-05   -1.988e-05  /
    CHEB/ 2.527e-02    -7.704e-05   -4.714e-05   -2.216e-05  /
    CHEB/ 4.823e-03    -1.423e-05   -8.757e-06   -4.163e-06  /

H2O2(9)+CO(11)(+M)<=>CH2O3(182)(+M)                 1.000e+00 0.000     0.000    
    TCHEB/ 300.000   2500.000 /
    PCHEB/ 0.099     98.692   /
    CHEB/ 6 4/
    CHEB/ -2.773e+01   1.455e+00    -2.652e-02   -1.142e-02  /
    CHEB/ 2.307e+01    5.391e-02    3.118e-02    1.308e-02   /
    CHEB/ 9.425e-02    -8.665e-03   -4.552e-03   -1.494e-03  /
    CHEB/ 4.680e-02    -1.055e-03   -7.696e-04   -4.599e-04  /
    CHEB/ 2.911e-03    3.017e-04    1.650e-04    5.711e-05   /
    CHEB/ -8.280e-03   -1.117e-04   -5.954e-05   -2.021e-05  /

HO2(8)+HCO(15)(+M)<=>H2O2(9)+CO(11)(+M)             1.000e+00 0.000     0.000    
    TCHEB/ 300.000   2500.000 /
    PCHEB/ 0.099     98.692   /
    CHEB/ 6 4/
    CHEB/ 8.144e+00    -3.260e-03   -1.992e-03   -9.334e-04  /
    CHEB/ 7.036e-01    3.958e-03    2.416e-03    1.130e-03   /
    CHEB/ 3.741e-01    -6.654e-04   -4.031e-04   -1.858e-04  /
    CHEB/ 1.650e-01    -5.688e-05   -3.586e-05   -1.784e-05  /
    CHEB/ 6.471e-02    -2.993e-05   -1.829e-05   -8.583e-06  /
    CHEB/ 2.227e-02    -1.520e-05   -9.337e-06   -4.425e-06  /

H(3)+CHO3(169)(+M)<=>H2O2(9)+CO(11)(+M)             1.000e+00 0.000     0.000    
    TCHEB/ 300.000   2500.000 /
    PCHEB/ 0.099     98.692   /
    CHEB/ 6 4/
    CHEB/ 1.046e+01    -1.560e-03   -9.549e-04   -4.494e-04  /
    CHEB/ 9.432e-01    1.860e-03    1.138e-03    5.350e-04   /
    CHEB/ 3.873e-01    -3.073e-04   -1.874e-04   -8.748e-05  /
    CHEB/ 1.571e-01    -1.921e-05   -1.200e-05   -5.873e-06  /
    CHEB/ 6.088e-02    -1.372e-05   -8.395e-06   -3.949e-06  /
    CHEB/ 2.335e-02    -8.474e-06   -5.200e-06   -2.459e-06  /

O(6)+HOCHO(1)(+M)<=>H2O2(9)+CO(11)(+M)              1.000e+00 0.000     0.000    
    TCHEB/ 300.000   2500.000 /
    PCHEB/ 0.099     98.692   /
    CHEB/ 6 4/
    CHEB/ -1.275e+01   -4.541e-03   -2.775e-03   -1.302e-03  /
    CHEB/ 1.506e+01    4.875e-03    2.975e-03    1.392e-03   /
    CHEB/ 5.142e-01    -4.300e-04   -2.584e-04   -1.172e-04  /
    CHEB/ 2.013e-01    -7.808e-05   -4.879e-05   -2.388e-05  /
    CHEB/ 8.144e-02    -7.622e-05   -4.664e-05   -2.194e-05  /
    CHEB/ 3.145e-02    -1.281e-05   -7.883e-06   -3.752e-06  /

O(209)+HOCHO(1)(+M)<=>H2O2(9)+CO(11)(+M)            1.000e+00 0.000     0.000    
    TCHEB/ 300.000   2500.000 /
    PCHEB/ 0.099     98.692   /
    CHEB/ 6 4/
    CHEB/ 8.138e-01    -3.508e-03   -2.146e-03   -1.008e-03  /
    CHEB/ 2.747e+00    3.808e-03    2.327e-03    1.091e-03   /
    CHEB/ 7.478e-01    -4.514e-04   -2.734e-04   -1.259e-04  /
    CHEB/ 1.887e-01    -4.287e-05   -2.700e-05   -1.341e-05  /
    CHEB/ 4.765e-02    -4.293e-05   -2.625e-05   -1.233e-05  /
    CHEB/ 1.253e-02    -5.810e-06   -3.576e-06   -1.701e-06  /

OH(5)+[CH]1OO1(190)(+M)<=>H2O2(9)+CO(11)(+M)        1.000e+00 0.000     0.000    
    TCHEB/ 300.000   2500.000 /
    PCHEB/ 0.099     98.692   /
    CHEB/ 6 4/
    CHEB/ 5.070e+00    -1.213e-03   -7.434e-04   -3.506e-04  /
    CHEB/ 8.214e-01    1.086e-03    6.653e-04    3.135e-04   /
    CHEB/ 3.103e-01    -3.546e-05   -2.149e-05   -9.913e-06  /
    CHEB/ 1.267e-01    5.398e-06    3.264e-06    1.498e-06   /
    CHEB/ 4.336e-02    -1.615e-05   -9.899e-06   -4.667e-06  /
    CHEB/ 1.665e-02    -7.017e-06   -4.304e-06   -2.033e-06  /

H2O2(9)+CO(11)(+M)<=>H(3)+[O]C1OO1(210)(+M)         1.000e+00 0.000     0.000    
    TCHEB/ 300.000   2500.000 /
    PCHEB/ 0.099     98.692   /
    CHEB/ 6 4/
    CHEB/ -4.524e+01   -1.030e-03   -6.314e-04   -2.978e-04  /
    CHEB/ 3.903e+01    9.292e-04    5.693e-04    2.684e-04   /
    CHEB/ 4.156e-01    -2.867e-05   -1.740e-05   -8.039e-06  /
    CHEB/ 1.996e-01    5.259e-06    3.192e-06    1.476e-06   /
    CHEB/ 7.602e-02    -1.398e-05   -8.566e-06   -4.040e-06  /
    CHEB/ 2.644e-02    -6.842e-06   -4.196e-06   -1.982e-06  /

H(3)+CHO3(176)(+M)<=>H2O2(9)+CO(11)(+M)             1.000e+00 0.000     0.000    
    TCHEB/ 300.000   2500.000 /
    PCHEB/ 0.099     98.692   /
    CHEB/ 6 4/
    CHEB/ -1.304e+01   -5.649e-03   -3.400e-03   -1.550e-03  /
    CHEB/ 1.636e+01    6.050e-03    3.616e-03    1.626e-03   /
    CHEB/ 3.150e-01    -5.186e-04   -2.834e-04   -1.047e-04  /
    CHEB/ 1.249e-01    -1.627e-04   -1.027e-04   -5.033e-05  /
    CHEB/ 4.874e-02    -6.519e-05   -4.199e-05   -2.173e-05  /
    CHEB/ 1.594e-02    -1.472e-06   -5.653e-07   -1.582e-08  /

HO2(8)+HCO(15)(+M)<=>O(6)+HOCHO(1)(+M)              1.000e+00 0.000     0.000    
    TCHEB/ 300.000   2500.000 /
    PCHEB/ 0.099     98.692   /
    CHEB/ 6 4/
    CHEB/ 2.078e+00    -4.016e-03   -2.456e-03   -1.153e-03  /
    CHEB/ 1.896e+00    4.267e-03    2.606e-03    1.221e-03   /
    CHEB/ 6.002e-01    -4.196e-04   -2.531e-04   -1.156e-04  /
    CHEB/ 1.942e-01    -4.277e-05   -2.704e-05   -1.351e-05  /
    CHEB/ 6.924e-02    -5.499e-05   -3.364e-05   -1.580e-05  /
    CHEB/ 2.179e-02    -1.219e-05   -7.492e-06   -3.555e-06  /

HO2(8)+HCO(15)(+M)<=>OC1OO1(206)(+M)                1.000e+00 0.000     0.000    
    TCHEB/ 300.000   2500.000 /
    PCHEB/ 0.099     98.692   /
    CHEB/ 6 4/
    CHEB/ -1.702e+00   1.496e+00    -2.598e-03   -1.220e-03  /
    CHEB/ 1.396e+00    4.355e-03    2.659e-03    1.245e-03   /
    CHEB/ 5.522e-01    -3.842e-04   -2.313e-04   -1.053e-04  /
    CHEB/ 2.257e-01    -3.663e-05   -2.326e-05   -1.172e-05  /
    CHEB/ 8.071e-02    -5.629e-05   -3.443e-05   -1.618e-05  /
    CHEB/ 1.514e-02    -1.297e-05   -7.969e-06   -3.779e-06  /

HO2(8)+HCO(15)(+M)<=>OH(5)+HOCO(13)(+M)             1.000e+00 0.000     0.000    
    TCHEB/ 300.000   2500.000 /
    PCHEB/ 0.099     98.692   /
    CHEB/ 6 4/
    CHEB/ 1.838e+00    -3.773e-02   -2.225e-02   -9.715e-03  /
    CHEB/ 1.982e+00    4.595e-02    2.682e-02    1.146e-02   /
    CHEB/ 4.106e-01    -8.602e-03   -4.686e-03   -1.700e-03  /
    CHEB/ 1.153e-01    -6.677e-04   -5.225e-04   -3.395e-04  /
    CHEB/ 2.777e-02    3.961e-04    2.315e-04    9.670e-05   /
    CHEB/ -1.547e-03   -9.619e-05   -5.111e-05   -1.699e-05  /

HO2(8)+HCO(15)(+M)<=>CH2O3(182)(+M)                 1.000e+00 0.000     0.000    
    TCHEB/ 300.000   2500.000 /
    PCHEB/ 0.099     98.692   /
    CHEB/ 6 4/
    CHEB/ -5.860e-01   1.461e+00    -2.293e-02   -1.001e-02  /
    CHEB/ 8.899e-01    4.661e-02    2.717e-02    1.158e-02   /
    CHEB/ 1.384e-01    -8.282e-03   -4.481e-03   -1.596e-03  /
    CHEB/ 1.138e-02    -6.284e-04   -4.959e-04   -3.243e-04  /
    CHEB/ -2.108e-02   4.006e-04    2.332e-04    9.655e-05   /
    CHEB/ -2.087e-02   -1.059e-04   -5.701e-05   -1.974e-05  /

HO2(8)+HCO(15)(+M)<=>H(3)+CHO3(176)(+M)             1.000e+00 0.000     0.000    
    TCHEB/ 300.000   2500.000 /
    PCHEB/ 0.099     98.692   /
    CHEB/ 6 4/
    CHEB/ 2.903e+00    -5.015e-03   -3.027e-03   -1.386e-03  /
    CHEB/ 1.778e+00    5.323e-03    3.192e-03    1.444e-03   /
    CHEB/ 4.926e-01    -5.109e-04   -2.858e-04   -1.116e-04  /
    CHEB/ 1.351e-01    -1.125e-04   -7.214e-05   -3.632e-05  /
    CHEB/ 3.893e-02    -4.383e-05   -2.822e-05   -1.462e-05  /
    CHEB/ 7.098e-03    -3.760e-06   -1.953e-06   -6.304e-07  /

HO2(8)+HCO(15)(+M)<=>[O]C([O])O(197)(+M)            1.000e+00 0.000     0.000    
    TCHEB/ 300.000   2500.000 /
    PCHEB/ 0.099     98.692   /
    CHEB/ 6 4/
    CHEB/ -7.508e-01   1.496e+00    -2.581e-03   -1.212e-03  /
    CHEB/ 1.452e+00    4.349e-03    2.656e-03    1.244e-03   /
    CHEB/ 2.911e-01    -3.924e-04   -2.363e-04   -1.076e-04  /
    CHEB/ 7.009e-02    -3.878e-05   -2.458e-05   -1.234e-05  /
    CHEB/ 1.975e-02    -5.600e-05   -3.426e-05   -1.610e-05  /
    CHEB/ -6.600e-03   -1.250e-05   -7.683e-06   -3.645e-06  /

HO2(8)+CHO3(169)<=>O2(2)+CH2O3(188)                 1.200000e+11 0.000     -1.950   

HO2(8)+CHO3(202)<=>O2(2)+CH2O3(188)                 2.759401e+04 2.254     36.997   

HOCO(13)+CHO3(169)<=>CO2(12)+CH2O3(188)             1.810000e+13 0.000     0.000    

HOCO(13)+CHO3(202)<=>CO2(12)+CH2O3(188)             1.810000e+14 0.000     0.000    

OCHO(64)+CHO3(169)<=>CO2(12)+CH2O3(188)             9.445080e+09 0.509     0.000    

OCHO(64)+CHO3(202)<=>CO2(12)+CH2O3(188)             1.356420e+10 0.470     0.000    

HO2(8)+HCO(15)(+M)<=>CH2O3(188)(+M)                 1.000e+00 0.000     0.000    
    TCHEB/ 300.000   2500.000 /
    PCHEB/ 0.099     98.692   /
    CHEB/ 6 4/
    CHEB/ 8.510e+00    1.497e+00    -2.125e-03   -9.957e-04  /
    CHEB/ -7.478e-01   4.065e-03    2.480e-03    1.159e-03   /
    CHEB/ -2.382e-01   -5.956e-04   -3.601e-04   -1.653e-04  /
    CHEB/ -8.666e-02   -3.118e-05   -2.009e-05   -1.038e-05  /
    CHEB/ -1.800e-02   -3.367e-05   -2.057e-05   -9.639e-06  /
    CHEB/ 1.131e-02    -2.567e-05   -1.575e-05   -7.448e-06  /

H(3)+CHO3(169)(+M)<=>CH2O3(188)(+M)                 1.000e+00 0.000     0.000    
    TCHEB/ 300.000   2500.000 /
    PCHEB/ 0.099     98.692   /
    CHEB/ 6 4/
    CHEB/ 9.495e+00    1.498e+00    -9.882e-04   -4.650e-04  /
    CHEB/ -3.256e-01   1.890e-03    1.157e-03    5.437e-04   /
    CHEB/ -1.161e-01   -2.897e-04   -1.766e-04   -8.235e-05  /
    CHEB/ -3.793e-02   -1.547e-05   -9.705e-06   -4.786e-06  /
    CHEB/ 2.998e-03    -1.557e-05   -9.530e-06   -4.484e-06  /
    CHEB/ 1.972e-02    -1.082e-05   -6.638e-06   -3.138e-06  /

[O]O[CH]O(181)(+M)<=>CH2O3(188)(+M)                 1.000e+00 0.000     0.000    
    TCHEB/ 300.000   2500.000 /
    PCHEB/ 0.099     98.692   /
    CHEB/ 6 4/
    CHEB/ -2.296e+00   2.996e+00    -2.239e-03   -1.049e-03  /
    CHEB/ 1.086e+00    4.053e-03    2.472e-03    1.155e-03   /
    CHEB/ -1.154e-01   -7.039e-04   -4.262e-04   -1.962e-04  /
    CHEB/ 4.804e-03    -3.654e-05   -2.350e-05   -1.210e-05  /
    CHEB/ 2.749e-02    -1.064e-05   -6.455e-06   -2.986e-06  /
    CHEB/ 2.531e-02    2.880e-06    1.742e-06    8.009e-07   /

O(6)+HOCHO(1)(+M)<=>[O][C](O)O(207)(+M)             1.000e+00 0.000     0.000    
    TCHEB/ 300.000   2500.000 /
    PCHEB/ 0.099     98.692   /
    CHEB/ 6 4/
    CHEB/ 3.333e+00    3.650e-01    -2.794e-01   3.187e-03   /
    CHEB/ 3.142e+00    1.210e+00    2.546e-01    -1.572e-02  /
    CHEB/ 3.120e-01    1.087e-01    8.233e-02    1.088e-02   /
    CHEB/ 1.829e-01    -1.200e-01   -3.512e-02   -6.048e-05  /
    CHEB/ 2.258e-02    -9.899e-02   -4.052e-02   -4.732e-03  /
    CHEB/ -6.746e-02   -2.038e-02   -4.755e-03   2.456e-03   /

H(3)+[O][C](O)O(207)(+M)<=>H(3)+CH2O3(182)(+M)      1.000e+00 0.000     0.000    
    TCHEB/ 300.000   2500.000 /
    PCHEB/ 0.099     98.692   /
    CHEB/ 6 4/
    CHEB/ 1.361e+01    -3.334e-02   -1.849e-02   -7.048e-03  /
    CHEB/ 1.371e-01    1.586e-02    8.531e-03    3.000e-03   /
    CHEB/ 3.734e-02    1.468e-02    7.668e-03    2.497e-03   /
    CHEB/ 7.189e-03    -3.800e-04   1.537e-04    3.803e-04   /
    CHEB/ 6.097e-04    -1.818e-03   -7.531e-04   -5.992e-05  /
    CHEB/ 4.761e-04    4.620e-04    1.590e-04    -1.832e-05  /

OH(5)+[O][C](O)O(207)<=>H2O(7)+CHO3(176)            4.820000e+13 0.000     0.000    

O(6)+[O][C](O)O(207)<=>OH(5)+CHO3(176)              1.808000e+14 0.000     0.000    

O2(2)+[O][C](O)O(207)<=>HO2(8)+CHO3(176)            2.288360e+13 0.000     0.000    

[O][C]1OO1(213)+[O][C](O)O(207)<=>O[C]1OO1(205)+CHO3(176) 3.620000e+13 0.000     0.000    

H(3)+[O][C](O)O(207)<=>H2(4)+CHO3(176)              4.000000e+13 0.000     0.000    

HO2(8)+[O][C](O)O(207)<=>H2O2(9)+CHO3(176)          2.420000e+13 0.000     0.000    

CHO3(176)+[O][C](O)O(207)<=>CHO3(176)+CH2O3(182)    7.240000e+13 0.000     0.000    

OCHO(64)+[O][C](O)O(207)<=>CHO3(176)+HOCHO(1)       7.240000e+13 0.000     0.000    

HOCO(13)+[O][C](O)O(207)<=>CHO3(176)+HOCHO(1)       3.620000e+14 0.000     0.000    

O(6)+[O][C](O)O(207)(+M)<=>OH(5)+CHO3(176)(+M)      1.000e+00 0.000     0.000    
    TCHEB/ 300.000   2500.000 /
    PCHEB/ 0.099     98.692   /
    CHEB/ 6 4/
    CHEB/ 1.158e+01    -1.268e-03   -7.770e-04   -3.662e-04  /
    CHEB/ 7.878e-01    4.029e-04    2.467e-04    1.162e-04   /
    CHEB/ 8.841e-03    4.310e-04    2.640e-04    1.244e-04   /
    CHEB/ -2.310e-02   1.167e-04    7.147e-05    3.368e-05   /
    CHEB/ -1.105e-02   -2.341e-05   -1.428e-05   -6.668e-06  /
    CHEB/ -5.709e-03   -1.583e-05   -9.673e-06   -4.535e-06  /

O(6)+[O][C](O)O(207)(+M)<=>O(6)+CH2O3(182)(+M)      1.000e+00 0.000     0.000    
    TCHEB/ 300.000   2500.000 /
    PCHEB/ 0.099     98.692   /
    CHEB/ 6 4/
    CHEB/ 1.263e+01    -1.211e-03   -7.422e-04   -3.499e-04  /
    CHEB/ 4.181e-01    4.563e-04    2.795e-04    1.317e-04   /
    CHEB/ 1.037e-01    4.442e-04    2.720e-04    1.281e-04   /
    CHEB/ 3.699e-02    1.094e-04    6.706e-05    3.163e-05   /
    CHEB/ 1.315e-02    -3.130e-05   -1.911e-05   -8.949e-06  /
    CHEB/ 4.128e-03    -2.139e-05   -1.308e-05   -6.143e-06  /

O(6)+[O][C](O)O(207)(+M)<=>HO2(8)+HOCO(13)(+M)      1.000e+00 0.000     0.000    
    TCHEB/ 300.000   2500.000 /
    PCHEB/ 0.099     98.692   /
    CHEB/ 6 4/
    CHEB/ 6.660e+00    -9.654e-03   -5.866e-03   -2.719e-03  /
    CHEB/ 6.543e-01    1.111e-02    6.728e-03    3.098e-03   /
    CHEB/ 1.024e-01    -2.082e-03   -1.236e-03   -5.457e-04  /
    CHEB/ 1.951e-02    1.775e-04    9.684e-05    3.478e-05   /
    CHEB/ 1.523e-02    -1.157e-04   -6.879e-05   -3.057e-05  /
    CHEB/ -5.479e-03   -6.624e-05   -4.083e-05   -1.946e-05  /

O(6)+[O][C](O)O(207)(+M)<=>CH2O4(173)(+M)           1.000e+00 0.000     0.000    
    TCHEB/ 300.000   2500.000 /
    PCHEB/ 0.099     98.692   /
    CHEB/ 6 4/
    CHEB/ 5.053e+00    1.490e+00    -5.918e-03   -2.743e-03  /
    CHEB/ -2.971e-01   1.110e-02    6.722e-03    3.095e-03   /
    CHEB/ -1.688e-01   -2.073e-03   -1.230e-03   -5.430e-04  /
    CHEB/ -3.837e-02   1.895e-04    1.042e-04    3.821e-05   /
    CHEB/ 2.993e-02    -1.107e-04   -6.572e-05   -2.912e-05  /
    CHEB/ 2.481e-02    -6.510e-05   -4.013e-05   -1.913e-05  /

O(6)+[O][C](O)O(207)(+M)<=>OC1(O)OO1(250)(+M)       1.000e+00 0.000     0.000    
    TCHEB/ 300.000   2500.000 /
    PCHEB/ 0.099     98.692   /
    CHEB/ 6 4/
    CHEB/ 7.873e+00    1.499e+00    -7.812e-04   -3.683e-04  /
    CHEB/ 2.813e-01    3.862e-04    2.366e-04    1.115e-04   /
    CHEB/ 1.383e-01    4.312e-04    2.640e-04    1.243e-04   /
    CHEB/ 6.733e-02    1.180e-04    7.231e-05    3.408e-05   /
    CHEB/ -1.535e-03   -2.189e-05   -1.335e-05   -6.236e-06  /
    CHEB/ -3.008e-02   -1.502e-05   -9.177e-06   -4.300e-06  /

O(6)+[O][C](O)O(207)(+M)<=>CH2O4(217)(+M)           1.000e+00 0.000     0.000    
    TCHEB/ 300.000   2500.000 /
    PCHEB/ 0.099     98.692   /
    CHEB/ 6 4/
    CHEB/ 8.746e+00    1.499e+00    -7.796e-04   -3.675e-04  /
    CHEB/ 2.479e-01    3.888e-04    2.381e-04    1.122e-04   /
    CHEB/ -1.523e-01   4.318e-04    2.644e-04    1.245e-04   /
    CHEB/ -8.326e-02   1.175e-04    7.202e-05    3.395e-05   /
    CHEB/ -2.945e-02   -2.224e-05   -1.356e-05   -6.337e-06  /
    CHEB/ -1.661e-02   -1.520e-05   -9.288e-06   -4.353e-06  /

H(3)+[O][C](O)O(207)(+M)<=>O[C](O)O(215)(+M)        1.000e+00 0.000     0.000    
    TCHEB/ 300.000   2500.000 /
    PCHEB/ 0.099     98.692   /
    CHEB/ 6 4/
    CHEB/ 8.467e+00    1.493e+00    -3.804e-03   -1.396e-03  /
    CHEB/ 1.019e-01    7.652e-04    2.941e-04    -6.122e-06  /
    CHEB/ -2.148e-01   3.910e-03    1.990e-03    6.014e-04   /
    CHEB/ -1.638e-01   6.867e-04    4.578e-04    2.395e-04   /
    CHEB/ -4.727e-02   -4.317e-04   -1.494e-04   2.135e-05   /
    CHEB/ 4.127e-03    -5.097e-06   -1.384e-05   -1.199e-05  /

OH(5)+[O][C](O)O(207)(+M)<=>OH(5)+CH2O3(182)(+M)    1.000e+00 0.000     0.000    
    TCHEB/ 300.000   2500.000 /
    PCHEB/ 0.099     98.692   /
    CHEB/ 6 4/
    CHEB/ 1.320e+01    -1.532e-01   -8.067e-02   -2.771e-02  /
    CHEB/ 6.651e-02    1.268e-01    6.078e-02    1.583e-02   /
    CHEB/ -2.628e-02   -1.947e-02   -6.032e-03   1.239e-03   /
    CHEB/ -7.205e-03   3.014e-03    8.766e-04    -1.006e-04  /
    CHEB/ -8.501e-04   8.925e-03    4.850e-03    1.720e-03   /
    CHEB/ -1.473e-04   6.186e-03    3.577e-03    1.484e-03   /

[O][C](O)O(207)(+M)<=>H(3)+CHO3(176)(+M)            1.000e+00 0.000     0.000    
    TCHEB/ 300.000   2500.000 /
    PCHEB/ 0.099     98.692   /
    CHEB/ 6 4/
    CHEB/ 7.595e+00    7.336e-01    -1.120e-01   -6.516e-03  /
    CHEB/ 2.427e+00    6.512e-01    -8.638e-03   -7.530e-03  /
    CHEB/ -5.664e-02   5.905e-02    9.071e-02    -3.888e-03  /
    CHEB/ -1.243e-01   3.820e-02    1.418e-02    5.272e-03   /
    CHEB/ -5.433e-02   -1.045e-02   -1.976e-03   6.254e-03   /
    CHEB/ -1.744e-02   -9.550e-03   -1.574e-03   -2.504e-04  /

HOCO(13)+[O][C](O)O(207)<=>CO2(12)+O[C](O)O(215)    1.810000e+13 0.000     0.000    

OCHO(64)+[O][C](O)O(207)<=>CO2(12)+O[C](O)O(215)    9.445080e+09 0.509     0.000    

CHO4(175)+[O][C](O)O(207)<=>CHO3(176)+CH2O4(173)    7.240000e+13 0.000     0.000    

CHO4(166)+[O][C](O)O(207)<=>CHO3(176)+CH2O4(173)    3.620000e+13 0.000     0.000    

CO3(198)+[O][C](O)O(207)<=>CHO3(176)+CHO3(176)      1.086000e+14 0.000     0.000    

[O]O[C]1OO1(218)+[O][C](O)O(207)<=>CHO3(176)+OO[C]1OO1(229) 3.620000e+13 0.000     0.000    

OH(5)+[O][C](O)O(207)(+M)<=>[O]C(O)(O)O(216)(+M)    1.000e+00 0.000     0.000    
    TCHEB/ 300.000   2500.000 /
    PCHEB/ 0.099     98.692   /
    CHEB/ 6 4/
    CHEB/ 1.174e+01    1.345e+00    -8.168e-02   -2.806e-02  /
    CHEB/ -4.776e-01   1.250e-01    5.966e-02    1.534e-02   /
    CHEB/ -4.524e-02   -2.022e-02   -6.467e-03   1.050e-03   /
    CHEB/ -4.324e-02   2.910e-03    8.044e-04    -1.417e-04  /
    CHEB/ -6.750e-02   9.187e-03    4.976e-03    1.751e-03   /
    CHEB/ -6.025e-02   6.573e-03    3.776e-03    1.545e-03   /

[O][C](O)O(207)(+M)<=>OC1OO1(206)(+M)               1.000e+00 0.000     0.000    
    TCHEB/ 300.000   2500.000 /
    PCHEB/ 0.099     98.692   /
    CHEB/ 6 4/
    CHEB/ 8.368e-01    1.248e+00    -3.580e-01   2.362e-02   /
    CHEB/ 2.396e+00    1.291e+00    2.085e-01    -1.199e-02  /
    CHEB/ -2.192e-01   4.114e-01    1.395e-01    -7.696e-04  /
    CHEB/ 1.020e-01    1.337e-01    4.876e-02    -2.896e-03  /
    CHEB/ 1.112e-01    1.735e-02    -4.392e-03   -9.290e-03  /
    CHEB/ 5.306e-02    -3.497e-02   -2.281e-02   -9.544e-03  /

[O][C](O)O(207)(+M)<=>OH(5)+HOCO(13)(+M)            1.000e+00 0.000     0.000    
    TCHEB/ 300.000   2500.000 /
    PCHEB/ 0.099     98.692   /
    CHEB/ 6 4/
    CHEB/ 7.590e+00    -2.806e-01   -2.447e-01   1.968e-02   /
    CHEB/ 1.310e+00    1.008e+00    4.107e-03    -2.643e-02  /
    CHEB/ -2.791e-01   3.609e-01    7.351e-02    -9.497e-03  /
    CHEB/ -2.546e-01   6.480e-02    4.616e-02    3.427e-03   /
    CHEB/ -1.197e-01   -5.674e-03   1.005e-02    4.512e-03   /
    CHEB/ -5.111e-02   -5.732e-03   -1.778e-03   8.989e-04   /

[O][C](O)O(207)(+M)<=>CH2O3(182)(+M)                1.000e+00 0.000     0.000    
    TCHEB/ 300.000   2500.000 /
    PCHEB/ 0.099     98.692   /
    CHEB/ 6 4/
    CHEB/ 9.153e+00    9.062e-01    -2.452e-01   1.979e-02   /
    CHEB/ -8.418e-01   6.140e-01    -4.328e-02   -1.831e-02  /
    CHEB/ -5.173e-01   2.814e-01    1.113e-02    -6.890e-03  /
    CHEB/ -2.905e-01   1.027e-01    2.171e-02    -1.730e-03  /
    CHEB/ -1.464e-01   2.299e-02    1.327e-02    1.423e-03   /
    CHEB/ -6.843e-02   -4.095e-05   3.754e-03    1.610e-03   /

OH(5)+OCHO(64)(+M)<=>[O][C](O)O(207)(+M)            1.000e+00 0.000     0.000    
    TCHEB/ 300.000   2500.000 /
    PCHEB/ 0.099     98.692   /
    CHEB/ 6 4/
    CHEB/ 8.893e-01    1.069e+00    -1.835e-01   -3.599e-02  /
    CHEB/ 4.593e+00    5.352e-01    2.165e-01    3.442e-02   /
    CHEB/ 3.395e-01    -7.448e-02   -1.960e-02   2.962e-03   /
    CHEB/ 1.183e-03    -6.149e-02   -2.832e-02   -5.045e-03  /
    CHEB/ -6.507e-02   1.586e-02    7.532e-03    2.078e-03   /
    CHEB/ -3.016e-02   1.679e-02    6.545e-03    2.524e-04   /

[O]C([O])O(197)(+M)<=>[O][C](O)O(207)(+M)           1.000e+00 0.000     0.000    
    TCHEB/ 300.000   2500.000 /
    PCHEB/ 0.099     98.692   /
    CHEB/ 6 4/
    CHEB/ 3.317e+00    1.367e+00    -3.343e-01   2.036e-02   /
    CHEB/ 1.369e+00    1.352e+00    2.261e-01    -1.553e-02  /
    CHEB/ -2.318e-01   3.693e-01    1.295e-01    -1.769e-03  /
    CHEB/ 3.749e-02    6.107e-02    2.578e-02    -3.136e-03  /
    CHEB/ 7.542e-02    -4.685e-02   -2.491e-02   -8.571e-03  /
    CHEB/ 2.683e-02    -7.078e-02   -3.104e-02   -6.643e-03  /

O(6)+[O][C](O)O(207)(+M)<=>HO2(8)+OCHO(64)(+M)      1.000e+00 0.000     0.000    
    TCHEB/ 300.000   2500.000 /
    PCHEB/ 0.099     98.692   /
    CHEB/ 6 4/
    CHEB/ 1.413e+00    -9.755e-03   -5.914e-03   -2.730e-03  /
    CHEB/ 2.397e+00    1.183e-02    7.150e-03    3.282e-03   /
    CHEB/ 6.666e-01    -2.117e-03   -1.254e-03   -5.524e-04  /
    CHEB/ 2.132e-01    -1.617e-04   -1.093e-04   -6.079e-05  /
    CHEB/ 6.946e-02    -1.565e-04   -9.389e-05   -4.247e-05  /
    CHEB/ 8.737e-03    4.265e-05    2.555e-05    1.152e-05   /

CO2(158)+[O][C](O)O(207)<=>HOCO(13)+CHO3(176)       7.240000e+13 0.000     0.000    

CO4(168)+[O][C](O)O(207)<=>CHO3(176)+CHO4(166)      7.240000e+13 0.000     0.000    

O(6)+[O][C](O)O(207)(+M)<=>[O]O[C](O)O(183)(+M)     1.000e+00 0.000     0.000    
    TCHEB/ 300.000   2500.000 /
    PCHEB/ 0.099     98.692   /
    CHEB/ 6 4/
    CHEB/ 8.601e+00    1.499e+00    -7.530e-04   -3.550e-04  /
    CHEB/ 1.833e-01    4.294e-04    2.630e-04    1.239e-04   /
    CHEB/ -9.795e-02   4.335e-04    2.655e-04    1.250e-04   /
    CHEB/ -6.072e-02   1.094e-04    6.702e-05    3.160e-05   /
    CHEB/ -2.401e-02   -2.824e-05   -1.724e-05   -8.067e-06  /
    CHEB/ -1.283e-02   -1.852e-05   -1.132e-05   -5.315e-06  /

O(6)+[O][C](O)O(207)(+M)<=>O(209)+CH2O3(182)(+M)    1.000e+00 0.000     0.000    
    TCHEB/ 300.000   2500.000 /
    PCHEB/ 0.099     98.692   /
    CHEB/ 6 4/
    CHEB/ 1.008e+01    -1.232e-03   -7.547e-04   -3.558e-04  /
    CHEB/ 2.690e-01    4.284e-04    2.624e-04    1.237e-04   /
    CHEB/ 1.132e-02    4.342e-04    2.659e-04    1.252e-04   /
    CHEB/ -1.249e-02   1.100e-04    6.739e-05    3.178e-05   /
    CHEB/ -1.080e-02   -2.796e-05   -1.707e-05   -7.987e-06  /
    CHEB/ -6.784e-03   -1.841e-05   -1.125e-05   -5.280e-06  /

H(3)+[O][C](O)O(207)(+M)<=>OH(5)+HOCHO(1)(+M)       1.000e+00 0.000     0.000    
    TCHEB/ 300.000   2500.000 /
    PCHEB/ 0.099     98.692   /
    CHEB/ 6 4/
    CHEB/ 1.090e+01    -7.390e-02   -4.250e-02   -1.761e-02  /
    CHEB/ 9.354e-01    3.640e-02    2.059e-02    8.215e-03   /
    CHEB/ 1.992e-01    3.430e-02    1.907e-02    7.327e-03   /
    CHEB/ 5.803e-02    -2.488e-03   -9.256e-04   5.771e-05   /
    CHEB/ 2.096e-02    -5.126e-03   -2.599e-03   -7.703e-04  /
    CHEB/ 1.083e-02    1.411e-03    6.629e-04    1.526e-04   /

HOCO(13)+[O][C](O)O(207)<=>CO2(12)+[O]C(O)O(180)    4.820000e+12 0.000     0.000    

OCHO(64)+[O][C](O)O(207)<=>CO2(12)+[O]C(O)O(180)    1.356420e+10 0.470     0.000    

H(3)+[O][C](O)O(207)(+M)<=>[O]C(O)O(180)(+M)        1.000e+00 0.000     0.000    
    TCHEB/ 300.000   2500.000 /
    PCHEB/ 0.099     98.692   /
    CHEB/ 6 4/
    CHEB/ 1.144e+01    1.425e+00    -4.315e-02   -1.787e-02  /
    CHEB/ -2.255e-01   3.547e-02    2.003e-02    7.966e-03   /
    CHEB/ -2.784e-01   3.444e-02    1.911e-02    7.307e-03   /
    CHEB/ -7.072e-02   -2.213e-03   -7.766e-04   1.105e-04   /
    CHEB/ -2.304e-02   -4.981e-03   -2.506e-03   -7.247e-04  /
    CHEB/ -2.514e-02   1.485e-03    7.104e-04    1.769e-04   /

[O][C](O)O(207)(+M)<=>H2O2(9)+CO(11)(+M)            1.000e+00 0.000     0.000    
    TCHEB/ 300.000   2500.000 /
    PCHEB/ 0.099     98.692   /
    CHEB/ 6 4/
    CHEB/ -1.925e+01   1.464e+00    -2.117e-02   -9.442e-03  /
    CHEB/ 1.656e+01    3.425e-02    2.024e-02    8.870e-03   /
    CHEB/ 2.777e-01    1.679e-03    1.136e-03    6.287e-04   /
    CHEB/ 8.653e-02    -1.475e-03   -8.553e-04   -3.585e-04  /
    CHEB/ 2.693e-02    -9.252e-04   -5.586e-04   -2.554e-04  /
    CHEB/ -2.191e-03   -3.550e-05   -2.974e-05   -2.115e-05  /

[O][C](O)O(207)(+M)<=>CH2O3(188)(+M)                1.000e+00 0.000     0.000    
    TCHEB/ 300.000   2500.000 /
    PCHEB/ 0.099     98.692   /
    CHEB/ 6 4/
    CHEB/ -1.893e+01   2.961e+00    -2.350e-02   -1.046e-02  /
    CHEB/ 1.500e+01    3.416e-02    2.012e-02    8.765e-03   /
    CHEB/ -3.381e-01   3.385e-03    2.140e-03    1.064e-03   /
    CHEB/ -1.427e-01   -6.719e-04   -3.636e-04   -1.275e-04  /
    CHEB/ -3.834e-02   -8.442e-04   -5.000e-04   -2.198e-04  /
    CHEB/ -6.672e-03   -9.572e-05   -6.372e-05   -3.443e-05  /

O(209)+HOCHO(1)(+M)<=>CH2O3(188)(+M)                1.000e+00 0.000     0.000    
    TCHEB/ 300.000   2500.000 /
    PCHEB/ 0.099     98.692   /
    CHEB/ 6 4/
    CHEB/ 5.164e-01    1.496e+00    -2.355e-03   -1.106e-03  /
    CHEB/ 1.077e+00    3.973e-03    2.427e-03    1.138e-03   /
    CHEB/ 1.804e-01    -3.642e-04   -2.198e-04   -1.005e-04  /
    CHEB/ -8.621e-04   -3.567e-05   -2.255e-05   -1.128e-05  /
    CHEB/ -1.755e-03   -5.196e-05   -3.179e-05   -1.494e-05  /
    CHEB/ 1.308e-02    -1.038e-05   -6.383e-06   -3.029e-06  /

OH(5)+[CH]1OO1(190)(+M)<=>CH2O3(188)(+M)            1.000e+00 0.000     0.000    
    TCHEB/ 300.000   2500.000 /
    PCHEB/ 0.099     98.692   /
    CHEB/ 6 4/
    CHEB/ 3.187e+00    1.499e+00    -7.559e-04   -3.565e-04  /
    CHEB/ 1.837e-02    1.074e-03    6.576e-04    3.099e-04   /
    CHEB/ -2.600e-02   -3.622e-05   -2.196e-05   -1.013e-05  /
    CHEB/ -1.732e-02   6.644e-06    4.028e-06    1.859e-06   /
    CHEB/ -1.669e-03   -1.548e-05   -9.483e-06   -4.471e-06  /
    CHEB/ 1.555e-02    -6.696e-06   -4.107e-06   -1.940e-06  /

CH2O3(188)(+M)<=>H(3)+[O]C1OO1(210)(+M)             1.000e+00 0.000     0.000    
    TCHEB/ 300.000   2500.000 /
    PCHEB/ 0.099     98.692   /
    CHEB/ 6 4/
    CHEB/ -4.866e+01   1.499e+00    -6.398e-04   -3.018e-04  /
    CHEB/ 4.090e+01    9.199e-04    5.636e-04    2.657e-04   /
    CHEB/ -1.377e-01   -2.907e-05   -1.764e-05   -8.155e-06  /
    CHEB/ -2.391e-02   6.989e-06    4.252e-06    1.976e-06   /
    CHEB/ 4.675e-03    -1.302e-05   -7.977e-06   -3.762e-06  /
    CHEB/ 1.682e-02    -6.543e-06   -4.013e-06   -1.895e-06  /

[O]O[CH]O(181)(+M)<=>[O][C](O)O(207)(+M)            1.000e+00 0.000     0.000    
    TCHEB/ 300.000   2500.000 /
    PCHEB/ 0.099     98.692   /
    CHEB/ 6 4/
    CHEB/ 5.449e+00    2.948e+00    -3.038e-02   -1.298e-02  /
    CHEB/ -4.157e-01   4.608e-02    2.639e-02    1.083e-02   /
    CHEB/ -2.429e-01   4.878e-03    3.200e-03    1.675e-03   /
    CHEB/ -9.400e-02   -1.586e-03   -8.611e-04   -3.039e-04  /
    CHEB/ -3.667e-02   -1.272e-03   -7.512e-04   -3.284e-04  /
    CHEB/ -2.824e-02   -1.069e-04   -7.835e-05   -4.790e-05  /

O(209)+HOCHO(1)(+M)<=>[O][C](O)O(207)(+M)           1.000e+00 0.000     0.000    
    TCHEB/ 300.000   2500.000 /
    PCHEB/ 0.099     98.692   /
    CHEB/ 6 4/
    CHEB/ 8.032e+00    1.470e+00    -1.807e-02   -8.082e-03  /
    CHEB/ -2.007e-01   2.585e-02    1.527e-02    6.678e-03   /
    CHEB/ -2.116e-01   3.139e-03    1.976e-03    9.770e-04   /
    CHEB/ -7.840e-02   -7.348e-04   -4.127e-04   -1.602e-04  /
    CHEB/ -2.842e-02   -7.209e-04   -4.310e-04   -1.933e-04  /
    CHEB/ -2.454e-02   -5.772e-05   -3.970e-05   -2.253e-05  /

OH(5)+[CH]1OO1(190)(+M)<=>[O][C](O)O(207)(+M)       1.000e+00 0.000     0.000    
    TCHEB/ 300.000   2500.000 /
    PCHEB/ 0.099     98.692   /
    CHEB/ 6 4/
    CHEB/ 8.900e+00    1.493e+00    -4.056e-03   -1.896e-03  /
    CHEB/ -2.532e-01   4.791e-03    2.915e-03    1.356e-03   /
    CHEB/ -2.186e-01   7.833e-04    4.811e-04    2.279e-04   /
    CHEB/ -7.303e-02   -2.468e-05   -1.379e-05   -5.269e-06  /
    CHEB/ -2.331e-02   -9.927e-05   -6.033e-05   -2.799e-05  /
    CHEB/ -2.192e-02   8.348e-06    4.984e-06    2.229e-06   /

[O][C](O)O(207)(+M)<=>H(3)+[O]C1OO1(210)(+M)        1.000e+00 0.000     0.000    
    TCHEB/ 300.000   2500.000 /
    PCHEB/ 0.099     98.692   /
    CHEB/ 6 4/
    CHEB/ -3.218e+01   1.495e+00    -3.163e-03   -1.482e-03  /
    CHEB/ 3.072e+01    3.771e-03    2.299e-03    1.073e-03   /
    CHEB/ -1.171e-01   6.456e-04    3.964e-04    1.876e-04   /
    CHEB/ -2.866e-02   -9.576e-06   -5.047e-06   -1.616e-06  /
    CHEB/ -4.329e-03   -8.120e-05   -4.944e-05   -2.302e-05  /
    CHEB/ -1.020e-02   3.564e-07    1.475e-07    4.072e-09   /

H(3)+CHO3(169)(+M)<=>[O][C](O)O(207)(+M)            1.000e+00 0.000     0.000    
    TCHEB/ 300.000   2500.000 /
    PCHEB/ 0.099     98.692   /
    CHEB/ 6 4/
    CHEB/ 5.135e+00    1.489e+00    -6.523e-03   -3.025e-03  /
    CHEB/ 3.029e+00    8.873e-03    5.371e-03    2.472e-03   /
    CHEB/ -1.045e-01   1.014e-03    6.289e-04    3.034e-04   /
    CHEB/ -4.444e-02   -1.492e-04   -8.804e-05   -3.834e-05  /
    CHEB/ -1.254e-02   -2.512e-04   -1.523e-04   -7.028e-05  /
    CHEB/ -1.911e-02   9.612e-06    5.110e-06    1.696e-06   /

HO2(8)+HCO(15)(+M)<=>[O][C](O)O(207)(+M)            1.000e+00 0.000     0.000    
    TCHEB/ 300.000   2500.000 /
    PCHEB/ 0.099     98.692   /
    CHEB/ 6 4/
    CHEB/ -1.758e+00   1.469e+00    -1.877e-02   -8.430e-03  /
    CHEB/ 1.563e+00    3.011e-02    1.787e-02    7.896e-03   /
    CHEB/ 2.668e-01    9.994e-04    7.083e-04    4.179e-04   /
    CHEB/ 5.392e-02    -1.140e-03   -6.664e-04   -2.844e-04  /
    CHEB/ 1.269e-02    -6.578e-04   -3.991e-04   -1.844e-04  /
    CHEB/ -1.490e-02   -1.353e-05   -1.364e-05   -1.123e-05  /

[O]O[CH]O(181)(+M)<=>HO2(8)+HCO(15)(+M)             1.000e+00 0.000     0.000    
    TCHEB/ 300.000   2500.000 /
    PCHEB/ 0.099     98.692   /
    CHEB/ 6 4/
    CHEB/ -3.745e+00   1.497e+00    -1.859e-03   -8.720e-04  /
    CHEB/ 3.577e+00    3.425e-03    2.091e-03    9.784e-04   /
    CHEB/ 5.639e-01    -6.794e-04   -4.124e-04   -1.908e-04  /
    CHEB/ 1.853e-01    2.387e-05    1.365e-05    5.525e-06   /
    CHEB/ 4.425e-02    1.916e-05    1.182e-05    5.650e-06   /
    CHEB/ -1.838e-03   -5.095e-07   -3.105e-07   -1.445e-07  /

H(3)+CHO3(169)(+M)<=>HO2(8)+HCO(15)(+M)             1.000e+00 0.000     0.000    
    TCHEB/ 300.000   2500.000 /
    PCHEB/ 0.099     98.692   /
    CHEB/ 6 4/
    CHEB/ 9.753e+00    -1.550e-03   -9.488e-04   -4.465e-04  /
    CHEB/ 9.942e-01    1.846e-03    1.130e-03    5.312e-04   /
    CHEB/ 3.484e-01    -3.084e-04   -1.881e-04   -8.781e-05  /
    CHEB/ 1.145e-01    -1.741e-05   -1.090e-05   -5.355e-06  /
    CHEB/ 4.233e-02    -1.265e-05   -7.741e-06   -3.640e-06  /
    CHEB/ 9.431e-03    -8.426e-06   -5.171e-06   -2.445e-06  /

O(209)+HOCHO(1)(+M)<=>HO2(8)+HCO(15)(+M)            1.000e+00 0.000     0.000    
    TCHEB/ 300.000   2500.000 /
    PCHEB/ 0.099     98.692   /
    CHEB/ 6 4/
    CHEB/ -1.065e-01   -3.315e-03   -2.028e-03   -9.531e-04  /
    CHEB/ 3.093e+00    3.562e-03    2.177e-03    1.021e-03   /
    CHEB/ 6.858e-01    -4.335e-04   -2.628e-04   -1.213e-04  /
    CHEB/ 1.349e-01    -2.590e-05   -1.655e-05   -8.431e-06  /
    CHEB/ 2.772e-02    -3.866e-05   -2.363e-05   -1.108e-05  /
    CHEB/ 5.098e-04    -6.656e-06   -4.093e-06   -1.944e-06  /

OH(5)+[CH]1OO1(190)(+M)<=>HO2(8)+HCO(15)(+M)        1.000e+00 0.000     0.000    
    TCHEB/ 300.000   2500.000 /
    PCHEB/ 0.099     98.692   /
    CHEB/ 6 4/
    CHEB/ 4.387e+00    -1.217e-03   -7.456e-04   -3.517e-04  /
    CHEB/ 7.766e-01    1.082e-03    6.628e-04    3.123e-04   /
    CHEB/ 2.715e-01    -3.698e-05   -2.242e-05   -1.035e-05  /
    CHEB/ 9.789e-02    5.041e-06    3.045e-06    1.395e-06   /
    CHEB/ 3.468e-02    -1.616e-05   -9.900e-06   -4.667e-06  /
    CHEB/ 5.967e-03    -6.980e-06   -4.281e-06   -2.022e-06  /

HO2(8)+HCO(15)(+M)<=>H(3)+[O]C1OO1(210)(+M)         1.000e+00 0.000     0.000    
    TCHEB/ 300.000   2500.000 /
    PCHEB/ 0.099     98.692   /
    CHEB/ 6 4/
    CHEB/ -1.750e+01   -1.033e-03   -6.334e-04   -2.988e-04  /
    CHEB/ 1.600e+01    9.257e-04    5.672e-04    2.674e-04   /
    CHEB/ 3.896e-01    -2.972e-05   -1.804e-05   -8.342e-06  /
    CHEB/ 1.688e-01    5.226e-06    3.171e-06    1.466e-06   /
    CHEB/ 6.584e-02    -1.385e-05   -8.487e-06   -4.003e-06  /
    CHEB/ 1.531e-02    -6.773e-06   -4.154e-06   -1.962e-06  /

C2HO3(171)(+M)<=>CO(11)+HOCO(13)(+M)                1.000e+00 0.000     0.000    
    TCHEB/ 300.000   2500.000 /
    PCHEB/ 0.099     98.692   /
    CHEB/ 6 4/
    CHEB/ 8.925e+00    1.134e+00    -9.757e-02   -1.580e-02  /
    CHEB/ 1.302e+00    3.854e-01    7.243e-02    -8.071e-04  /
    CHEB/ -2.277e-01   -3.845e-02   9.255e-03    7.709e-03   /
    CHEB/ -1.019e-01   -6.536e-03   -3.203e-04   8.300e-04   /
    CHEB/ -5.384e-02   -1.265e-03   6.683e-04    1.005e-03   /
    CHEB/ -2.191e-02   1.229e-03    2.201e-04    -5.542e-05  /

CO(11)+CO2(158)(+M)<=>C2O3(331)(+M)                 1.000e+00 0.000     0.000    
    TCHEB/ 300.000   2500.000 /
    PCHEB/ 0.099     98.692   /
    CHEB/ 6 4/
    CHEB/ 8.942e+00    3.285e-01    -9.247e-02   5.889e-03   /
    CHEB/ 1.202e+00    4.179e-01    -8.651e-02   -1.156e-02  /
    CHEB/ -8.508e-02   1.636e-01    -1.574e-02   -1.243e-02  /
    CHEB/ -5.880e-03   2.000e-02    8.181e-03    -4.688e-03  /
    CHEB/ 2.045e-02    -1.652e-02   4.516e-03    6.987e-04   /
    CHEB/ 1.528e-02    -1.018e-02   -1.583e-03   1.414e-03   /

OCHO(64)+[O]C1OO1(210)<=>CO3(212)+HOCHO(1)          1.889016e+10 0.509     0.000    

HOCO(13)+[O]C1OO1(210)<=>CO3(212)+HOCHO(1)          1.356420e+10 0.470     0.000    

OH(5)+[O]C(O)O(180)<=>H2O(7)+[O]C([O])O(197)        5.400000e+07 1.443     0.113    

OH(5)+[O]C1(O)OO1(178)<=>H2O(7)+CO4(219)            2.700000e+07 1.443     0.113    

HCO(15)+[O]C(O)(O)O(216)<=>CO(11)+OC(O)(O)O(333)    9.030000e+13 0.000     0.000    

HO2(8)+[O]C(O)(O)O(216)<=>H2O2(9)+CH2O4(217)        4.500000e-03 4.610     18.581   

H(3)+CHO4(166)<=>H2(4)+CO4(168)                     2.400000e+08 1.500     6.620    

H(3)+CHO4(175)<=>H2(4)+CO4(168)                     5.400000e+10 0.000     1.860    

CO4(168)+OO[C]1OO1(229)<=>[O]O[C]1OO1(218)+CHO4(166) 6.990000e-02 3.750     19.545   

O(6)+CH2O3(188)<=>OH(5)+CHO3(202)                   5.800000e+12 0.000     1.808    

O(6)+[O]O[CH]O(181)<=>OH(5)+CHO3(169)               9.040000e+13 0.000     0.000    

O(6)+CH2O3(188)<=>OH(5)+CHO3(169)                   8.700000e+12 0.000     4.750    

CHO3(169)+OC1OO1(206)<=>O[C]1OO1(205)+CH2O3(188)    2.800000e+12 0.000     16.013   

CHO3(202)+OC1OO1(206)<=>O[C]1OO1(205)+CH2O3(188)    3.430000e+04 2.500     44.933   

OCHO(64)+OO[C](O)O(204)<=>HOCHO(1)+CH2O4(173)       7.240000e+13 0.000     0.000    

HOCO(13)+OO[C](O)O(204)<=>HOCHO(1)+CH2O4(173)       3.620000e+14 0.000     0.000    

OH(5)+OO[C](O)O(204)<=>H2O(7)+CH2O4(173)            4.820000e+13 0.000     0.000    

O2(2)+OO[C](O)O(204)<=>HO2(8)+CH2O4(173)            2.288360e+13 0.000     0.000    

H(3)+OO[C](O)O(204)<=>H2(4)+CH2O4(173)              4.000000e+13 0.000     0.000    

HO2(8)+OO[C](O)O(204)<=>H2O2(9)+CH2O4(173)          2.420000e+13 0.000     0.000    

OH(5)+CH2O3(182)<=>OO[C](O)O(204)                   1.903724e+06 2.381     65.191   

[O]OC(O)O(161)<=>OO[C](O)O(204)                     3.000000e+08 1.230     36.850   

CHO4(175)+OO[C](O)O(204)<=>CH2O4(173)+CH2O4(173)    7.240000e+13 0.000     0.000    

CHO4(166)+OO[C](O)O(204)<=>CH2O4(173)+CH2O4(173)    3.620000e+13 0.000     0.000    

O(6)+OO[C](O)O(204)<=>OH(5)+CH2O4(173)              1.808000e+14 0.000     0.000    

[O][C]1OO1(213)+OO[C](O)O(204)<=>O[C]1OO1(205)+CH2O4(173) 3.620000e+13 0.000     0.000    

CO4(168)+OO[C](O)O(204)<=>CHO4(166)+CH2O4(173)      7.240000e+13 0.000     0.000    

CHO3(176)+OO[C](O)O(204)<=>CH2O3(182)+CH2O4(173)    7.240000e+13 0.000     0.000    

OO[C](O)O(204)<=>[O]C(O)(O)O(216)                   2.042569e+10 0.000     20.600   

CO3(198)+OO[C](O)O(204)<=>CHO3(176)+CH2O4(173)      1.086000e+14 0.000     0.000    

H(3)+CH2O4(173)<=>OO[C](O)O(204)                    3.230000e+04 2.980     7.900    

[O]O[C]1OO1(218)+OO[C](O)O(204)<=>OO[C]1OO1(229)+CH2O4(173) 3.620000e+13 0.000     0.000    

O(6)+[O][C](O)O(207)(+M)<=>H(3)+CHO4(166)(+M)       1.000e+00 0.000     0.000    
    TCHEB/ 300.000   2500.000 /
    PCHEB/ 0.099     98.692   /
    CHEB/ 6 4/
    CHEB/ 1.119e+01    -1.147e-03   -7.026e-04   -3.313e-04  /
    CHEB/ 1.015e+00    5.011e-04    3.070e-04    1.447e-04   /
    CHEB/ 2.650e-01    4.272e-04    2.616e-04    1.232e-04   /
    CHEB/ 7.914e-02    8.676e-05    5.319e-05    2.510e-05   /
    CHEB/ 2.854e-02    -4.158e-05   -2.541e-05   -1.192e-05  /
    CHEB/ 1.124e-02    -2.412e-05   -1.476e-05   -6.941e-06  /

H(3)+CHO4(175)(+M)<=>H(3)+CHO4(166)(+M)             1.000e+00 0.000     0.000    
    TCHEB/ 300.000   2500.000 /
    PCHEB/ 0.099     98.692   /
    CHEB/ 6 4/
    CHEB/ 9.077e+00    -1.806e-02   -1.080e-02   -4.856e-03  /
    CHEB/ 1.860e+00    2.378e-02    1.415e-02    6.299e-03   /
    CHEB/ 6.198e-01    -6.452e-03   -3.748e-03   -1.580e-03  /
    CHEB/ 1.641e-01    3.272e-04    1.329e-04    1.345e-06   /
    CHEB/ 5.041e-02    -4.268e-05   -9.210e-06   8.872e-06   /
    CHEB/ 1.791e-02    -5.910e-05   -3.722e-05   -1.746e-05  /

H(3)+[O]C1(O)OO1(178)(+M)<=>H(3)+CHO4(166)(+M)      1.000e+00 0.000     0.000    
    TCHEB/ 300.000   2500.000 /
    PCHEB/ 0.099     98.692   /
    CHEB/ 6 4/
    CHEB/ 1.162e+01    -1.371e-03   -8.401e-04   -3.959e-04  /
    CHEB/ 7.820e-01    5.969e-04    3.656e-04    1.722e-04   /
    CHEB/ 2.309e-01    5.353e-04    3.277e-04    1.543e-04   /
    CHEB/ 6.273e-02    1.034e-04    6.336e-05    2.990e-05   /
    CHEB/ 1.784e-02    -5.770e-05   -3.525e-05   -1.652e-05  /
    CHEB/ 5.579e-03    -3.216e-05   -1.967e-05   -9.242e-06  /

CO(11)+HOCO(13)(+M)<=>H(3)+C2O3(232)(+M)            1.000e+00 0.000     0.000    
    TCHEB/ 300.000   2500.000 /
    PCHEB/ 0.099     98.692   /
    CHEB/ 6 4/
    CHEB/ -3.235e+01   -1.394e-01   -7.335e-02   -2.504e-02  /
    CHEB/ 3.135e+01    1.268e-01    6.276e-02    1.814e-02   /
    CHEB/ -3.882e-01   -1.477e-02   -4.000e-03   1.583e-03   /
    CHEB/ -1.267e-01   1.511e-02    6.386e-03    1.037e-03   /
    CHEB/ -5.677e-02   -1.085e-03   3.352e-04    7.370e-04   /
    CHEB/ -8.807e-03   3.206e-03    1.087e-03    -3.945e-05  /

C2O3(232)(+M)<=>CO(11)+CO2(158)(+M)                 1.000e+00 0.000     0.000    
    TCHEB/ 300.000   2500.000 /
    PCHEB/ 0.099     98.692   /
    CHEB/ 6 4/
    CHEB/ 7.650e+00    4.335e-01    -9.809e-02   8.516e-03   /
    CHEB/ 2.180e+00    4.781e-01    -9.960e-02   -2.546e-02  /
    CHEB/ -1.923e-01   1.625e-01    -5.180e-03   -1.575e-02  /
    CHEB/ -1.466e-01   -2.297e-03   1.694e-02    -1.996e-03  /
    CHEB/ -5.814e-02   -3.550e-02   4.361e-03    2.623e-03   /
    CHEB/ -6.779e-03   -1.779e-02   -4.089e-03   1.689e-03   /

C2HO3(171)(+M)<=>H(3)+C2O3(232)(+M)                 1.000e+00 0.000     0.000    
    TCHEB/ 300.000   2500.000 /
    PCHEB/ 0.099     98.692   /
    CHEB/ 6 4/
    CHEB/ -3.261e+01   1.362e+00    -7.267e-02   -2.477e-02  /
    CHEB/ 3.149e+01    1.273e-01    6.312e-02    1.837e-02   /
    CHEB/ -6.546e-01   -1.475e-02   -3.956e-03   1.634e-03   /
    CHEB/ -3.870e-01   1.499e-02    6.356e-03    1.058e-03   /
    CHEB/ -1.842e-01   -1.074e-03   3.511e-04    7.546e-04   /
    CHEB/ -8.483e-02   3.240e-03    1.114e-03    -2.217e-05  /

C2O3(232)(+M)<=>C2O3(331)(+M)                       1.000e+00 0.000     0.000    
    TCHEB/ 300.000   2500.000 /
    PCHEB/ 0.099     98.692   /
    CHEB/ 6 4/
    CHEB/ 1.001e+01    1.694e+00    -3.790e-02   -5.769e-03  /
    CHEB/ -6.019e-01   3.351e-01    -6.283e-02   -1.098e-02  /
    CHEB/ -2.469e-01   2.136e-01    -3.547e-02   -8.571e-03  /
    CHEB/ -1.052e-01   9.564e-02    -1.317e-02   -4.336e-03  /
    CHEB/ -2.853e-02   2.383e-02    -3.437e-03   -4.343e-04  /
    CHEB/ 2.301e-03    -3.513e-03   -1.680e-03   1.323e-03   /

C2O3(252)(+M)<=>CO(11)+CO2(158)(+M)                 1.000e+00 0.000     0.000    
    TCHEB/ 300.000   2500.000 /
    PCHEB/ 0.099     98.692   /
    CHEB/ 6 4/
    CHEB/ 8.309e+00    4.414e-01    -1.108e-01   4.742e-03   /
    CHEB/ 1.471e+00    4.573e-01    -1.104e-01   -3.087e-02  /
    CHEB/ -1.035e-01   1.669e-01    6.687e-03    -1.299e-02  /
    CHEB/ -1.251e-01   -8.343e-03   1.992e-02    -2.083e-04  /
    CHEB/ -5.345e-02   -4.036e-02   2.548e-03    2.748e-03   /
    CHEB/ -4.985e-03   -1.746e-02   -5.091e-03   1.516e-03   /

C2O3(252)(+M)<=>C2O3(331)(+M)                       1.000e+00 0.000     0.000    
    TCHEB/ 300.000   2500.000 /
    PCHEB/ 0.099     98.692   /
    CHEB/ 6 4/
    CHEB/ 1.003e+01    1.687e+00    -7.762e-02   -1.619e-02  /
    CHEB/ -6.194e-01   4.094e-01    -6.199e-02   -3.446e-03  /
    CHEB/ -2.460e-01   2.137e-01    -3.380e-02   -8.328e-03  /
    CHEB/ -8.665e-02   7.286e-02    -6.986e-03   -3.866e-03  /
    CHEB/ -1.214e-02   4.610e-03    3.820e-04    3.268e-04   /
    CHEB/ 9.976e-03    -1.200e-02   -3.016e-04   1.511e-03   /

C2O3(232)(+M)<=>C2O3(252)(+M)                       1.000e+00 0.000     0.000    
    TCHEB/ 300.000   2500.000 /
    PCHEB/ 0.099     98.692   /
    CHEB/ 6 4/
    CHEB/ 6.690e+00    1.798e+00    -1.021e-01   -1.672e-02  /
    CHEB/ 7.470e-01    5.427e-01    -8.293e-02   -7.838e-03  /
    CHEB/ -1.514e-01   2.173e-01    -2.301e-02   -1.205e-02  /
    CHEB/ -1.662e-01   2.278e-02    7.544e-03    -3.498e-03  /
    CHEB/ -6.108e-02   -3.566e-02   6.396e-03    1.879e-03   /
    CHEB/ -1.338e-03   -2.820e-02   2.892e-04    1.774e-03   /

OH(5)+[O][C](O)O(207)<=>OO[C](O)O(204)              2.000000e+13 0.000     0.000    

H(3)+[O]O[C](O)O(183)<=>OO[C](O)O(204)              5.250690e+09 1.273     0.000    

[O][C]1OO1(213)+HCO(15)<=>CO(11)+[O]C1OO1(210)      1.341650e+13 -0.000    28.765   

O(209)+OCHO(64)(+M)<=>H(3)+CO3(198)(+M)             1.000e+00 0.000     0.000    
    TCHEB/ 300.000   2500.000 /
    PCHEB/ 0.099     98.692   /
    CHEB/ 6 4/
    CHEB/ 2.499e+00    -4.252e-02   -2.487e-02   -1.068e-02  /
    CHEB/ 7.836e-01    4.593e-02    2.643e-02    1.096e-02   /
    CHEB/ 6.883e-02    -5.332e-03   -2.666e-03   -7.398e-04  /
    CHEB/ -9.568e-02   -9.961e-04   -6.766e-04   -3.688e-04  /
    CHEB/ -7.473e-02   -8.788e-05   -7.017e-05   -4.908e-05  /
    CHEB/ -4.333e-02   -3.915e-04   -2.308e-04   -1.009e-04  /

O(6)+[CH]1OO1(190)(+M)<=>H(3)+CO3(198)(+M)          1.000e+00 0.000     0.000    
    TCHEB/ 300.000   2500.000 /
    PCHEB/ 0.099     98.692   /
    CHEB/ 6 4/
    CHEB/ 3.426e+00    -1.307e-02   -7.905e-03   -3.633e-03  /
    CHEB/ 7.845e-01    1.351e-02    8.129e-03    3.696e-03   /
    CHEB/ -2.594e-02   -1.790e-03   -1.041e-03   -4.399e-04  /
    CHEB/ -1.343e-01   -1.467e-04   -9.820e-05   -5.368e-05  /
    CHEB/ -8.046e-02   -1.269e-05   -8.538e-06   -4.782e-06  /
    CHEB/ -4.083e-02   -1.501e-04   -9.110e-05   -4.213e-05  /

H(3)+CO3(179)(+M)<=>H(3)+CO3(198)(+M)               1.000e+00 0.000     0.000    
    TCHEB/ 300.000   2500.000 /
    PCHEB/ 0.099     98.692   /
    CHEB/ 6 4/
    CHEB/ -5.935e-01   -3.234e-02   -1.915e-02   -8.435e-03  /
    CHEB/ -4.566e-01   3.433e-02    2.007e-02    8.607e-03   /
    CHEB/ -3.073e-01   -4.339e-03   -2.311e-03   -7.845e-04  /
    CHEB/ -2.319e-01   -5.661e-04   -3.926e-04   -2.223e-04  /
    CHEB/ -1.295e-01   -3.038e-05   -2.585e-05   -1.947e-05  /
    CHEB/ -5.423e-02   -3.227e-04   -1.921e-04   -8.550e-05  /

O(209)+CHO3(176)(+M)<=>H(3)+CO4(219)(+M)            1.000e+00 0.000     0.000    
    TCHEB/ 300.000   2500.000 /
    PCHEB/ 0.099     98.692   /
    CHEB/ 6 4/
    CHEB/ -1.525e+01   -4.647e-08   -2.850e-08   -1.346e-08  /
    CHEB/ 1.832e+01    -1.801e-08   -1.104e-08   -5.217e-09  /
    CHEB/ -5.882e-02   1.653e-08    1.014e-08    4.788e-09   /
    CHEB/ -3.030e-02   1.588e-08    9.739e-09    4.600e-09   /
    CHEB/ -9.747e-03   6.495e-09    3.984e-09    1.882e-09   /
    CHEB/ -1.084e-02   1.037e-09    6.358e-10    3.003e-10   /

OH(5)+CO3(179)(+M)<=>O(209)+CHO3(176)(+M)           1.000e+00 0.000     0.000    
    TCHEB/ 300.000   2500.000 /
    PCHEB/ 0.099     98.692   /
    CHEB/ 6 4/
    CHEB/ 1.787e+00    -6.807e-04   -4.172e-04   -1.968e-04  /
    CHEB/ 1.260e+00    4.006e-04    2.455e-04    1.157e-04   /
    CHEB/ 2.015e-01    -1.379e-04   -8.447e-05   -3.980e-05  /
    CHEB/ 7.472e-03    -7.526e-05   -4.614e-05   -2.178e-05  /
    CHEB/ -1.733e-02   -3.384e-05   -2.074e-05   -9.786e-06  /
    CHEB/ -1.730e-02   -1.608e-05   -9.851e-06   -4.643e-06  /

H(3)+CO4(168)(+M)<=>O(209)+CHO3(176)(+M)            1.000e+00 0.000     0.000    
    TCHEB/ 300.000   2500.000 /
    PCHEB/ 0.099     98.692   /
    CHEB/ 6 4/
    CHEB/ 3.108e+00    -1.008e-03   -6.161e-04   -2.890e-04  /
    CHEB/ 2.034e+00    7.764e-04    4.739e-04    2.218e-04   /
    CHEB/ 3.626e-01    -1.537e-04   -9.427e-05   -4.457e-05  /
    CHEB/ 3.849e-02    -6.347e-05   -3.881e-05   -1.823e-05  /
    CHEB/ -1.117e-02   -2.401e-05   -1.465e-05   -6.850e-06  /
    CHEB/ -1.490e-02   -1.345e-05   -8.220e-06   -3.853e-06  /

O(6)+CH2O(14)(+M)<=>H(3)+OCHO(64)(+M)               1.000e+00 0.000     0.000    
    TCHEB/ 300.000   2500.000 /
    PCHEB/ 0.099     98.692   /
    CHEB/ 6 4/
    CHEB/ 9.607e+00    -2.627e-03   -1.603e-03   -7.507e-04  /
    CHEB/ 2.666e+00    2.589e-03    1.582e-03    7.418e-04   /
    CHEB/ 3.785e-01    7.705e-05    4.585e-05    2.078e-05   /
    CHEB/ 1.924e-01    -6.516e-05   -4.118e-05   -2.046e-05  /
    CHEB/ 9.706e-02    -5.611e-05   -3.413e-05   -1.599e-05  /
    CHEB/ 3.998e-02    -2.434e-05   -1.438e-05   -6.370e-06  /

O(6)+CHO3(202)<=>OH(5)+CO3(179)                     8.700000e+12 0.000     4.750    

OH(5)+CO3(179)<=>O(6)+CHO3(169)                     2.759401e+04 2.254     36.997   

H(3)+CHO3(169)(+M)<=>[O]O[CH]O(181)(+M)             1.000e+00 0.000     0.000
[truncated: 666,587 more chars]
