# Supplementary material for: Using RMG Out-of-the-Box for Formic Acid Pyrolysis and Oxidation
Source: ACS Omega. 2026 Jan 15;11(4):6371–81. doi: 10.1021/acsomega.5c11182 (PMC12878340; doi:10.1021/acsomega.5c11182)
Supplement: Supplementary file 2 [file ao5c11182_si_002.zip › chem_annotated.yaml]

cantera-version: 3.1.0
date: Thu, 16 Oct 2025 02:01:20 +0300
elements:
- atomic-weight: 13.003
  symbol: Ci
- atomic-weight: 2.014
  symbol: D
- atomic-weight: 17.999
  symbol: Oi
- atomic-weight: 3.016
  symbol: T
- atomic-weight: 195.083
  symbol: X
generator: ck2yaml
input-files:
- chem_annotated.inp
- tran.dat
phases:
- elements:
  - H
  - D
  - T
  - C
  - Ci
  - O
  - Oi
  - N
  - Ne
  - Ar
  - He
  - Si
  - S
  - F
  - Cl
  - Br
  - I
  - X
  kinetics: gas
  name: gas
  species:
  - Ar
  - N2
  - He
  - Ne
  - HOCHO(1)
  - O2(2)
  - H(3)
  - H2(4)
  - OH(5)
  - O(6)
  - H2O(7)
  - HO2(8)
  - H2O2(9)
  - O3(10)
  - CO(11)
  - CO2(12)
  - HOCO(13)
  - CH2O(14)
  - HCO(15)
  - CH2(18)
  - CH2(S)(19)
  - CH(20)
  - CH2OH(23)
  - CH3O(24)
  - HCOH(25)
  - C(30)
  - CH2OOH(34)
  - HOCH2O(35)
  - OCHCO(60)
  - OCHO(64)
  - NH2(65)
  - NH(67)
  - N(71)
  - NO(72)
  - NNH(73)
  - NO2(75)
  - N2O(76)
  - CN(87)
  - NCO(89)
  - '[O]C[O](147)'
  - O[CH]O(148)
  - '[O]OC([O])O(150)'
  - C2H2O3(151)
  - C2H2O3(152)
  - CO2(158)
  - '[O]OC(O)O(161)'
  - '[O]C(O)OO(163)'
  - CHO4(166)
  - CO4(168)
  - CHO3(169)
  - C2HO3(170)
  - C2HO3(171)
  - CH2O4(173)
  - CHO4(175)
  - CHO3(176)
  - '[O]C1(O)OO1(178)'
  - CO3(179)
  - '[O]C(O)O(180)'
  - '[O]O[CH]O(181)'
  - CH2O3(182)
  - '[O]O[C](O)O(183)'
  - CH2O3(188)
  - '[CH]1OO1(190)'
  - '[CH2][O](192)'
  - '[O][CH]O(193)'
  - '[O]C([O])O(197)'
  - CO3(198)
  - '[O]C([O])OO(201)'
  - CHO3(202)
  - OCO(203)
  - OO[C](O)O(204)
  - O[C]1OO1(205)
  - OC1OO1(206)
  - '[O][C](O)O(207)'
  - '[O][CH]OO(208)'
  - O(209)
  - '[O]C1OO1(210)'
  - CO3(212)
  - '[O][C]1OO1(213)'
  - C2HO3(214)
  - O[C](O)O(215)
  - '[O]C(O)(O)O(216)'
  - CH2O4(217)
  - '[O]O[C]1OO1(218)'
  - CO4(219)
  - C2HO2(223)
  - C2O2(224)
  - '[O]C#C[O](225)'
  - O1OC12OO2(228)
  - OO[C]1OO1(229)
  - C2HO3(231)
  - C2O3(232)
  - C2HO3(234)
  - '[O]OC1OO1(239)'
  - OOC1OO1(240)
  - '[O][C](O)OO(245)'
  - OOC(O)O(249)
  - OC1(O)OO1(250)
  - '[O]CO[O](251)'
  - C2O3(252)
  - OC(O)O(256)
  - C2H4O3(263)
  - C2H2O3(266)
  - C2H2O3(267)
  - '[CH2]O[O](275)'
  - C2H2O3(303)
  - '[O][C]1OCO1(307)'
  - '[O]O[CH]OO(319)'
  - '[O]OCO(322)'
  - '[O]COO(324)'
  - C2O3(328)
  - C2O3(329)
  - C2O3(331)
  - OC(O)(O)O(333)
  - O[CH]OO(336)
  - C2HO3(341)
  - C1OO1(343)
  - C2HO3(356)
  - C2O3(369)
  - O1[C]2OC1O2(382)
  - C2O3(383)
  - C2H2O3(428)
  - O[C]1OCO1(446)
  state:
    P: 1 atm
    T: 300.0
  thermo: ideal-gas
  transport: mixture-averaged
reactions:
- equation: HOCHO(1) (+M) <=> H2O(7) + CO(11) (+M)
  high-P-rate-constant:
    A: 750000000000000.0
    Ea: 68.71
    b: 0.0
  low-P-rate-constant:
    A: 4100000000000000.0
    Ea: 52.98
    b: 0.0
  note: "Reaction index: Chemkin #1; RMG #578\nLibrary reaction: NOx2018\nFlux pairs:\
    \ HOCHO(1), H2O(7); HOCHO(1), CO(11); \nReaction library: 'NOx2018'\n"
  type: falloff
- equation: HO2(8) + HOCO(13) <=> O2(2) + HOCHO(1)
  note: "Reaction index: Chemkin #2; RMG #588\nLibrary reaction: NOx2018\nFlux pairs:\
    \ HOCO(13), HOCHO(1); HO2(8), O2(2); \n"
  rate-constant:
    A: 400000000000.0
    Ea: 0.0
    b: 0.0
- equation: O2(2) + HOCO(13) <=> HO2(8) + CO2(12)
  note: "Reaction index: Chemkin #3; RMG #63\nLibrary reaction: NOx2018\nFlux pairs:\
    \ HOCO(13), CO2(12); O2(2), HO2(8); \n"
  rate-constant:
    A: 4000000000.0
    Ea: 0.0
    b: 1.0
- equation: O2(2) + O2(2) + H2(4) => HO2(8) + HO2(8)
  note: "Reaction index: Chemkin #4; RMG #46\nLibrary reaction: primaryH2O2\nFlux\
    \ pairs: O2(2), HO2(8); H2(4), HO2(8); O2(2), HO2(8); \n"
  rate-constant:
    A: 2.0e+17
    Ea: 25.83
    b: 0.0
- equation: HOCHO(1) (+M) <=> H2(4) + CO2(12) (+M)
  high-P-rate-constant:
    A: 45000000000000.0
    Ea: 68.24
    b: 0.0
  low-P-rate-constant:
    A: 1700000000000000.0
    Ea: 51.11
    b: 0.0
  note: "Reaction index: Chemkin #5; RMG #579\nLibrary reaction: NOx2018\nFlux pairs:\
    \ HOCHO(1), H2(4); HOCHO(1), CO2(12); \nReaction library: 'NOx2018'\n"
  type: falloff
- data:
  - - -15.29
    - -0.8966
    - -0.07713
    - 0.004966
  - - 21.53
    - 0.7165
    - -0.01122
    - -0.01473
  - - 0.2761
    - 0.1989
    - 0.05174
    - -0.004651
  - - 0.04666
    - -0.002695
    - 0.02678
    - 0.00562
  - - 0.01163
    - -0.02845
    - 0.001929
    - 0.003985
  - - 0.005623
    - -0.0149
    - -0.003853
    - 0.0006146
  equation: H2O(7) + CO(11) <=> H2(4) + CO2(12)
  note: "Reaction index: Chemkin #6; RMG #1420\nPDep reaction: PDepNetwork #41\nFlux\
    \ pairs: CO(11), CO2(12); H2O(7), H2(4); \n"
  pressure-range:
  - 0.099 atm
  - 98.692 atm
  temperature-range:
  - 300.0
  - 2500.0
  type: Chebyshev
- equation: HOCO(13) + HOCO(13) <=> CO2(12) + HOCHO(1)
  note: "Reaction index: Chemkin #7; RMG #1456\nTemplate reaction: Disproportionation\n\
    Flux pairs: HOCO(13), HOCHO(1); HOCO(13), CO2(12); \nEstimated from node Root_N-4R->H_4CNOS-u1_1R!H->O_2R!H->C_Ext-4CNOS-R_Sp-5R!H=4CCNNOOSS_N-5R!H->C\
    \ in family Disproportionation.\n"
  rate-constant:
    A: 181000000000000.0
    Ea: 0.0
    b: 0.0
- data:
  - - 12.08
    - 0.6672
    - -0.09056
    - 0.007139
  - - -1.159
    - 0.6457
    - 0.01406
    - -0.01621
  - - -0.5009
    - 0.1363
    - 0.04459
    - -0.0004293
  - - -0.148
    - -0.01014
    - 0.01115
    - 0.004221
  - - -0.0126
    - -0.02094
    - -0.002466
    - 0.0008375
  - - 0.01728
    - -0.006678
    - -0.002933
    - -0.0004758
  equation: O2(2) + HOCO(13) <=> CHO4(166)
  note: "Reaction index: Chemkin #8; RMG #1483\nPDep reaction: PDepNetwork #47\nFlux\
    \ pairs: O2(2), CHO4(166); HOCO(13), CHO4(166); \n"
  pressure-range:
  - 0.099 atm
  - 98.692 atm
  temperature-range:
  - 300.0
  - 2500.0
  type: Chebyshev
- data:
  - - 0.197
    - 0.3346
    - -0.004743
    - -0.002546
  - - 8.44
    - 0.5228
    - 0.007921
    - -0.00631
  - - -0.6084
    - 0.2549
    - 0.02155
    - -0.003673
  - - -0.2685
    - 0.07505
    - 0.01196
    - -0.0001186
  - - -0.08026
    - 0.01343
    - -0.001245
    - 0.0001983
  - - -0.009359
    - 0.006153
    - -0.005088
    - -0.00067
  equation: CHO4(166) <=> HO2(8) + CO2(12)
  note: "Reaction index: Chemkin #9; RMG #1505\nPDep reaction: PDepNetwork #60\nFlux\
    \ pairs: CHO4(166), HO2(8); CHO4(166), CO2(12); \n"
  pressure-range:
  - 0.099 atm
  - 98.692 atm
  temperature-range:
  - 300.0
  - 2500.0
  type: Chebyshev
- equation: HO2(8) + HO2(8) <=> O2(2) + H2O2(9)
  note: "Reaction index: Chemkin #10; RMG #33\nLibrary reaction: primaryH2O2\nFlux\
    \ pairs: HO2(8), H2O2(9); HO2(8), O2(2); \n"
  rate-constant:
    A: 0.0193
    Ea: -9.857
    b: 4.12
- equation: HO2(8) + HOCO(13) <=> H2O2(9) + CO2(12)
  note: "Reaction index: Chemkin #11; RMG #62\nLibrary reaction: NOx2018\nFlux pairs:\
    \ HOCO(13), CO2(12); HO2(8), H2O2(9); \n"
  rate-constant:
    A: 40000000000000.0
    Ea: 0.0
    b: 0.0
- equation: HO2(8) + HOCHO(1) <=> H2O2(9) + HOCO(13)
  note: "Reaction index: Chemkin #12; RMG #586\nLibrary reaction: NOx2018\nFlux pairs:\
    \ HOCHO(1), HOCO(13); HO2(8), H2O2(9); \n"
  rate-constant:
    A: 0.47
    Ea: 16.787
    b: 3.975
- equation: OH(5) + HO2(8) <=> O2(2) + H2O(7)
  note: "Reaction index: Chemkin #13; RMG #17\nLibrary reaction: primaryH2O2\nFlux\
    \ pairs: HO2(8), O2(2); OH(5), H2O(7); \n"
  rate-constant:
    A: 2140000.0
    Ea: 2.18
    b: 1.65
- equation: OH(5) + H2O(7) <=> HO2(8) + H2(4)
  note: "Reaction index: Chemkin #14; RMG #22\nLibrary reaction: primaryH2O2\nFlux\
    \ pairs: H2O(7), HO2(8); OH(5), H2(4); \n"
  rate-constant:
    A: 7900000000.0
    Ea: 71.7
    b: 0.43
- Troe:
    A: 0.42
    T1: 1.0e+30
    T3: 1.0e+30
  efficiencies:
    CO(11): 2.8
    CO2(12): 1.6
    H2(4): 3.7
    H2O(7): 7.5
    H2O2(9): 7.7
    He: 0.65
    N2: 1.5
    O2(2): 1.2
  equation: H2O2(9) (+M) <=> OH(5) + OH(5) (+M)
  high-P-rate-constant:
    A: 2000000000000.0
    Ea: 48.75
    b: 0.9
  low-P-rate-constant:
    A: 2.49e+24
    Ea: 48.75
    b: -2.3
  note: "Reaction index: Chemkin #15; RMG #23\nLibrary reaction: primaryH2O2\nFlux\
    \ pairs: H2O2(9), OH(5); H2O2(9), OH(5); \n"
  type: falloff
- duplicate: true
  equation: OH(5) + H2O2(9) <=> HO2(8) + H2O(7)
  note: |
    Reaction index: Chemkin #16; RMG #27
    Library reaction: primaryH2O2
  rate-constant:
    A: 1740000000000.0
    Ea: 0.318
    b: 0.0
- duplicate: true
  equation: OH(5) + H2O2(9) <=> HO2(8) + H2O(7)
  note: |
    Reaction index: Chemkin #17; RMG #27
    Library reaction: primaryH2O2
  rate-constant:
    A: 75900000000000.0
    Ea: 7.269
    b: 0.0
- equation: O2(2) + H2(4) <=> OH(5) + OH(5)
  note: "Reaction index: Chemkin #18; RMG #44\nLibrary reaction: primaryH2O2\nFlux\
    \ pairs: O2(2), OH(5); H2(4), OH(5); \n"
  rate-constant:
    A: 2040000000000.0
    Ea: 69.155
    b: 0.44
- equation: HO2(8) + HO2(8) <=> O2(2) + OH(5) + OH(5)
  note: "Reaction index: Chemkin #19; RMG #50\nLibrary reaction: primaryH2O2\nFlux\
    \ pairs: HO2(8), O2(2); HO2(8), OH(5); HO2(8), OH(5); \n"
  rate-constant:
    A: 6.41e+17
    Ea: 16.971
    b: -1.54
- equation: OH(5) + CO(11) <=> HOCO(13)
  note: "Reaction index: Chemkin #20; RMG #53\nLibrary reaction: NOx2018\nFlux pairs:\
    \ OH(5), HOCO(13); CO(11), HOCO(13); \nReaction library: 'NOx2018'\n"
  rate-constants:
  - A: 1700000000000000.0
    Ea: 0.859
    P: 0.013158 atm
    b: -2.68
  - A: 5.9e+18
    Ea: 0.887
    P: 0.13158 atm
    b: -3.35
  - A: 2.6e+20
    Ea: 1.309
    P: 1.3158 atm
    b: -3.5
  - A: 7.1e+20
    Ea: 1.763
    P: 13.158 atm
    b: -3.32
  - A: 1.1e+20
    Ea: 2.056
    P: 131.58 atm
    b: -2.78
  type: pressure-dependent-Arrhenius
- equation: HO2(8) + CO(11) <=> OH(5) + CO2(12)
  note: "Reaction index: Chemkin #21; RMG #54\nLibrary reaction: NOx2018\nFlux pairs:\
    \ CO(11), CO2(12); HO2(8), OH(5); \n"
  rate-constant:
    A: 160000.0
    Ea: 17.943
    b: 2.18
- equation: H2O2(9) + CO(11) <=> OH(5) + HOCO(13)
  note: "Reaction index: Chemkin #22; RMG #56\nLibrary reaction: NOx2018\nFlux pairs:\
    \ CO(11), HOCO(13); H2O2(9), OH(5); \n"
  rate-constant:
    A: 36000.0
    Ea: 28.66
    b: 2.5
- duplicate: true
  equation: OH(5) + HOCO(13) <=> H2O(7) + CO2(12)
  note: |
    Reaction index: Chemkin #23; RMG #61
    Library reaction: NOx2018
  rate-constant:
    A: 4600000000000.0
    Ea: -0.089
    b: 0.0
- duplicate: true
  equation: OH(5) + HOCO(13) <=> H2O(7) + CO2(12)
  note: |
    Reaction index: Chemkin #24; RMG #61
    Library reaction: NOx2018
  rate-constant:
    A: 9500000.0
    Ea: -0.089
    b: 2.0
- equation: OH(5) + HOCHO(1) <=> H2O(7) + HOCO(13)
  note: "Reaction index: Chemkin #25; RMG #584\nLibrary reaction: NOx2018\nFlux pairs:\
    \ HOCHO(1), HOCO(13); OH(5), H2O(7); \n"
  rate-constant:
    A: 7.8e-06
    Ea: -2.365
    b: 5.57
- equation: OH(5) + HOCHO(1) <=> H2O(7) + OCHO(64)
  note: "Reaction index: Chemkin #26; RMG #585\nLibrary reaction: NOx2018\nFlux pairs:\
    \ HOCHO(1), OCHO(64); OH(5), H2O(7); \n"
  rate-constant:
    A: 4.9e-05
    Ea: -5.067
    b: 4.91
- equation: HO2(8) + HOCHO(1) <=> H2O2(9) + OCHO(64)
  note: "Reaction index: Chemkin #27; RMG #587\nLibrary reaction: NOx2018\nFlux pairs:\
    \ HOCHO(1), OCHO(64); HO2(8), H2O2(9); \n"
  rate-constant:
    A: 39.0
    Ea: 25.206
    b: 3.08
- equation: O2(2) + HOCHO(1) <=> HO2(8) + OCHO(64)
  note: "Reaction index: Chemkin #28; RMG #589\nLibrary reaction: NOx2018\nFlux pairs:\
    \ HOCHO(1), OCHO(64); O2(2), HO2(8); \n"
  rate-constant:
    A: 30000000000000.0
    Ea: 63.0
    b: 0.0
- equation: O2(2) + OCHO(64) <=> HO2(8) + CO2(12)
  note: "Reaction index: Chemkin #29; RMG #591\nLibrary reaction: NOx2018\nFlux pairs:\
    \ OCHO(64), CO2(12); O2(2), HO2(8); \n"
  rate-constant:
    A: 50000000000000.0
    Ea: 0.0
    b: 0.0
- data:
  - - -0.3084
    - 2.39
    - -0.2157
    - -0.02405
  - - 8.236
    - 0.2221
    - 0.03487
    - -0.02093
  - - -0.2862
    - 0.0326
    - 0.01494
    - 0.002009
  - - -0.1777
    - -0.0006995
    - 0.003924
    - 0.003254
  - - -0.0614
    - -0.003067
    - -0.0003398
    - 0.0009579
  - - -0.02706
    - -0.001538
    - -0.0001077
    - 0.0004045
  equation: OCHO(64) <=> HOCO(13)
  note: "Reaction index: Chemkin #30; RMG #1574\nPDep reaction: PDepNetwork #7\nFlux\
    \ pairs: OCHO(64), HOCO(13); \n"
  pressure-range:
  - 0.099 atm
  - 98.692 atm
  temperature-range:
  - 300.0
  - 2500.0
  type: Chebyshev
- equation: OCHO(64) + HOCHO(1) <=> HOCO(13) + HOCHO(1)
  note: "Reaction index: Chemkin #31; RMG #1453\nTemplate reaction: H_Abstraction\n\
    Flux pairs: HOCHO(1), HOCO(13); OCHO(64), HOCHO(1); \nEstimated using template\
    \ [CO/H/NonDe;O_sec_rad] for rate rule [CO/H/NonDe;O_rad/OneDeC]\nEuclidian distance\
    \ = 2.0\nMultiplied by reaction path degeneracy 2.0\nfamily: H_Abstraction\n"
  rate-constant:
    A: 1968453000.0
    Ea: 12.422
    b: 1.062
- duplicate: true
  equation: HOCO(13) + OCHO(64) <=> CO2(12) + HOCHO(1)
  note: "Reaction index: Chemkin #32; RMG #1454\nTemplate reaction: Disproportionation\n\
    Flux pairs: OCHO(64), HOCHO(1); HOCO(13), CO2(12); \nEstimated from node Root_N-4R->H_4CNOS-u1_1R!H->O_2R!H->C_Ext-4CNOS-R_N-Sp-5R!H=4CCNNOOSS_Ext-5R!H-R\
    \ in family Disproportionation.\nMultiplied by reaction path degeneracy 2.0\n"
  rate-constant:
    A: 36200000000000.0
    Ea: 0.0
    b: 0.0
- equation: OCHO(64) + OCHO(64) <=> CO2(12) + HOCHO(1)
  note: "Reaction index: Chemkin #33; RMG #1455\nTemplate reaction: Disproportionation\n\
    Flux pairs: OCHO(64), HOCHO(1); OCHO(64), CO2(12); \nEstimated from node Root_Ext-1R!H-R\
    \ in family Disproportionation.\nMultiplied by reaction path degeneracy 2.0\n"
  rate-constant:
    A: 18890160000.0
    Ea: 0.0
    b: 0.509
- duplicate: true
  equation: HOCO(13) + OCHO(64) <=> CO2(12) + HOCHO(1)
  note: "Reaction index: Chemkin #34; RMG #1457\nTemplate reaction: Disproportionation\n\
    Flux pairs: OCHO(64), HOCHO(1); HOCO(13), CO2(12); \nEstimated from node Root_Ext-1R!H-R_N-4R->O\
    \ in family Disproportionation.\n"
  rate-constant:
    A: 13564200000.0
    Ea: 0.0
    b: 0.47
- equation: OH(5) + OCHO(64) <=> H2O(7) + CO2(12)
  note: "Reaction index: Chemkin #35; RMG #1465\nTemplate reaction: Disproportionation\n\
    Flux pairs: OCHO(64), CO2(12); OH(5), H2O(7); \nEstimated from node Root_Ext-1R!H-R\
    \ in family Disproportionation.\n"
  rate-constant:
    A: 9445080000.0
    Ea: 0.0
    b: 0.509
- equation: HO2(8) + OCHO(64) <=> H2O2(9) + CO2(12)
  note: "Reaction index: Chemkin #36; RMG #1547\nTemplate reaction: Disproportionation\n\
    Flux pairs: OCHO(64), CO2(12); HO2(8), H2O2(9); \nEstimated from node Root_Ext-1R!H-R\
    \ in family Disproportionation.\n"
  rate-constant:
    A: 9445080000.0
    Ea: 0.0
    b: 0.509
- data:
  - - 5.057
    - 0.9109
    - -0.209
    - -0.02385
  - - 4.022
    - 0.2416
    - 0.04367
    - -0.01923
  - - -0.3337
    - 0.03773
    - 0.01813
    - 0.003178
  - - -0.169
    - 0.0003518
    - 0.004688
    - 0.003633
  - - -0.09199
    - -0.002549
    - -5.574e-05
    - 0.001035
  - - -0.04579
    - -0.0008899
    - 0.000128
    - 0.0004094
  equation: OH(5) + CO(11) <=> OCHO(64)
  note: "Reaction index: Chemkin #37; RMG #1562\nPDep reaction: PDepNetwork #63\n\
    Flux pairs: OH(5), OCHO(64); CO(11), OCHO(64); \n"
  pressure-range:
  - 0.099 atm
  - 98.692 atm
  temperature-range:
  - 300.0
  - 2500.0
  type: Chebyshev
- efficiencies:
    Ar: 0.0
    H(3): 0.0
    H2(4): 0.0
    H2O(7): 14.3
    He: 0.0
    N2: 0.0
    O2(2): 0.0
  equation: H(3) + H(3) + M <=> H2(4) + M
  note: "Reaction index: Chemkin #38; RMG #1\nLibrary reaction: primaryH2O2\nFlux\
    \ pairs: H(3), H2(4); H(3), H2(4); \n"
  rate-constant:
    A: 7.0e+17
    Ea: 0.0
    b: -1.0
  type: three-body
- equation: O2(2) + H(3) + H(3) <=> O2(2) + H2(4)
  note: "Reaction index: Chemkin #39; RMG #2\nLibrary reaction: primaryH2O2\nFlux\
    \ pairs: O2(2), O2(2); H(3), H2(4); H(3), H2(4); \n"
  rate-constant:
    A: 8.8e+22
    Ea: 0.8
    b: -1.835
- equation: H(3) + H(3) + H2(4) <=> H2(4) + H2(4)
  note: "Reaction index: Chemkin #40; RMG #5\nLibrary reaction: primaryH2O2\nFlux\
    \ pairs: H2(4), H2(4); H(3), H2(4); H(3), H2(4); \n"
  rate-constant:
    A: 1.0e+17
    Ea: 0.0
    b: -0.6
- equation: H(3) + H(3) + H(3) <=> H(3) + H2(4)
  note: "Reaction index: Chemkin #41; RMG #7\nLibrary reaction: primaryH2O2\nFlux\
    \ pairs: H(3), H2(4); H(3), H(3); H(3), H(3); \n"
  rate-constant:
    A: 3200000000000000.0
    Ea: 0.0
    b: 0.0
- equation: O2(2) + H(3) + H(3) <=> OH(5) + OH(5)
  note: "Reaction index: Chemkin #42; RMG #8\nLibrary reaction: primaryH2O2\nFlux\
    \ pairs: O2(2), OH(5); H(3), OH(5); H(3), OH(5); \n"
  rate-constant:
    A: 4.0e+22
    Ea: 0.8
    b: -1.835
- efficiencies:
    CO(11): 1.9
    CO2(12): 3.8
    H2(4): 3.0
    H2O(7): 0.0
    He: 1.1
    N2: 2.0
    O2(2): 0.0
  equation: H2O(7) + M <=> H(3) + OH(5) + M
  note: "Reaction index: Chemkin #43; RMG #11\nLibrary reaction: primaryH2O2\nFlux\
    \ pairs: H2O(7), H(3); H2O(7), OH(5); \n"
  rate-constant:
    A: 6.06e+27
    Ea: 120.77
    b: -3.312
  type: three-body
- equation: H2O(7) + H2O(7) <=> H(3) + OH(5) + H2O(7)
  note: "Reaction index: Chemkin #44; RMG #12\nLibrary reaction: primaryH2O2\nFlux\
    \ pairs: H2O(7), H2O(7); H2O(7), H(3); H2O(7), OH(5); \n"
  rate-constant:
    A: 1.0e+26
    Ea: 120.16
    b: -2.44
- equation: O2(2) + H(3) + OH(5) <=> O2(2) + H2O(7)
  note: "Reaction index: Chemkin #45; RMG #13\nLibrary reaction: primaryH2O2\nFlux\
    \ pairs: O2(2), O2(2); H(3), H2O(7); OH(5), H2O(7); \n"
  rate-constant:
    A: 2.56e+22
    Ea: 0.8
    b: -1.835
- Troe:
    A: 0.0
    T1: 1.0e-10
    T2: 1.0e+30
    T3: 1750.0
  efficiencies:
    Ar: 0.72
    CO2(12): 3.61
    H2(4): 1.5
    H2O(7): 16.6
    He: 0.57
  equation: O2(2) + H(3) (+M) <=> HO2(8) (+M)
  high-P-rate-constant:
    A: 4660000000000.0
    Ea: 0.0
    b: 0.44
  low-P-rate-constant:
    A: 1.225e+19
    Ea: 0.0
    b: -1.2
  note: "Reaction index: Chemkin #46; RMG #14\nLibrary reaction: primaryH2O2\nFlux\
    \ pairs: O2(2), HO2(8); H(3), HO2(8); \n"
  type: falloff
- equation: H(3) + H2O2(9) <=> HO2(8) + H2(4)
  note: "Reaction index: Chemkin #47; RMG #24\nLibrary reaction: primaryH2O2\nFlux\
    \ pairs: H2O2(9), HO2(8); H(3), H2(4); \n"
  rate-constant:
    A: 5020000.0
    Ea: 4.3
    b: 2.07
- equation: H(3) + H2O2(9) <=> OH(5) + H2O(7)
  note: "Reaction index: Chemkin #48; RMG #25\nLibrary reaction: primaryH2O2\nFlux\
    \ pairs: H2O2(9), H2O(7); H(3), OH(5); \n"
  rate-constant:
    A: 20300000.0
    Ea: 2.62
    b: 2.02
- equation: OH(5) + H2(4) <=> H(3) + H2O(7)
  note: "Reaction index: Chemkin #49; RMG #29\nLibrary reaction: primaryH2O2\nFlux\
    \ pairs: OH(5), H2O(7); H2(4), H(3); \n"
  rate-constant:
    A: 214000000.0
    Ea: 3.45
    b: 1.52
- equation: H(3) + HO2(8) <=> OH(5) + OH(5)
  note: "Reaction index: Chemkin #50; RMG #31\nLibrary reaction: primaryH2O2\nFlux\
    \ pairs: HO2(8), OH(5); H(3), OH(5); \n"
  rate-constant:
    A: 70790000000000.0
    Ea: 0.295
    b: 0.0
- equation: O2(2) + H2(4) <=> H(3) + HO2(8)
  note: "Reaction index: Chemkin #51; RMG #32\nLibrary reaction: primaryH2O2\nFlux\
    \ pairs: O2(2), HO2(8); H2(4), H(3); \n"
  rate-constant:
    A: 740000.0
    Ea: 53.5
    b: 2.43
- equation: H(3) + HO2(8) + M <=> H2O2(9) + M
  note: "Reaction index: Chemkin #52; RMG #48\nLibrary reaction: primaryH2O2\nFlux\
    \ pairs: H(3), H2O2(9); HO2(8), H2O2(9); \n"
  rate-constant:
    A: 600000000000000.0
    Ea: -0.27
    b: 1.25
  type: three-body
- equation: OH(5) + CO(11) <=> H(3) + CO2(12)
  note: "Reaction index: Chemkin #53; RMG #52\nLibrary reaction: NOx2018\nFlux pairs:\
    \ CO(11), CO2(12); OH(5), H(3); \n"
  rate-constants:
  - A: 210000.0
    Ea: -1.064
    P: 0.01315 atm
    b: 1.9
  - A: 250000.0
    Ea: -1.043
    P: 0.1315 atm
    b: 1.88
  - A: 870000.0
    Ea: -0.685
    P: 1.315 atm
    b: 1.73
  - A: 6800000.0
    Ea: 0.048
    P: 13.158 atm
    b: 1.48
  - A: 23000000.0
    Ea: 0.974
    P: 131.58 atm
    b: 1.35
  type: pressure-dependent-Arrhenius
- Troe:
    A: 0.39
    T1: 1.0e+30
    T3: 1.0e-30
  equation: HOCO(13) (+M) <=> H(3) + CO2(12) (+M)
  high-P-rate-constant:
    A: 820000000000.0
    Ea: 35.335
    b: 0.413
  low-P-rate-constant:
    A: 6.0e+26
    Ea: 37.116
    b: -3.148
  note: "Reaction index: Chemkin #54; RMG #57\nLibrary reaction: NOx2018\nFlux pairs:\
    \ HOCO(13), H(3); HOCO(13), CO2(12); \nReaction library: 'NOx2018'\n"
  type: falloff
- equation: H(3) + HOCO(13) <=> H2(4) + CO2(12)
  note: "Reaction index: Chemkin #55; RMG #58\nLibrary reaction: NOx2018\nFlux pairs:\
    \ HOCO(13), CO2(12); H(3), H2(4); \n"
  rate-constant:
    A: 3.1e+17
    Ea: 0.555
    b: -1.347
- equation: H(3) + HOCO(13) <=> H2O(7) + CO(11)
  note: "Reaction index: Chemkin #56; RMG #59\nLibrary reaction: NOx2018\nFlux pairs:\
    \ HOCO(13), CO(11); H(3), H2O(7); \n"
  rate-constant:
    A: 6000000000000000.0
    Ea: 2.125
    b: -0.525
- equation: H(3) + HOCHO(1) <=> H2(4) + HOCO(13)
  note: "Reaction index: Chemkin #57; RMG #580\nLibrary reaction: NOx2018\nFlux pairs:\
    \ HOCHO(1), HOCO(13); H(3), H2(4); \n"
  rate-constant:
    A: 230.0
    Ea: 4.858
    b: 3.272
- equation: H(3) + HOCHO(1) <=> H2(4) + OCHO(64)
  note: "Reaction index: Chemkin #58; RMG #581\nLibrary reaction: NOx2018\nFlux pairs:\
    \ HOCHO(1), OCHO(64); H(3), H2(4); \n"
  rate-constant:
    A: 420000.0
    Ea: 14.091
    b: 2.255
- data:
  - - 9.516
    - 0.7163
    - -0.2099
    - 0.009875
  - - -0.1261
    - 0.2244
    - 0.01603
    - -0.02023
  - - -0.01111
    - 0.08269
    - 0.02457
    - -0.002573
  - - 0.009383
    - 0.05086
    - 0.01817
    - 0.0007276
  - - 0.01264
    - 0.03424
    - 0.01292
    - 0.001073
  - - 0.01102
    - 0.02223
    - 0.008513
    - 0.0008152
  equation: OCHO(64) <=> H(3) + CO2(12)
  note: "Reaction index: Chemkin #59; RMG #1358\nPDep reaction: PDepNetwork #7\nFlux\
    \ pairs: OCHO(64), H(3); OCHO(64), CO2(12); \n"
  pressure-range:
  - 0.099 atm
  - 98.692 atm
  temperature-range:
  - 300.0
  - 2500.0
  type: Chebyshev
- data:
  - - 10.98
    - 1.478
    - -0.01297
    - -0.00582
  - - -0.681
    - 0.02234
    - 0.01336
    - 0.005964
  - - -0.263
    - -0.0011
    - -0.0005369
    - -0.0001345
  - - -0.1135
    - -0.0005329
    - -0.000353
    - -0.0001706
  - - -0.05147
    - -3.734e-05
    - -6.275e-05
    - -4.534e-05
  - - -0.02166
    - -2.145e-05
    - -3.663e-05
    - -2.806e-05
  equation: H(3) + OCHO(64) <=> HOCHO(1)
  note: "Reaction index: Chemkin #60; RMG #3399\nPDep reaction: PDepNetwork #189\n\
    Flux pairs: H(3), HOCHO(1); OCHO(64), HOCHO(1); \n"
  pressure-range:
  - 0.099 atm
  - 98.692 atm
  temperature-range:
  - 300.0
  - 2500.0
  type: Chebyshev
- data:
  - - 10.05
    - 1.432
    - -0.03844
    - -0.01552
  - - -2.038
    - 0.07047
    - 0.03909
    - 0.01496
  - - -0.6101
    - -0.00191
    - -0.0001364
    - 0.0007667
  - - -0.227
    - -0.002221
    - -0.001303
    - -0.0005433
  - - -0.09183
    - -0.0005729
    - -0.0003834
    - -0.0002071
  - - -0.03727
    - -0.0002469
    - -0.0001541
    - -7.586e-05
  equation: H(3) + HOCO(13) <=> HOCHO(1)
  note: "Reaction index: Chemkin #61; RMG #1818\nPDep reaction: PDepNetwork #86\n\
    Flux pairs: H(3), HOCHO(1); HOCO(13), HOCHO(1); \n"
  pressure-range:
  - 0.099 atm
  - 98.692 atm
  temperature-range:
  - 300.0
  - 2500.0
  type: Chebyshev
- data:
  - - 13.58
    - -0.02112
    - -0.0126
    - -0.005659
  - - 0.1288
    - 0.02234
    - 0.01336
    - 0.005964
  - - 0.01725
    - -0.001236
    - -0.0006409
    - -0.0001911
  - - 0.001195
    - -0.0005935
    - -0.000409
    - -0.0002056
  - - -0.001559
    - -4.844e-05
    - -7.544e-05
    - -5.581e-05
  - - -0.001319
    - -2.63e-05
    - -3.385e-05
    - -2.638e-05
  equation: H(3) + OCHO(64) <=> H2O(7) + CO(11)
  note: "Reaction index: Chemkin #62; RMG #3400\nPDep reaction: PDepNetwork #189\n\
    Flux pairs: OCHO(64), CO(11); H(3), H2O(7); \n"
  pressure-range:
  - 0.099 atm
  - 98.692 atm
  temperature-range:
  - 300.0
  - 2500.0
  type: Chebyshev
- equation: H(3) + OCHO(64) <=> H2(4) + CO2(12)
  note: "Reaction index: Chemkin #63; RMG #1476\nTemplate reaction: Disproportionation\n\
    Flux pairs: OCHO(64), CO2(12); H(3), H2(4); \nEstimated from node Root_Ext-1R!H-R_N-4R->O\
    \ in family Disproportionation.\n"
  rate-constant:
    A: 13564200000.0
    Ea: 0.0
    b: 0.47
- data:
  - - 12.39
    - -0.02113
    - -0.01261
    - -0.005661
  - - 0.1196
    - 0.02234
    - 0.01336
    - 0.005964
  - - 0.01546
    - -0.001233
    - -0.0006391
    - -0.0001902
  - - 0.0006726
    - -0.0005924
    - -0.0004082
    - -0.0002051
  - - -0.001179
    - -4.824e-05
    - -7.53e-05
    - -5.57e-05
  - - -0.001744
    - -2.619e-05
    - -3.391e-05
    - -2.644e-05
  equation: H(3) + OCHO(64) <=> H2(4) + CO2(12)
  note: "Reaction index: Chemkin #64; RMG #3401\nPDep reaction: PDepNetwork #189\n\
    Flux pairs: OCHO(64), CO2(12); H(3), H2(4); \n"
  pressure-range:
  - 0.099 atm
  - 98.692 atm
  temperature-range:
  - 300.0
  - 2500.0
  type: Chebyshev
- efficiencies:
    Ar: 0.75
    CO(11): 1.9
    CO2(12): 3.8
    H2(4): 2.5
    H2O(7): 5.0
    He: 0.75
    O2(2): 0.0
  equation: O(6) + H(3) + M <=> OH(5) + M
  note: "Reaction index: Chemkin #65; RMG #9\nLibrary reaction: primaryH2O2\nFlux\
    \ pairs: O(6), OH(5); H(3), OH(5); \n"
  rate-constant:
    A: 6.75e+18
    Ea: 0.0
    b: -1.0
  type: three-body
- equation: O(6) + O2(2) + H(3) <=> O2(2) + OH(5)
  note: "Reaction index: Chemkin #66; RMG #10\nLibrary reaction: primaryH2O2\nFlux\
    \ pairs: O2(2), O2(2); H(3), OH(5); O(6), OH(5); \n"
  rate-constant:
    A: 7.35e+22
    Ea: 0.8
    b: -1.835
- equation: O2(2) + H(3) <=> O(6) + OH(5)
  note: "Reaction index: Chemkin #67; RMG #15\nLibrary reaction: primaryH2O2\nFlux\
    \ pairs: O2(2), OH(5); H(3), O(6); \n"
  rate-constant:
    A: 104000000000000.0
    Ea: 15.286
    b: 0.0
- equation: OH(5) + OH(5) <=> O(6) + H2O(7)
  note: "Reaction index: Chemkin #68; RMG #16\nLibrary reaction: primaryH2O2\nFlux\
    \ pairs: OH(5), H2O(7); OH(5), O(6); \n"
  rate-constant:
    A: 2668000.0
    Ea: -1.647
    b: 1.82
- efficiencies:
    Ar: 0.0
    H2O(7): 5.0
    He: 0.0
    N(71): 2.0
    N2: 2.0
    NO(72): 2.0
    O(6): 28.8
    O2(2): 8.0
    O3(10): 8.0
  equation: O(6) + O(6) + M <=> O2(2) + M
  note: "Reaction index: Chemkin #69; RMG #18\nLibrary reaction: primaryH2O2\nFlux\
    \ pairs: O(6), O2(2); O(6), O2(2); \n"
  rate-constant:
    A: 1.0e+17
    Ea: 0.0
    b: -1.0
  type: three-body
- equation: O(6) + H2O(7) <=> H(3) + HO2(8)
  note: "Reaction index: Chemkin #70; RMG #21\nLibrary reaction: primaryH2O2\nFlux\
    \ pairs: H2O(7), HO2(8); O(6), H(3); \n"
  rate-constant:
    A: 220000000.0
    Ea: 61.6
    b: 2.0
- equation: O(6) + H2O2(9) <=> OH(5) + HO2(8)
  note: "Reaction index: Chemkin #71; RMG #26\nLibrary reaction: primaryH2O2\nFlux\
    \ pairs: H2O2(9), HO2(8); O(6), OH(5); \n"
  rate-constant:
    A: 9550000.0
    Ea: 3.97
    b: 2.0
- equation: O(6) + H2(4) <=> H(3) + OH(5)
  note: "Reaction index: Chemkin #72; RMG #28\nLibrary reaction: primaryH2O2\nFlux\
    \ pairs: O(6), OH(5); H2(4), H(3); \n"
  rate-constant:
    A: 50800.0
    Ea: 6.292
    b: 2.67
- equation: O(6) + HO2(8) <=> O2(2) + OH(5)
  note: "Reaction index: Chemkin #73; RMG #30\nLibrary reaction: primaryH2O2\nFlux\
    \ pairs: HO2(8), O2(2); O(6), OH(5); \n"
  rate-constant:
    A: 28500000000.0
    Ea: -0.724
    b: 1.0
- equation: O2(2) + H2(4) => O(6) + H2O(7)
  note: "Reaction index: Chemkin #74; RMG #45\nLibrary reaction: primaryH2O2\nFlux\
    \ pairs: O2(2), H2O(7); H2(4), O(6); \n"
  rate-constant:
    A: 30000000000000.0
    Ea: 69.545
    b: 0.0
- equation: O(6) + OH(5) + M <=> HO2(8) + M
  note: "Reaction index: Chemkin #75; RMG #47\nLibrary reaction: primaryH2O2\nFlux\
    \ pairs: O(6), HO2(8); OH(5), HO2(8); \n"
  rate-constant:
    A: 1000000000000000.0
    Ea: 0.0
    b: 0.0
  type: three-body
- equation: O(6) + H2O2(9) <=> O2(2) + H2O(7)
  note: "Reaction index: Chemkin #76; RMG #49\nLibrary reaction: primaryH2O2\nFlux\
    \ pairs: H2O2(9), O2(2); O(6), H2O(7); \n"
  rate-constant:
    A: 843000000000.0
    Ea: 3.97
    b: 0.0
- Troe:
    A: 1.0
    T1: 1.0e+30
    T2: 1.0e+30
    T3: 1.0e-30
  efficiencies:
    CO(11): 1.9
    CO2(12): 3.8
    H2(4): 2.5
    H2O(7): 12.0
  equation: O(6) + CO(11) (+M) <=> CO2(12) (+M)
  high-P-rate-constant:
    A: 18000000000.0
    Ea: 2.384
    b: 0.0
  low-P-rate-constant:
    A: 1.4e+24
    Ea: 4.191
    b: -2.79
  note: "Reaction index: Chemkin #77; RMG #51\nLibrary reaction: NOx2018\nFlux pairs:\
    \ O(6), CO2(12); CO(11), CO2(12); \n"
  type: falloff
- equation: O2(2) + CO(11) <=> O(6) + CO2(12)
  note: "Reaction index: Chemkin #78; RMG #55\nLibrary reaction: NOx2018\nFlux pairs:\
    \ CO(11), CO2(12); O2(2), O(6); \n"
  rate-constant:
    A: 4700000000000.0
    Ea: 60.5
    b: 0.0
- equation: O(6) + HOCO(13) <=> OH(5) + CO2(12)
  note: "Reaction index: Chemkin #79; RMG #60\nLibrary reaction: NOx2018\nFlux pairs:\
    \ HOCO(13), CO2(12); O(6), OH(5); \n"
  rate-constant:
    A: 9000000000000.0
    Ea: 0.0
    b: 0.0
- equation: O(6) + HOCHO(1) <=> OH(5) + HOCO(13)
  note: "Reaction index: Chemkin #80; RMG #582\nLibrary reaction: NOx2018\nFlux pairs:\
    \ HOCHO(1), HOCO(13); O(6), OH(5); \n"
  rate-constant:
    A: 51.0
    Ea: 4.216
    b: 3.422
- equation: O(6) + HOCHO(1) <=> OH(5) + OCHO(64)
  note: "Reaction index: Chemkin #81; RMG #583\nLibrary reaction: NOx2018\nFlux pairs:\
    \ HOCHO(1), OCHO(64); O(6), OH(5); \n"
  rate-constant:
    A: 170000.0
    Ea: 9.88
    b: 2.103
- equation: O(6) + OCHO(64) <=> OH(5) + CO2(12)
  note: "Reaction index: Chemkin #82; RMG #1556\nTemplate reaction: Disproportionation\n\
    Flux pairs: OCHO(64), CO2(12); O(6), OH(5); \nEstimated from node Root_Ext-1R!H-R\
    \ in family Disproportionation.\n"
  rate-constant:
    A: 9445080000.0
    Ea: 0.0
    b: 0.509
- equation: OCHO(64) + O[CH]O(148) <=> HOCHO(1) + HOCHO(1)
  note: "Reaction index: Chemkin #83; RMG #1399\nTemplate reaction: Disproportionation\n\
    Flux pairs: OCHO(64), HOCHO(1); O[CH]O(148), HOCHO(1); \nEstimated from node Root_N-4R->H_4CNOS-u1_1R!H->O_2R!H->C_Ext-4CNOS-R_N-Sp-5R!H=4CCNNOOSS_Ext-5R!H-R\
    \ in family Disproportionation.\nMultiplied by reaction path degeneracy 4.0\n"
  rate-constant:
    A: 72400000000000.0
    Ea: 0.0
    b: 0.0
- equation: HOCO(13) + O[CH]O(148) <=> HOCHO(1) + HOCHO(1)
  note: "Reaction index: Chemkin #84; RMG #1401\nTemplate reaction: Disproportionation\n\
    Flux pairs: O[CH]O(148), HOCHO(1); HOCO(13), HOCHO(1); \nEstimated from node Root_N-4R->H_4CNOS-u1_1R!H->O_2R!H->C_Ext-4CNOS-R_Sp-5R!H=4CCNNOOSS_N-5R!H->C\
    \ in family Disproportionation.\nMultiplied by reaction path degeneracy 2.0\n"
  rate-constant:
    A: 362000000000000.0
    Ea: 0.0
    b: 0.0
- equation: OH(5) + O[CH]O(148) <=> H2O(7) + HOCHO(1)
  note: "Reaction index: Chemkin #85; RMG #1411\nTemplate reaction: Disproportionation\n\
    Flux pairs: OH(5), H2O(7); O[CH]O(148), HOCHO(1); \nEstimated from node Root_N-4R->H_4CNOS-u1_1R!H->O_2R!H->C_N-4CNOS->C\
    \ in family Disproportionation.\nMultiplied by reaction path degeneracy 2.0\n"
  rate-constant:
    A: 48200000000000.0
    Ea: 0.0
    b: 0.0
- equation: O2(2) + O[CH]O(148) <=> HO2(8) + HOCHO(1)
  note: "Reaction index: Chemkin #86; RMG #1444\nTemplate reaction: Disproportionation\n\
    Flux pairs: O2(2), HO2(8); O[CH]O(148), HOCHO(1); \nEstimated from node Root_N-4R->H_4CNOS-u1_1R!H->O_2R!H->C_Ext-4CNOS-R_N-Sp-5R!H=4CCNNOOSS_N-4CNOS->C_N-5R!H-u0\
    \ in family Disproportionation.\nMultiplied by reaction path degeneracy 4.0\n"
  rate-constant:
    A: 22883600000000.0
    Ea: 0.0
    b: 0.0
- equation: H(3) + O[CH]O(148) <=> H2(4) + HOCHO(1)
  note: "Reaction index: Chemkin #87; RMG #1458\nTemplate reaction: Disproportionation\n\
    Flux pairs: H(3), H2(4); O[CH]O(148), HOCHO(1); \nEstimated from node Root_4R->H_Sp-2R!H-1R!H_2R!H-u1_1R!H->O_2R!H->C\
    \ in family Disproportionation.\nMultiplied by reaction path degeneracy 2.0\n"
  rate-constant:
    A: 40000000000000.0
    Ea: 0.0
    b: 0.0
- data:
  - - 11.76
    - -0.8418
    - -0.09053
    - 0.008998
  - - 0.5193
    - 0.7312
    - 0.004548
    - -0.02144
  - - -0.1435
    - 0.1725
    - 0.06254
    - -0.005362
  - - -0.1274
    - -0.03758
    - 0.02361
    - 0.00876
  - - -0.04305
    - -0.04828
    - -0.006766
    - 0.005161
  - - -0.0005966
    - -0.01637
    - -0.009407
    - -0.0005733
  equation: O2(2) + O[CH]O(148) <=> HO2(8) + HOCHO(1)
  note: "Reaction index: Chemkin #88; RMG #1903\nPDep reaction: PDepNetwork #78\n\
    Flux pairs: O[CH]O(148), HOCHO(1); O2(2), HO2(8); \n"
  pressure-range:
  - 0.099 atm
  - 98.692 atm
  temperature-range:
  - 300.0
  - 2500.0
  type: Chebyshev
- equation: HO2(8) + O[CH]O(148) <=> H2O2(9) + HOCHO(1)
  note: "Reaction index: Chemkin #89; RMG #1543\nTemplate reaction: Disproportionation\n\
    Flux pairs: HO2(8), H2O2(9); O[CH]O(148), HOCHO(1); \nEstimated from node Root_N-4R->H_4CNOS-u1_1R!H->O_2R!H->C_Ext-4CNOS-R_N-Sp-5R!H=4CCNNOOSS_N-4CNOS->C_5R!H-u0_N-5R!H->C\
    \ in family Disproportionation.\nMultiplied by reaction path degeneracy 2.0\n"
  rate-constant:
    A: 24200000000000.0
    Ea: 0.0
    b: 0.0
- equation: O(6) + O[CH]O(148) <=> OH(5) + HOCHO(1)
  note: "Reaction index: Chemkin #90; RMG #1548\nTemplate reaction: Disproportionation\n\
    Flux pairs: O(6), OH(5); O[CH]O(148), HOCHO(1); \nEstimated from node Root_N-4R->H_N-4CNOS-u1_1R!H->O_N-4CNOS->C_2R!H->C\
    \ in family Disproportionation.\nMultiplied by reaction path degeneracy 2.0\n"
  rate-constant:
    A: 180800000000000.0
    Ea: 0.0
    b: 0.0
- data:
  - - 0.3602
    - -0.007537
    - -0.004586
    - -0.002132
  - - 9.84
    - 0.00719
    - 0.004361
    - 0.002015
  - - 0.2131
    - -0.0005665
    - -0.0003358
    - -0.0001479
  - - 0.07078
    - -0.0007841
    - -0.0004775
    - -0.0002224
  - - 0.02642
    - -9.723e-05
    - -6.099e-05
    - -3.006e-05
  - - 0.01161
    - 7.225e-05
    - 4.379e-05
    - 2.02e-05
  duplicate: true
  equation: H(3) + HOCHO(1) <=> O[CH]O(148)
  note: "Reaction index: Chemkin #91; RMG #1590\nPDep reaction: PDepNetwork #68\n\
    Flux pairs: H(3), O[CH]O(148); HOCHO(1), O[CH]O(148); \n"
  pressure-range:
  - 0.099 atm
  - 98.692 atm
  temperature-range:
  - 300.0
  - 2500.0
  type: Chebyshev
- data:
  - - 8.945
    - 0.7789
    - -0.08534
    - -0.001302
  - - 2.179
    - 0.5444
    - 0.03072
    - -0.007773
  - - -0.2825
    - 0.09651
    - 0.02458
    - 0.002013
  - - -0.06558
    - 0.001214
    - 0.00363
    - 0.001206
  - - 0.00168
    - -0.006383
    - -0.0005662
    - 7.009e-05
  - - 0.0057
    - -0.001131
    - -0.000139
    - -5.134e-05
  duplicate: true
  equation: H(3) + HOCHO(1) <=> O[CH]O(148)
  note: "Reaction index: Chemkin #92; RMG #1607\nPDep reaction: PDepNetwork #67\n\
    Flux pairs: H(3), O[CH]O(148); HOCHO(1), O[CH]O(148); \n"
  pressure-range:
  - 0.099 atm
  - 98.692 atm
  temperature-range:
  - 300.0
  - 2500.0
  type: Chebyshev
- equation: OCHO(64) + CH2O4(173) <=> CHO4(166) + HOCHO(1)
  note: "Reaction index: Chemkin #93; RMG #1533\nTemplate reaction: H_Abstraction\n\
    Flux pairs: CH2O4(173), CHO4(166); OCHO(64), HOCHO(1); \nEstimated using an average\
    \ for rate rule [O/H/NonDeO;O_rad/OneDeC]\nEuclidian distance = 0\nMultiplied\
    \ by reaction path degeneracy 2.0\nfamily: H_Abstraction\n"
  rate-constant:
    A: 0.0699
    Ea: 19.545
    b: 3.75
- equation: HOCO(13) + CH2O4(173) <=> CHO4(166) + HOCHO(1)
  note: "Reaction index: Chemkin #94; RMG #1534\nTemplate reaction: H_Abstraction\n\
    Flux pairs: CH2O4(173), CHO4(166); HOCO(13), HOCHO(1); \nEstimated using an average\
    \ for rate rule [O/H/NonDeO;CO_rad/NonDe]\nEuclidian distance = 0\nfamily: H_Abstraction\n"
  rate-constant:
    A: 0.0001582731
    Ea: 41.32
    b: 4.663
- equation: HO2(8) + CHO4(166) <=> O2(2) + CH2O4(173)
  note: "Reaction index: Chemkin #95; RMG #1593\nTemplate reaction: H_Abstraction\n\
    Flux pairs: CHO4(166), CH2O4(173); HO2(8), O2(2); \nFrom training reaction 244\
    \ used for Orad_O_H;OOC\nExact match found for rate rule [Orad_O_H;OOC]\nEuclidian\
    \ distance = 0\nfamily: H_Abstraction\nEa raised from -8.2 to -8.2 kJ/mol.\n"
  rate-constant:
    A: 120000000000.0
    Ea: -1.95
    b: 0.0
- equation: HO2(8) + CH2O4(173) <=> H2O2(9) + CHO4(166)
  note: "Reaction index: Chemkin #96; RMG #1599\nTemplate reaction: H_Abstraction\n\
    Flux pairs: CH2O4(173), CHO4(166); HO2(8), H2O2(9); \nFrom training reaction 208\
    \ used for O/H/NonDeO;O_rad/NonDeO\nExact match found for rate rule [O/H/NonDeO;O_rad/NonDeO]\n\
    Euclidian distance = 0\nfamily: H_Abstraction\n"
  rate-constant:
    A: 41000.0
    Ea: 10.697
    b: 2.5
- equation: OH(5) + CH2O4(173) <=> H2O(7) + CHO4(166)
  note: "Reaction index: Chemkin #97; RMG #1620\nTemplate reaction: H_Abstraction\n\
    Flux pairs: CH2O4(173), CHO4(166); OH(5), H2O(7); \nFrom training reaction 206\
    \ used for O/H/NonDeO;O_pri_rad\nExact match found for rate rule [O/H/NonDeO;O_pri_rad]\n\
    Euclidian distance = 0\nfamily: H_Abstraction\nEa raised from -1.8 to -1.8 kJ/mol.\n"
  rate-constant:
    A: 1100000000000.0
    Ea: -0.437
    b: 0.0
- data:
  - - 10.33
    - 1.441
    - -0.0337
    - -0.01358
  - - -1.081
    - 0.07518
    - 0.04188
    - 0.01618
  - - -0.2857
    - -0.01547
    - -0.007587
    - -0.002016
  - - -0.06584
    - -0.001285
    - -0.001208
    - -0.000883
  - - 0.01031
    - -0.0002504
    - -0.0001361
    - -6.591e-05
  - - 0.02918
    - -0.0001436
    - -8.348e-05
    - -3.326e-05
  equation: HO2(8) + HOCO(13) <=> CH2O4(173)
  note: "Reaction index: Chemkin #98; RMG #1668\nPDep reaction: PDepNetwork #55\n\
    Flux pairs: HO2(8), CH2O4(173); HOCO(13), CH2O4(173); \n"
  pressure-range:
  - 0.099 atm
  - 98.692 atm
  temperature-range:
  - 300.0
  - 2500.0
  type: Chebyshev
- data:
  - - 10.29
    - -0.02755
    - -0.01627
    - -0.007124
  - - 1.468
    - 0.03669
    - 0.02149
    - 0.009253
  - - 0.4381
    - -0.009861
    - -0.005534
    - -0.002161
  - - 0.1182
    - 0.0002
    - -3.141e-05
    - -0.0001467
  - - 0.03236
    - 1.383e-05
    - 3.028e-05
    - 3.089e-05
  - - 0.01062
    - -4.652e-05
    - -2.903e-05
    - -1.34e-05
  equation: H(3) + CHO4(166) <=> HO2(8) + HOCO(13)
  note: "Reaction index: Chemkin #99; RMG #3737\nPDep reaction: PDepNetwork #202\n\
    Flux pairs: CHO4(166), HOCO(13); H(3), HO2(8); \n"
  pressure-range:
  - 0.099 atm
  - 98.692 atm
  temperature-range:
  - 300.0
  - 2500.0
  type: Chebyshev
- data:
  - - 10.65
    - 1.47
    - -0.01742
    - -0.007602
  - - -0.5356
    - 0.03862
    - 0.02257
    - 0.009667
  - - -0.12
    - -0.009648
    - -0.005366
    - -0.00205
  - - -0.004306
    - 3.361e-05
    - -0.0001352
    - -0.0001962
  - - 0.03421
    - -6.927e-05
    - -2.217e-05
    - 4.557e-06
  - - 0.03846
    - -6.759e-05
    - -4.205e-05
    - -1.964e-05
  equation: H(3) + CHO4(166) <=> CH2O4(173)
  note: "Reaction index: Chemkin #100; RMG #3731\nPDep reaction: PDepNetwork #202\n\
    Flux pairs: H(3), CH2O4(173); CHO4(166), CH2O4(173); \n"
  pressure-range:
  - 0.099 atm
  - 98.692 atm
  temperature-range:
  - 300.0
  - 2500.0
  type: Chebyshev
- equation: CHO4(166) + O[CH]O(148) <=> HOCHO(1) + CH2O4(173)
  note: "Reaction index: Chemkin #101; RMG #1696\nTemplate reaction: Disproportionation\n\
    Flux pairs: CHO4(166), CH2O4(173); O[CH]O(148), HOCHO(1); \nEstimated from node\
    \ Root_N-4R->H_4CNOS-u1_1R!H->O_2R!H->C_Ext-4CNOS-R_N-Sp-5R!H=4CCNNOOSS_Ext-5R!H-R\
    \ in family Disproportionation.\nMultiplied by reaction path degeneracy 2.0\n"
  rate-constant:
    A: 36200000000000.0
    Ea: 0.0
    b: 0.0
- equation: HOCO(13) + CHO4(166) <=> CO2(12) + CH2O4(173)
  note: "Reaction index: Chemkin #102; RMG #1708\nTemplate reaction: Disproportionation\n\
    Flux pairs: CHO4(166), CH2O4(173); HOCO(13), CO2(12); \nEstimated from node Root_N-4R->H_4CNOS-u1_1R!H->O_2R!H->C_Ext-4CNOS-R_N-Sp-5R!H=4CCNNOOSS_Ext-5R!H-R\
    \ in family Disproportionation.\n"
  rate-constant:
    A: 18100000000000.0
    Ea: 0.0
    b: 0.0
- equation: OCHO(64) + CHO4(166) <=> CO2(12) + CH2O4(173)
  note: "Reaction index: Chemkin #103; RMG #1710\nTemplate reaction: Disproportionation\n\
    Flux pairs: CHO4(166), CH2O4(173); OCHO(64), CO2(12); \nEstimated from node Root_Ext-1R!H-R\
    \ in family Disproportionation.\n"
  rate-constant:
    A: 9445080000.0
    Ea: 0.0
    b: 0.509
- equation: H(3) + CH2O4(173) <=> H2(4) + CHO4(166)
  note: "Reaction index: Chemkin #104; RMG #1713\nTemplate reaction: H_Abstraction\n\
    Flux pairs: CH2O4(173), CHO4(166); H(3), H2(4); \nFrom training reaction 203 used\
    \ for O/H/NonDeO;H_rad\nExact match found for rate rule [O/H/NonDeO;H_rad]\nEuclidian\
    \ distance = 0\nfamily: H_Abstraction\n"
  rate-constant:
    A: 54000000000.0
    Ea: 1.86
    b: 0.0
- data:
  - - 13.05
    - -0.06977
    - -0.03865
    - -0.01482
  - - 0.4434
    - 0.09056
    - 0.0491
    - 0.0179
  - - 0.06489
    - -0.02067
    - -0.00978
    - -0.002323
  - - 0.01658
    - -0.002228
    - -0.002007
    - -0.00139
  - - 0.001958
    - -0.000703
    - -0.000341
    - -0.0001211
  - - -0.0002677
    - 0.0012
    - 0.0006244
    - 0.0002112
  equation: O(6) + CHO3(176) <=> O2(2) + HOCO(13)
  note: "Reaction index: Chemkin #105; RMG #2265\nPDep reaction: PDepNetwork #122\n\
    Flux pairs: CHO3(176), HOCO(13); O(6), O2(2); \n"
  pressure-range:
  - 0.099 atm
  - 98.692 atm
  temperature-range:
  - 300.0
  - 2500.0
  type: Chebyshev
- data:
  - - 11.58
    - -0.06999
    - -0.03876
    - -0.01485
  - - 0.3271
    - 0.09084
    - 0.04924
    - 0.01793
  - - 0.09505
    - -0.02079
    - -0.009836
    - -0.002338
  - - 0.03595
    - -0.002302
    - -0.002053
    - -0.001412
  - - 0.01351
    - -0.0006889
    - -0.0003337
    - -0.0001191
  - - 0.007379
    - 0.001235
    - 0.0006445
    - 0.0002197
  equation: O(6) + CHO3(176) <=> HO2(8) + CO2(12)
  note: "Reaction index: Chemkin #106; RMG #2262\nPDep reaction: PDepNetwork #122\n\
    Flux pairs: CHO3(176), CO2(12); O(6), HO2(8); \n"
  pressure-range:
  - 0.099 atm
  - 98.692 atm
  temperature-range:
  - 300.0
  - 2500.0
  type: Chebyshev
- data:
  - - 10.87
    - 1.425
    - -0.04128
    - -0.01571
  - - -0.6759
    - 0.09475
    - 0.05108
    - 0.01837
  - - -0.1375
    - -0.01946
    - -0.008911
    - -0.001832
  - - 0.02476
    - -0.002694
    - -0.002259
    - -0.001471
  - - 0.05822
    - -0.001127
    - -0.0005954
    - -0.0002375
  - - 0.03458
    - 0.001203
    - 0.0006076
    - 0.0001884
  equation: O(6) + CHO3(176) <=> CHO4(166)
  note: "Reaction index: Chemkin #107; RMG #2260\nPDep reaction: PDepNetwork #122\n\
    Flux pairs: O(6), CHO4(166); CHO3(176), CHO4(166); \n"
  pressure-range:
  - 0.099 atm
  - 98.692 atm
  temperature-range:
  - 300.0
  - 2500.0
  type: Chebyshev
- data:
  - - 12.63
    - -0.05845
    - -0.03317
    - -0.01338
  - - 0.04523
    - 0.07464
    - 0.04162
    - 0.01612
  - - -0.01057
    - -0.01579
    - -0.007799
    - -0.002125
  - - -0.00105
    - -0.001311
    - -0.001227
    - -0.0008969
  - - -0.0004238
    - -0.0001922
    - -0.0001006
    - -4.938e-05
  - - -0.0002638
    - -9.932e-05
    - -5.613e-05
    - -2.012e-05
  equation: HO2(8) + HOCO(13) <=> OH(5) + CHO3(176)
  note: "Reaction index: Chemkin #108; RMG #1673\nPDep reaction: PDepNetwork #55\n\
    Flux pairs: HOCO(13), CHO3(176); HO2(8), OH(5); \n"
  pressure-range:
  - 0.099 atm
  - 98.692 atm
  temperature-range:
  - 300.0
  - 2500.0
  type: Chebyshev
- data:
  - - 12.96
    - 0.4497
    - -0.04698
    - 0.001978
  - - -1.052
    - 0.6572
    - -0.03281
    - -0.006085
  - - -0.6162
    - 0.2719
    - 0.02595
    - -0.005935
  - - -0.271
    - 0.04676
    - 0.0251
    - 0.001645
  - - -0.08474
    - -0.01847
    - 0.00585
    - 0.003267
  - - -0.008503
    - -0.01847
    - -0.002884
    - 0.0008419
  equation: OH(5) + CHO3(176) <=> CH2O4(173)
  note: "Reaction index: Chemkin #109; RMG #2053\nPDep reaction: PDepNetwork #113\n\
    Flux pairs: OH(5), CH2O4(173); CHO3(176), CH2O4(173); \n"
  pressure-range:
  - 0.099 atm
  - 98.692 atm
  temperature-range:
  - 300.0
  - 2500.0
  type: Chebyshev
- data:
  - - 9.691
    - 1.407
    - -0.03316
    - -0.006519
  - - 0.3991
    - 0.1111
    - 0.03744
    - 0.006246
  - - -0.1426
    - -0.01578
    - -0.00273
    - 0.000332
  - - -0.09734
    - -0.003918
    - -0.001062
    - 3.867e-06
  - - -0.03545
    - -0.0005329
    - -0.0003606
    - -8.393e-06
  - - 0.01478
    - -0.00105
    - -0.000418
    - -0.0001899
  equation: CHO3(176) <=> OH(5) + CO2(12)
  note: "Reaction index: Chemkin #110; RMG #1729\nPDep reaction: PDepNetwork #80\n\
    Flux pairs: CHO3(176), OH(5); CHO3(176), CO2(12); \n"
  pressure-range:
  - 0.099 atm
  - 98.692 atm
  temperature-range:
  - 300.0
  - 2500.0
  type: Chebyshev
- data:
  - - 8.367
    - 1.391
    - -0.03501
    - 0.002045
  - - 0.5143
    - 0.1264
    - 0.03473
    - -0.006952
  - - 0.0306
    - -0.0142
    - 0.002585
    - 0.005561
  - - -0.05347
    - -0.00427
    - -0.002402
    - -0.0001939
  - - -0.02169
    - 0.0005613
    - -0.0003654
    - -0.0005482
  - - 0.02051
    - 0.0001607
    - 0.0001273
    - -1.377e-06
  equation: O(6) + HOCO(13) <=> CHO3(176)
  note: "Reaction index: Chemkin #111; RMG #1824\nPDep reaction: PDepNetwork #87\n\
    Flux pairs: O(6), CHO3(176); HOCO(13), CHO3(176); \n"
  pressure-range:
  - 0.099 atm
  - 98.692 atm
  temperature-range:
  - 300.0
  - 2500.0
  type: Chebyshev
- data:
  - - 8.708
    - -0.08123
    - -0.04113
    - -0.01413
  - - 2.801
    - 0.1007
    - 0.04955
    - 0.01592
  - - 0.2382
    - -0.01745
    - -0.007123
    - -0.001022
  - - 0.07661
    - -0.003705
    - -0.002213
    - -0.001169
  - - 0.02427
    - 7.701e-06
    - -3.663e-05
    - -3.114e-05
  - - 0.01153
    - 0.0004077
    - 0.0001699
    - 8.008e-05
  equation: O(6) + HOCHO(1) <=> H(3) + CHO3(176)
  note: "Reaction index: Chemkin #112; RMG #1741\nPDep reaction: PDepNetwork #73\n\
    Flux pairs: HOCHO(1), CHO3(176); O(6), H(3); \n"
  pressure-range:
  - 0.099 atm
  - 98.692 atm
  temperature-range:
  - 300.0
  - 2500.0
  type: Chebyshev
- data:
  - - 6.384
    - 1.381
    - -0.06003
    - -0.0189
  - - 1.444
    - 0.132
    - 0.06307
    - 0.01728
  - - -0.02235
    - -0.01159
    - -0.002242
    - 0.001924
  - - 0.07131
    - -0.004946
    - -0.002906
    - -0.001084
  - - 0.04029
    - -0.0007953
    - -0.0006553
    - -0.0004141
  - - 0.01182
    - 0.0002248
    - 8.094e-05
    - -1.391e-05
  equation: O(6) + HOCHO(1) <=> OC1OO1(206)
  note: "Reaction index: Chemkin #113; RMG #1744\nPDep reaction: PDepNetwork #73\n\
    Flux pairs: O(6), OC1OO1(206); HOCHO(1), OC1OO1(206); \n"
  pressure-range:
  - 0.099 atm
  - 98.692 atm
  temperature-range:
  - 300.0
  - 2500.0
  type: Chebyshev
- data:
  - - 6.416
    - 0.1207
    - -0.04771
    - 0.00714
  - - 4.323
    - 0.1905
    - -0.06772
    - 0.008662
  - - -0.08052
    - 0.09323
    - -0.02852
    - 0.000664
  - - -0.0007718
    - 0.02161
    - -0.004041
    - -0.001467
  - - 0.01265
    - -0.009912
    - 0.003341
    - -0.0002506
  - - 0.01393
    - -0.01603
    - 0.002994
    - 0.0008631
  equation: OH(5) + CO2(12) <=> O[C]1OO1(205)
  note: "Reaction index: Chemkin #114; RMG #1725\nPDep reaction: PDepNetwork #65\n\
    Flux pairs: OH(5), O[C]1OO1(205); CO2(12), O[C]1OO1(205); \n"
  pressure-range:
  - 0.099 atm
  - 98.692 atm
  temperature-range:
  - 300.0
  - 2500.0
  type: Chebyshev
- data:
  - - 3.511
    - 1.606
    - -0.04333
    - 0.006888
  - - 4.679
    - 0.1691
    - -0.06166
    - 0.008727
  - - -0.3427
    - 0.08399
    - -0.02662
    - 0.001181
  - - -0.1711
    - 0.02068
    - -0.004257
    - -0.001167
  - - -0.05394
    - -0.007909
    - 0.002895
    - -0.0003292
  - - 0.01678
    - -0.01401
    - 0.002865
    - 0.000637
  equation: CHO3(176) <=> O[C]1OO1(205)
  note: "Reaction index: Chemkin #115; RMG #1730\nPDep reaction: PDepNetwork #80\n\
    Flux pairs: CHO3(176), O[C]1OO1(205); \n"
  pressure-range:
  - 0.099 atm
  - 98.692 atm
  temperature-range:
  - 300.0
  - 2500.0
  type: Chebyshev
- equation: O[C]1OO1(205) + O[CH]O(148) <=> HOCHO(1) + OC1OO1(206)
  note: "Reaction index: Chemkin #116; RMG #1764\nTemplate reaction: Disproportionation\n\
    Flux pairs: O[C]1OO1(205), OC1OO1(206); O[CH]O(148), HOCHO(1); \nEstimated from\
    \ node Root_N-4R->H_4CNOS-u1_1R!H->O_2R!H->C_Ext-4CNOS-R_N-Sp-5R!H=4CCNNOOSS_Ext-5R!H-R\
    \ in family Disproportionation.\nMultiplied by reaction path degeneracy 2.0\n"
  rate-constant:
    A: 36200000000000.0
    Ea: 24.143
    b: 0.0
- equation: O2(2) + OC1OO1(206) <=> HO2(8) + O[C]1OO1(205)
  note: "Reaction index: Chemkin #117; RMG #1768\nTemplate reaction: H_Abstraction\n\
    Flux pairs: O2(2), HO2(8); OC1OO1(206), O[C]1OO1(205); \nEstimated using template\
    \ [C/H/NonDe;O2b] for rate rule [C/H/O3;O2b]\nEuclidian distance = 2.0\nMultiplied\
    \ by reaction path degeneracy 2.0\nfamily: H_Abstraction\n"
  rate-constant:
    A: 14000000000000.0
    Ea: 46.06
    b: 0.0
- equation: OCHO(64) + OC1OO1(206) <=> O[C]1OO1(205) + HOCHO(1)
  note: "Reaction index: Chemkin #118; RMG #1787\nTemplate reaction: H_Abstraction\n\
    Flux pairs: OC1OO1(206), O[C]1OO1(205); OCHO(64), HOCHO(1); \nEstimated using\
    \ template [C/H/NonDe;O_sec_rad] for rate rule [C/H/O3;O_rad/OneDeC]\nEuclidian\
    \ distance = 2.8284271247461903\nMultiplied by reaction path degeneracy 2.0\n\
    family: H_Abstraction\n"
  rate-constant:
    A: 461302500000.0
    Ea: 12.858
    b: 0.0
- equation: HOCO(13) + OC1OO1(206) <=> O[C]1OO1(205) + HOCHO(1)
  note: "Reaction index: Chemkin #119; RMG #1788\nTemplate reaction: H_Abstraction\n\
    Flux pairs: OC1OO1(206), O[C]1OO1(205); HOCO(13), HOCHO(1); \nEstimated using\
    \ template [C/H/NonDe;CO_rad/NonDe] for rate rule [C/H/O3;CO_rad/NonDe]\nEuclidian\
    \ distance = 2.0\nfamily: H_Abstraction\n"
  rate-constant:
    A: 34300.0
    Ea: 44.933
    b: 2.5
- data:
  - - 10.77
    - 1.17
    - -0.1476
    - -0.03363
  - - -0.4097
    - 0.2012
    - 0.06924
    - 0.0007748
  - - -0.08234
    - -0.02847
    - -0.0006148
    - 0.007524
  - - -0.006994
    - -0.01736
    - -0.006956
    - -2.131e-05
  - - -0.004091
    - -0.005332
    - -0.00215
    - -0.0002599
  - - -0.00324
    - -0.003835
    - -0.0009215
    - 0.0003253
  equation: O(6) + HOCO(13) <=> O[C]1OO1(205)
  note: "Reaction index: Chemkin #120; RMG #1825\nPDep reaction: PDepNetwork #87\n\
    Flux pairs: O(6), O[C]1OO1(205); HOCO(13), O[C]1OO1(205); \n"
  pressure-range:
  - 0.099 atm
  - 98.692 atm
  temperature-range:
  - 300.0
  - 2500.0
  type: Chebyshev
- equation: OH(5) + OC1OO1(206) <=> H2O(7) + O[C]1OO1(205)
  note: "Reaction index: Chemkin #121; RMG #1802\nTemplate reaction: H_Abstraction\n\
    Flux pairs: OC1OO1(206), O[C]1OO1(205); OH(5), H2O(7); \nEstimated using average\
    \ of templates [C/H/NonDe;O_rad] + [C/H/NDMustO;Y_rad] for rate rule [C/H/O3;O_pri_rad]\n\
    Euclidian distance = 2.23606797749979\nfamily: H_Abstraction\n"
  rate-constant:
    A: 9620893.0
    Ea: 8.102
    b: 1.468
- equation: H(3) + OC1OO1(206) <=> H2(4) + O[C]1OO1(205)
  note: "Reaction index: Chemkin #122; RMG #1812\nTemplate reaction: H_Abstraction\n\
    Flux pairs: OC1OO1(206), O[C]1OO1(205); H(3), H2(4); \nEstimated using template\
    \ [C/H/NDMustO;H_rad] for rate rule [C/H/O3;H_rad]\nEuclidian distance = 1.0\n\
    family: H_Abstraction\n"
  rate-constant:
    A: 414000.0
    Ea: 2.68
    b: 2.34
- equation: HO2(8) + OC1OO1(206) <=> H2O2(9) + O[C]1OO1(205)
  note: "Reaction index: Chemkin #123; RMG #1813\nTemplate reaction: H_Abstraction\n\
    Flux pairs: OC1OO1(206), O[C]1OO1(205); HO2(8), H2O2(9); \nEstimated using template\
    \ [C/H/NonDe;O_rad/NonDeO] for rate rule [C/H/O3;O_rad/NonDeO]\nEuclidian distance\
    \ = 2.0\nfamily: H_Abstraction\n"
  rate-constant:
    A: 2800000000000.0
    Ea: 16.013
    b: 0.0
- equation: O(6) + OC1OO1(206) <=> OH(5) + O[C]1OO1(205)
  note: "Reaction index: Chemkin #124; RMG #1815\nTemplate reaction: H_Abstraction\n\
    Flux pairs: OC1OO1(206), O[C]1OO1(205); O(6), OH(5); \nEstimated using template\
    \ [C/H/NonDe;O_atom_triplet] for rate rule [C/H/O3;O_atom_triplet]\nEuclidian\
    \ distance = 2.0\nfamily: H_Abstraction\n"
  rate-constant:
    A: 383000.0
    Ea: 14.8
    b: 2.41
- data:
  - - 10.64
    - -0.01965
    - -0.01173
    - -0.005275
  - - -0.7496
    - 0.02181
    - 0.01304
    - 0.005835
  - - -0.1048
    - -0.001738
    - -0.000981
    - -0.0003625
  - - -0.04837
    - -0.0007106
    - -0.0005013
    - -0.0002601
  - - -0.02889
    - -4.176e-05
    - -6.05e-05
    - -4.867e-05
  - - -0.01549
    - -3.103e-05
    - -1.252e-05
    - -8.616e-06
  equation: H(3) + OCHO(64) <=> H(3) + HOCO(13)
  note: "Reaction index: Chemkin #125; RMG #3403\nPDep reaction: PDepNetwork #189\n\
    Flux pairs: OCHO(64), HOCO(13); H(3), H(3); \n"
  pressure-range:
  - 0.099 atm
  - 98.692 atm
  temperature-range:
  - 300.0
  - 2500.0
  type: Chebyshev
- data:
  - - 12.1
    - -0.9177
    - -0.06309
    - 0.002761
  - - 1.847
    - 0.7708
    - -0.02332
    - -0.01073
  - - -0.02561
    - 0.2179
    - 0.05582
    - -0.006414
  - - -0.08481
    - -0.02352
    - 0.03412
    - 0.006311
  - - -0.01918
    - -0.04336
    - 0.0002304
    - 0.005846
  - - -0.002738
    - -0.01771
    - -0.007485
    - 0.000697
  equation: H(3) + CHO3(176) <=> OH(5) + HOCO(13)
  note: "Reaction index: Chemkin #126; RMG #2482\nPDep reaction: PDepNetwork #136\n\
    Flux pairs: CHO3(176), HOCO(13); H(3), OH(5); \n"
  pressure-range:
  - 0.099 atm
  - 98.692 atm
  temperature-range:
  - 300.0
  - 2500.0
  type: Chebyshev
- data:
  - - -6.756
    - -0.8063
    - -0.0864
    - 0.008383
  - - 13.76
    - 0.758
    - 0.01449
    - -0.0206
  - - 0.008633
    - 0.1492
    - 0.0664
    - -0.002419
  - - -0.08495
    - -0.06141
    - 0.01865
    - 0.01032
  - - -0.01583
    - -0.05462
    - -0.01214
    - 0.004322
  - - 0.01242
    - -0.01342
    - -0.0109
    - -0.001785
  equation: HO2(8) + HOCHO(1) <=> OH(5) + CH2O3(182)
  note: "Reaction index: Chemkin #127; RMG #1524\nPDep reaction: PDepNetwork #43\n\
    Flux pairs: HOCHO(1), CH2O3(182); HO2(8), OH(5); \n"
  pressure-range:
  - 0.099 atm
  - 98.692 atm
  temperature-range:
  - 300.0
  - 2500.0
  type: Chebyshev
- data:
  - - 7.421
    - 0.7427
    - -0.1832
    - -0.007628
  - - 1.62
    - 0.6949
    - 0.107
    - -0.01564
  - - -0.4449
    - 0.06945
    - 0.05918
    - 0.00635
  - - -0.196
    - -0.01662
    - 0.009754
    - 0.009798
  - - -0.08576
    - -0.01196
    - -0.004321
    - 0.002157
  - - -0.03841
    - -0.005182
    - -0.003183
    - -0.0007151
  equation: O(6) + HOCHO(1) <=> CH2O3(182)
  note: "Reaction index: Chemkin #128; RMG #1745\nPDep reaction: PDepNetwork #73\n\
    Flux pairs: O(6), CH2O3(182); HOCHO(1), CH2O3(182); \n"
  pressure-range:
  - 0.099 atm
  - 98.692 atm
  temperature-range:
  - 300.0
  - 2500.0
  type: Chebyshev
- data:
  - - 13.56
    - 0.2707
    - -0.04018
    - 0.002092
  - - -0.556
    - 0.4394
    - -0.04992
    - -0.001541
  - - -0.3743
    - 0.2447
    - -0.004404
    - -0.005889
  - - -0.209
    - 0.09472
    - 0.01446
    - -0.003141
  - - -0.1033
    - 0.02353
    - 0.01114
    - 0.0006123
  - - -0.04742
    - 0.001451
    - 0.003808
    - 0.001501
  equation: OH(5) + HOCO(13) <=> CH2O3(182)
  note: "Reaction index: Chemkin #129; RMG #1833\nPDep reaction: PDepNetwork #85\n\
    Flux pairs: OH(5), CH2O3(182); HOCO(13), CH2O3(182); \n"
  pressure-range:
  - 0.099 atm
  - 98.692 atm
  temperature-range:
  - 300.0
  - 2500.0
  type: Chebyshev
- equation: CHO3(176) + O[CH]O(148) <=> HOCHO(1) + CH2O3(182)
  note: "Reaction index: Chemkin #130; RMG #1840\nTemplate reaction: Disproportionation\n\
    Flux pairs: CHO3(176), CH2O3(182); O[CH]O(148), HOCHO(1); \nEstimated from node\
    \ Root_N-4R->H_4CNOS-u1_1R!H->O_2R!H->C_Ext-4CNOS-R_N-Sp-5R!H=4CCNNOOSS_Ext-5R!H-R\
    \ in family Disproportionation.\nMultiplied by reaction path degeneracy 4.0\n"
  rate-constant:
    A: 72400000000000.0
    Ea: 0.0
    b: 0.0
- equation: HO2(8) + CHO3(176) <=> O2(2) + CH2O3(182)
  note: "Reaction index: Chemkin #131; RMG #1842\nTemplate reaction: H_Abstraction\n\
    Flux pairs: HO2(8), O2(2); CHO3(176), CH2O3(182); \nEstimated using average of\
    \ templates [X_H;O_rad/OneDeC] + [Orad_O_H;O_sec_rad] for rate rule [Orad_O_H;O_rad/OneDeC]\n\
    Euclidian distance = 2.0\nMultiplied by reaction path degeneracy 2.0\nfamily:\
    \ H_Abstraction\n"
  rate-constant:
    A: 6319.327
    Ea: 8.568
    b: 2.302
- equation: H2O2(9) + CHO3(176) <=> HO2(8) + CH2O3(182)
  note: "Reaction index: Chemkin #132; RMG #1848\nTemplate reaction: H_Abstraction\n\
    Flux pairs: H2O2(9), HO2(8); CHO3(176), CH2O3(182); \nEstimated using an average\
    \ for rate rule [H2O2;O_rad/OneDeC]\nEuclidian distance = 0\nMultiplied by reaction\
    \ path degeneracy 4.0\nfamily: H_Abstraction\n"
  rate-constant:
    A: 0.1398
    Ea: 19.545
    b: 3.75
- equation: HOCO(13) + CHO3(176) <=> CO2(12) + CH2O3(182)
  note: "Reaction index: Chemkin #133; RMG #1849\nTemplate reaction: Disproportionation\n\
    Flux pairs: CHO3(176), CH2O3(182); HOCO(13), CO2(12); \nEstimated from node Root_N-4R->H_4CNOS-u1_1R!H->O_2R!H->C_Ext-4CNOS-R_N-Sp-5R!H=4CCNNOOSS_Ext-5R!H-R\
    \ in family Disproportionation.\nMultiplied by reaction path degeneracy 2.0\n"
  rate-constant:
    A: 36200000000000.0
    Ea: 0.0
    b: 0.0
- equation: OCHO(64) + CHO3(176) <=> CO2(12) + CH2O3(182)
  note: "Reaction index: Chemkin #134; RMG #1850\nTemplate reaction: Disproportionation\n\
    Flux pairs: CHO3(176), CH2O3(182); OCHO(64), CO2(12); \nEstimated from node Root_Ext-1R!H-R\
    \ in family Disproportionation.\nMultiplied by reaction path degeneracy 2.0\n"
  rate-constant:
    A: 18890160000.0
    Ea: 0.0
    b: 0.509
- equation: OH(5) + CH2O3(182) <=> H2O(7) + CHO3(176)
  note: "Reaction index: Chemkin #135; RMG #1855\nTemplate reaction: H_Abstraction\n\
    Flux pairs: OH(5), H2O(7); CH2O3(182), CHO3(176); \nFrom training reaction 692\
    \ used for O/H/OneDeC;O_pri_rad\nExact match found for rate rule [O/H/OneDeC;O_pri_rad]\n\
    Euclidian distance = 0\nMultiplied by reaction path degeneracy 2.0\nfamily: H_Abstraction\n"
  rate-constant:
    A: 2400000.0
    Ea: -0.25
    b: 2.0
- equation: H(3) + CH2O3(182) <=> H2(4) + CHO3(176)
  note: "Reaction index: Chemkin #136; RMG #1858\nTemplate reaction: H_Abstraction\n\
    Flux pairs: H(3), H2(4); CH2O3(182), CHO3(176); \nFrom training reaction 690 used\
    \ for O/H/OneDeC;H_rad\nExact match found for rate rule [O/H/OneDeC;H_rad]\nEuclidian\
    \ distance = 0\nMultiplied by reaction path degeneracy 2.0\nfamily: H_Abstraction\n"
  rate-constant:
    A: 480000000.0
    Ea: 6.62
    b: 1.5
- equation: O(6) + CH2O3(182) <=> OH(5) + CHO3(176)
  note: "Reaction index: Chemkin #137; RMG #1861\nTemplate reaction: H_Abstraction\n\
    Flux pairs: O(6), OH(5); CH2O3(182), CHO3(176); \nFrom training reaction 691 used\
    \ for O/H/OneDeC;O_atom_triplet\nExact match found for rate rule [O/H/OneDeC;O_atom_triplet]\n\
    Euclidian distance = 0\nMultiplied by reaction path degeneracy 2.0\nfamily: H_Abstraction\n"
  rate-constant:
    A: 340000000.0
    Ea: 7.351
    b: 1.5
- data:
  - - 13.16
    - 0.3678
    - -0.04441
    - 0.001248
  - - -0.6897
    - 0.5828
    - -0.04833
    - -0.003934
  - - -0.5026
    - 0.2969
    - 0.008262
    - -0.007162
  - - -0.2711
    - 0.0919
    - 0.02435
    - -0.001933
  - - -0.1242
    - 0.008675
    - 0.01322
    - 0.002322
  - - -0.05038
    - -0.009136
    - 0.002413
    - 0.002017
  equation: H(3) + CHO3(176) <=> CH2O3(182)
  note: "Reaction index: Chemkin #138; RMG #2481\nPDep reaction: PDepNetwork #136\n\
    Flux pairs: H(3), CH2O3(182); CHO3(176), CH2O3(182); \n"
  pressure-range:
  - 0.099 atm
  - 98.692 atm
  temperature-range:
  - 300.0
  - 2500.0
  type: Chebyshev
- equation: HO2(8) + HO2(8) <=> O3(10) + H2O(7)
  note: "Reaction index: Chemkin #139; RMG #34\nLibrary reaction: primaryH2O2\nFlux\
    \ pairs: HO2(8), O3(10); HO2(8), H2O(7); \n"
  rate-constant:
    A: 100.0
    Ea: 0.0
    b: 0.0
- efficiencies:
    Ar: 0.0
    He: 0.0
    O(6): 4.0
    O2(2): 0.95
    O3(10): 2.5
  equation: O(6) + O2(2) + M <=> O3(10) + M
  note: "Reaction index: Chemkin #140; RMG #35\nLibrary reaction: primaryH2O2\nFlux\
    \ pairs: O(6), O3(10); O2(2), O3(10); \n"
  rate-constant:
    A: 6.53e+17
    Ea: 0.0
    b: -1.5
  type: three-body
- equation: O(6) + O3(10) <=> O2(2) + O2(2)
  note: "Reaction index: Chemkin #141; RMG #38\nLibrary reaction: primaryH2O2\nFlux\
    \ pairs: O3(10), O2(2); O(6), O2(2); \n"
  rate-constant:
    A: 4820000000000.0
    Ea: 4.094
    b: 0.0
- equation: O3(10) + H(3) <=> O2(2) + OH(5)
  note: "Reaction index: Chemkin #142; RMG #39\nLibrary reaction: primaryH2O2\nFlux\
    \ pairs: O3(10), O2(2); H(3), OH(5); \n"
  rate-constant:
    A: 84300000000000.0
    Ea: 0.934
    b: 0.0
- equation: O3(10) + H(3) <=> O(6) + HO2(8)
  note: "Reaction index: Chemkin #143; RMG #40\nLibrary reaction: primaryH2O2\nFlux\
    \ pairs: O3(10), HO2(8); H(3), O(6); \n"
  rate-constant:
    A: 100.0
    Ea: 0.0
    b: 0.0
- equation: O3(10) + OH(5) <=> O2(2) + HO2(8)
  note: "Reaction index: Chemkin #144; RMG #41\nLibrary reaction: primaryH2O2\nFlux\
    \ pairs: O3(10), HO2(8); OH(5), O2(2); \n"
  rate-constant:
    A: 1000000000000.0
    Ea: 1.87
    b: 0.0
- equation: O3(10) + HO2(8) <=> O2(2) + O2(2) + OH(5)
  note: "Reaction index: Chemkin #145; RMG #42\nLibrary reaction: primaryH2O2\nFlux\
    \ pairs: O3(10), O2(2); HO2(8), OH(5); HO2(8), O2(2); \n"
  rate-constant:
    A: 0.000585
    Ea: -1.377
    b: 4.57
- equation: O3(10) + H2(4) <=> OH(5) + HO2(8)
  note: "Reaction index: Chemkin #146; RMG #43\nLibrary reaction: primaryH2O2\nFlux\
    \ pairs: O3(10), HO2(8); H2(4), OH(5); \n"
  rate-constant:
    A: 60000000000.0
    Ea: 20.0
    b: 0.0
- data:
  - - 9.243
    - -0.2865
    - -0.1307
    - -0.03157
  - - 3.521
    - 0.2249
    - 0.08508
    - 0.007377
  - - -0.02464
    - -0.01056
    - 0.006567
    - 0.009029
  - - -0.1173
    - -0.006209
    - -0.002782
    - 0.000229
  - - -0.09151
    - 0.0005855
    - -0.0001577
    - -0.0003508
  - - -0.05662
    - -0.0008641
    - -0.0002347
    - 1.172e-05
  equation: H(3) + CO3(212) <=> OH(5) + CO2(12)
  note: "Reaction index: Chemkin #147; RMG #2695\nPDep reaction: PDepNetwork #152\n\
    Flux pairs: CO3(212), CO2(12); H(3), OH(5); \n"
  pressure-range:
  - 0.099 atm
  - 98.692 atm
  temperature-range:
  - 300.0
  - 2500.0
  type: Chebyshev
- data:
  - - 5.287
    - 1.213
    - -0.131
    - -0.03167
  - - 3.484
    - 0.2239
    - 0.08454
    - 0.007201
  - - -0.08411
    - -0.01115
    - 0.00626
    - 0.008926
  - - -0.1995
    - -0.006522
    - -0.002933
    - 0.0001857
  - - -0.125
    - 0.0004326
    - -0.0002239
    - -0.0003634
  - - -0.04115
    - -0.0009354
    - -0.0002602
    - 1.166e-05
  equation: H(3) + CO3(212) <=> CHO3(176)
  note: "Reaction index: Chemkin #148; RMG #2692\nPDep reaction: PDepNetwork #152\n\
    Flux pairs: H(3), CHO3(176); CO3(212), CHO3(176); \n"
  pressure-range:
  - 0.099 atm
  - 98.692 atm
  temperature-range:
  - 300.0
  - 2500.0
  type: Chebyshev
- equation: O2(2) + O[C]1OO1(205) <=> HO2(8) + CO3(212)
  note: "Reaction index: Chemkin #149; RMG #1789\nTemplate reaction: Disproportionation\n\
    Flux pairs: O[C]1OO1(205), CO3(212); O2(2), HO2(8); \nEstimated from node Root_N-4R->H_4CNOS-u1_1R!H->O_2R!H->C_Ext-4CNOS-R_N-Sp-5R!H=4CCNNOOSS_N-4CNOS->C\
    \ in family Disproportionation.\nMultiplied by reaction path degeneracy 2.0\n\
    Ea raised from 304.3 to 304.8 kJ/mol to match endothermicity of reaction.\n"
  rate-constant:
    A: 526352000000000.0
    Ea: 72.86
    b: -0.401
- data:
  - - 8.42
    - 1.212
    - -0.1314
    - -0.03173
  - - 3.215
    - 0.2224
    - 0.08379
    - 0.006981
  - - 0.1741
    - -0.01209
    - 0.005781
    - 0.008771
  - - 0.05038
    - -0.007011
    - -0.00317
    - 0.0001166
  - - 0.009556
    - 0.0002422
    - -0.0002984
    - -0.0003712
  - - 0.004453
    - -0.0009602
    - -0.0002479
    - 3.439e-05
  equation: H(3) + CO3(212) <=> O[C]1OO1(205)
  note: "Reaction index: Chemkin #150; RMG #2691\nPDep reaction: PDepNetwork #152\n\
    Flux pairs: H(3), O[C]1OO1(205); CO3(212), O[C]1OO1(205); \n"
  pressure-range:
  - 0.099 atm
  - 98.692 atm
  temperature-range:
  - 300.0
  - 2500.0
  type: Chebyshev
- equation: HO2(8) + O[C]1OO1(205) <=> H2O2(9) + CO3(212)
  note: "Reaction index: Chemkin #151; RMG #1807\nTemplate reaction: Disproportionation\n\
    Flux pairs: O[C]1OO1(205), CO3(212); HO2(8), H2O2(9); \nEstimated from node Root_N-4R->H_4CNOS-u1_1R!H->O_2R!H->C_Ext-4CNOS-R_N-Sp-5R!H=4CCNNOOSS_N-4CNOS->C_5R!H-u0_N-5R!H->C\
    \ in family Disproportionation.\n"
  rate-constant:
    A: 12100000000000.0
    Ea: 36.149
    b: 0.0
- equation: OH(5) + O[C]1OO1(205) <=> H2O(7) + CO3(212)
  note: "Reaction index: Chemkin #152; RMG #1814\nTemplate reaction: Disproportionation\n\
    Flux pairs: O[C]1OO1(205), CO3(212); OH(5), H2O(7); \nEstimated from node Root_N-4R->H_4CNOS-u1_1R!H->O_2R!H->C_N-4CNOS->C\
    \ in family Disproportionation.\n"
  rate-constant:
    A: 24100000000000.0
    Ea: 17.814
    b: 0.0
- equation: O(6) + O[C]1OO1(205) <=> OH(5) + CO3(212)
  note: "Reaction index: Chemkin #153; RMG #1817\nTemplate reaction: Disproportionation\n\
    Flux pairs: O[C]1OO1(205), CO3(212); O(6), OH(5); \nEstimated from node Root_N-4R->H_N-4CNOS-u1_1R!H->O_N-4CNOS->C\
    \ in family Disproportionation.\n"
  rate-constant:
    A: 199016000000000.0
    Ea: 28.828
    b: -0.226
- data:
  - - 5.314
    - -0.2565
    - -0.117
    - -0.02827
  - - 4.767
    - 0.2486
    - 0.09962
    - 0.01344
  - - 0.3774
    - -0.00586
    - 0.009575
    - 0.01069
  - - -0.02116
    - -0.006473
    - -0.00332
    - -0.000171
  - - -0.06279
    - -0.0002474
    - -0.0009558
    - -0.0009228
  - - -0.04027
    - -0.001374
    - -0.0007214
    - -0.0003327
  equation: H(3) + CO3(212) <=> O(6) + HOCO(13)
  note: "Reaction index: Chemkin #154; RMG #2694\nPDep reaction: PDepNetwork #152\n\
    Flux pairs: CO3(212), HOCO(13); H(3), O(6); \n"
  pressure-range:
  - 0.099 atm
  - 98.692 atm
  temperature-range:
  - 300.0
  - 2500.0
  type: Chebyshev
- data:
  - - 0.3646
    - 1.057
    - 0.144
    - -0.02099
  - - 8.707
    - 0.001901
    - -0.03679
    - 0.03158
  - - -0.2998
    - 0.05203
    - -0.01989
    - 0.007646
  - - -0.1616
    - 0.03225
    - -0.004153
    - -0.003642
  - - -0.08242
    - 0.008119
    - 0.003523
    - -0.003185
  - - -0.03501
    - -0.001781
    - 0.003094
    - -0.0007163
  equation: CO3(212) <=> O(6) + CO2(12)
  note: "Reaction index: Chemkin #155; RMG #1911\nPDep reaction: PDepNetwork #95\n\
    Flux pairs: CO3(212), O(6); CO3(212), CO2(12); \n"
  pressure-range:
  - 0.099 atm
  - 98.692 atm
  temperature-range:
  - 300.0
  - 2500.0
  type: Chebyshev
- equation: H(3) + O[C]1OO1(205) <=> H2(4) + CO3(212)
  note: "Reaction index: Chemkin #156; RMG #1883\nTemplate reaction: Disproportionation\n\
    Flux pairs: O[C]1OO1(205), CO3(212); H(3), H2(4); \nEstimated from node Root_4R->H_Sp-2R!H-1R!H_2R!H-u1_1R!H->O\
    \ in family Disproportionation.\n"
  rate-constant:
    A: 1151490000.0
    Ea: 24.625
    b: 1.378
- data:
  - - 13.26
    - -0.4103
    - -0.1727
    - -0.03264
  - - 0.06403
    - 0.1778
    - 0.05018
    - -0.007239
  - - -0.1241
    - -0.05675
    - -0.008071
    - 0.007987
  - - -0.09671
    - -0.04093
    - -0.0136
    - 0.001209
  - - -0.06793
    - -0.02063
    - -0.006392
    - 0.000538
  - - -0.04793
    - -0.0128
    - -0.002751
    - 0.001212
  equation: H(3) + [O][C]1OO1(213) <=> OH(5) + CO2(12)
  note: "Reaction index: Chemkin #157; RMG #1930\nPDep reaction: PDepNetwork #99\n\
    Flux pairs: [O][C]1OO1(213), CO2(12); H(3), OH(5); \n"
  pressure-range:
  - 0.099 atm
  - 98.692 atm
  temperature-range:
  - 300.0
  - 2500.0
  type: Chebyshev
- data:
  - - 9.367
    - 1.088
    - -0.1732
    - -0.03268
  - - 0.02115
    - 0.1758
    - 0.0494
    - -0.007329
  - - -0.186
    - -0.05824
    - -0.00863
    - 0.007932
  - - -0.1793
    - -0.04202
    - -0.01398
    - 0.00119
  - - -0.101
    - -0.02142
    - -0.006646
    - 0.0005404
  - - -0.03177
    - -0.01333
    - -0.002907
    - 0.001225
  equation: H(3) + [O][C]1OO1(213) <=> CHO3(176)
  note: "Reaction index: Chemkin #158; RMG #1927\nPDep reaction: PDepNetwork #99\n\
    Flux pairs: H(3), CHO3(176); [O][C]1OO1(213), CHO3(176); \n"
  pressure-range:
  - 0.099 atm
  - 98.692 atm
  temperature-range:
  - 300.0
  - 2500.0
  type: Chebyshev
- equation: '[O][C]1OO1(213) + O[CH]O(148) <=> O[C]1OO1(205) + HOCHO(1)'
  note: "Reaction index: Chemkin #159; RMG #1785\nTemplate reaction: Disproportionation\n\
    Flux pairs: [O][C]1OO1(213), O[C]1OO1(205); O[CH]O(148), HOCHO(1); \nEstimated\
    \ from node Root_N-4R->H_4CNOS-u1_1R!H->O_2R!H->C_Ext-4CNOS-R_N-Sp-5R!H=4CCNNOOSS_Ext-5R!H-R\
    \ in family Disproportionation.\nMultiplied by reaction path degeneracy 2.0\n"
  rate-constant:
    A: 36200000000000.0
    Ea: 0.0
    b: 0.0
- data:
  - - 12.62
    - 1.086
    - -0.1739
    - -0.03264
  - - -0.2477
    - 0.1716
    - 0.04786
    - -0.007436
  - - 0.06022
    - -0.06149
    - -0.009823
    - 0.007831
  - - 0.06428
    - -0.04442
    - -0.01481
    - 0.001152
  - - 0.03224
    - -0.02308
    - -0.007164
    - 0.0005594
  - - 0.01444
    - -0.01439
    - -0.003189
    - 0.001279
  equation: H(3) + [O][C]1OO1(213) <=> O[C]1OO1(205)
  note: "Reaction index: Chemkin #160; RMG #1926\nPDep reaction: PDepNetwork #99\n\
    Flux pairs: H(3), O[C]1OO1(205); [O][C]1OO1(213), O[C]1OO1(205); \n"
  pressure-range:
  - 0.099 atm
  - 98.692 atm
  temperature-range:
  - 300.0
  - 2500.0
  type: Chebyshev
- equation: '[O][C]1OO1(213) + HOCO(13) <=> CO2(12) + O[C]1OO1(205)'
  note: "Reaction index: Chemkin #161; RMG #1810\nTemplate reaction: Disproportionation\n\
    Flux pairs: [O][C]1OO1(213), O[C]1OO1(205); HOCO(13), CO2(12); \nEstimated from\
    \ node Root_N-4R->H_4CNOS-u1_1R!H->O_2R!H->C_Ext-4CNOS-R_N-Sp-5R!H=4CCNNOOSS_Ext-5R!H-R\
    \ in family Disproportionation.\n"
  rate-constant:
    A: 18100000000000.0
    Ea: 0.0
    b: 0.0
- equation: '[O][C]1OO1(213) + OCHO(64) <=> CO2(12) + O[C]1OO1(205)'
  note: "Reaction index: Chemkin #162; RMG #1811\nTemplate reaction: Disproportionation\n\
    Flux pairs: [O][C]1OO1(213), O[C]1OO1(205); OCHO(64), CO2(12); \nEstimated from\
    \ node Root_Ext-1R!H-R in family Disproportionation.\n"
  rate-constant:
    A: 9445080000.0
    Ea: 0.0
    b: 0.509
- data:
  - - 10.46
    - -0.3046
    - -0.1362
    - -0.03108
  - - 1.056
    - 0.2373
    - 0.08675
    - 0.005515
  - - 0.2819
    - -0.007035
    - 0.009377
    - 0.01011
  - - 0.0589
    - -0.005435
    - -0.001998
    - 0.0008375
  - - -0.01306
    - 0.0009877
    - 4.932e-05
    - -0.0002417
  - - -0.0261
    - -0.0006463
    - -0.0001128
    - 4.322e-05
  equation: O(6) + HOCO(13) <=> H(3) + [O][C]1OO1(213)
  note: "Reaction index: Chemkin #163; RMG #1831\nPDep reaction: PDepNetwork #87\n\
    Flux pairs: HOCO(13), [O][C]1OO1(213); O(6), H(3); \n"
  pressure-range:
  - 0.099 atm
  - 98.692 atm
  temperature-range:
  - 300.0
  - 2500.0
  type: Chebyshev
- data:
  - - 2.381
    - 0.09478
    - -0.05392
    - 0.002522
  - - 8.118
    - 0.1747
    - -0.05514
    - 0.009916
  - - 0.07669
    - 0.07844
    - -0.01599
    - 0.002314
  - - 0.03699
    - 0.008276
    - 0.0006407
    - -0.001188
  - - 0.03097
    - -0.01315
    - 0.003905
    - -0.0001718
  - - 0.02051
    - -0.01142
    - 0.001806
    - 0.0006985
  equation: O(6) + CO2(12) <=> [O][C]1OO1(213)
  note: "Reaction index: Chemkin #164; RMG #1873\nPDep reaction: PDepNetwork #76\n\
    Flux pairs: O(6), [O][C]1OO1(213); CO2(12), [O][C]1OO1(213); \n"
  pressure-range:
  - 0.099 atm
  - 98.692 atm
  temperature-range:
  - 300.0
  - 2500.0
  type: Chebyshev
- data:
  - - 10.06
    - 1.426
    - -0.04424
    - -0.01689
  - - -0.1215
    - 0.05455
    - 0.02551
    - 0.01095
  - - -0.1135
    - 0.03274
    - 0.01371
    - 0.006142
  - - -0.009085
    - 0.002405
    - -0.001509
    - 0.0008111
  - - -0.01183
    - 0.00122
    - -0.001662
    - 0.0002198
  - - -0.01273
    - 0.001688
    - -0.0008907
    - 5.379e-05
  equation: CO3(212) <=> [O][C]1OO1(213)
  note: "Reaction index: Chemkin #165; RMG #1910\nPDep reaction: PDepNetwork #95\n\
    Flux pairs: CO3(212), [O][C]1OO1(213); \n"
  pressure-range:
  - 0.099 atm
  - 98.692 atm
  temperature-range:
  - 300.0
  - 2500.0
  type: Chebyshev
- data:
  - - 13.66
    - -0.06636
    - -0.02713
    - -0.003512
  - - 0.2447
    - 0.08463
    - 0.03233
    - 0.002208
  - - 0.01547
    - -0.01544
    - -0.0029
    - 0.002462
  - - 0.005399
    - -0.003697
    - -0.002531
    - -0.001007
  - - 0.003625
    - 0.0003399
    - -0.0001489
    - -0.0003411
  - - 0.001399
    - 0.0001211
    - 0.0001189
    - 5.753e-05
  equation: H(3) + CO3(198) <=> OH(5) + CO2(12)
  note: "Reaction index: Chemkin #166; RMG #3797\nPDep reaction: PDepNetwork #210\n\
    Flux pairs: CO3(198), CO2(12); H(3), OH(5); \n"
  pressure-range:
  - 0.099 atm
  - 98.692 atm
  temperature-range:
  - 300.0
  - 2500.0
  type: Chebyshev
- data:
  - - 9.676
    - 1.434
    - -0.02716
    - -0.003513
  - - 0.2115
    - 0.08465
    - 0.03233
    - 0.002201
  - - -0.04417
    - -0.01541
    - -0.002883
    - 0.002466
  - - -0.07773
    - -0.003686
    - -0.002523
    - -0.001003
  - - -0.03051
    - 0.0003402
    - -0.0001482
    - -0.0003403
  - - 0.01663
    - 0.0001183
    - 0.0001175
    - 5.715e-05
  equation: H(3) + CO3(198) <=> CHO3(176)
  note: "Reaction index: Chemkin #167; RMG #3792\nPDep reaction: PDepNetwork #210\n\
    Flux pairs: H(3), CHO3(176); CO3(198), CHO3(176); \n"
  pressure-range:
  - 0.099 atm
  - 98.692 atm
  temperature-range:
  - 300.0
  - 2500.0
  type: Chebyshev
- data:
  - - 11.84
    - 1.304
    - -0.09756
    - -0.02949
  - - -0.9574
    - 0.1749
    - 0.07834
    - 0.0165
  - - -0.2747
    - -0.01152
    - 0.0007839
    - 0.005059
  - - -0.07782
    - -0.005125
    - -0.003083
    - -0.0009822
  - - -0.02202
    - -3.119e-05
    - -0.0004183
    - -0.000488
  - - -2.738e-05
    - -0.001312
    - -0.0006538
    - -0.0002215
  equation: H(3) + CO3(198) <=> O[C]1OO1(205)
  note: "Reaction index: Chemkin #168; RMG #3793\nPDep reaction: PDepNetwork #210\n\
    Flux pairs: H(3), O[C]1OO1(205); CO3(198), O[C]1OO1(205); \n"
  pressure-range:
  - 0.099 atm
  - 98.692 atm
  temperature-range:
  - 300.0
  - 2500.0
  type: Chebyshev
- data:
  - - 11.27
    - -0.06318
    - -0.02597
    - -0.003472
  - - 0.6333
    - 0.08291
    - 0.03205
    - 0.002514
  - - 0.3313
    - -0.01707
    - -0.003763
    - 0.002218
  - - 0.1291
    - -0.003963
    - -0.002772
    - -0.00117
  - - 0.04556
    - 0.0005686
    - -4.831e-05
    - -0.0003334
  - - 0.01374
    - 0.0003246
    - 0.0002332
    - 0.0001008
  equation: H(3) + CO3(198) <=> O(6) + HOCO(13)
  note: "Reaction index: Chemkin #169; RMG #3796\nPDep reaction: PDepNetwork #210\n\
    Flux pairs: CO3(198), HOCO(13); H(3), O(6); \n"
  pressure-range:
  - 0.099 atm
  - 98.692 atm
  temperature-range:
  - 300.0
  - 2500.0
  type: Chebyshev
- data:
  - - 8.514
    - 1.105
    - 0.1183
    - -0.01321
  - - 1.079
    - 0.06289
    - -0.06595
    - 0.0352
  - - -0.03198
    - 0.05928
    - -0.02057
    - 0.004137
  - - -0.09705
    - 0.01591
    - 0.003338
    - -0.005355
  - - -0.04098
    - -0.003121
    - 0.007433
    - -0.002602
  - - -0.009803
    - -0.005027
    - 0.003855
    - 0.0001104
  equation: CO3(198) <=> O(6) + CO2(12)
  note: "Reaction index: Chemkin #170; RMG #1920\nPDep reaction: PDepNetwork #97\n\
    Flux pairs: CO3(198), O(6); CO3(198), CO2(12); \n"
  pressure-range:
  - 0.099 atm
  - 98.692 atm
  temperature-range:
  - 300.0
  - 2500.0
  type: Chebyshev
- data:
  - - 8.035
    - 2.54
    - 0.1584
    - -0.0281
  - - -0.5953
    - -0.04837
    - -0.01111
    - 0.02647
  - - -0.4086
    - 0.03953
    - -0.0155
    - 0.009058
  - - -0.2003
    - 0.03982
    - -0.008443
    - -0.001948
  - - -0.1066
    - 0.0164
    - 0.0002049
    - -0.003043
  - - -0.04785
    - 0.001466
    - 0.002236
    - -0.001181
  equation: CO3(198) <=> CO3(212)
  note: "Reaction index: Chemkin #171; RMG #1922\nPDep reaction: PDepNetwork #97\n\
    Flux pairs: CO3(198), CO3(212); \n"
  pressure-range:
  - 0.099 atm
  - 98.692 atm
  temperature-range:
  - 300.0
  - 2500.0
  type: Chebyshev
- equation: HO2(8) + CO3(198) <=> O2(2) + CHO3(176)
  note: "Reaction index: Chemkin #172; RMG #1894\nTemplate reaction: H_Abstraction\n\
    Flux pairs: HO2(8), O2(2); CO3(198), CHO3(176); \nEstimated using average of templates\
    \ [X_H;O_rad/OneDeC] + [Orad_O_H;O_sec_rad] for rate rule [Orad_O_H;O_rad/OneDeC]\n\
    Euclidian distance = 2.0\nMultiplied by reaction path degeneracy 3.0\nfamily:\
    \ H_Abstraction\n"
  rate-constant:
    A: 9478.99
    Ea: 8.568
    b: 2.302
- equation: CO3(198) + HOCO(13) <=> CO2(12) + CHO3(176)
  note: "Reaction index: Chemkin #173; RMG #1897\nTemplate reaction: Disproportionation\n\
    Flux pairs: CO3(198), CHO3(176); HOCO(13), CO2(12); \nEstimated from node Root_N-4R->H_4CNOS-u1_1R!H->O_2R!H->C_Ext-4CNOS-R_N-Sp-5R!H=4CCNNOOSS_Ext-5R!H-R\
    \ in family Disproportionation.\nMultiplied by reaction path degeneracy 3.0\n"
  rate-constant:
    A: 54300000000000.0
    Ea: 0.0
    b: 0.0
- equation: CO3(198) + OCHO(64) <=> CO2(12) + CHO3(176)
  note: "Reaction index: Chemkin #174; RMG #1898\nTemplate reaction: Disproportionation\n\
    Flux pairs: CO3(198), CHO3(176); OCHO(64), CO2(12); \nEstimated from node Root_Ext-1R!H-R\
    \ in family Disproportionation.\nMultiplied by reaction path degeneracy 3.0\n"
  rate-constant:
    A: 28335240000.0
    Ea: 0.0
    b: 0.509
- data:
  - - 10.17
    - 1.542
    - -0.03612
    - -0.0005988
  - - -0.4251
    - 0.1051
    - -0.03366
    - 0.008504
  - - -0.1184
    - 0.05918
    - -0.01269
    - 0.004339
  - - -0.0382
    - 0.01435
    - -0.002577
    - 0.0002094
  - - -0.005305
    - -0.003924
    - 0.00181
    - -0.0002367
  - - 0.003781
    - -0.006586
    - 0.00166
    - 0.0001539
  equation: CO3(198) <=> [O][C]1OO1(213)
  note: "Reaction index: Chemkin #175; RMG #1923\nPDep reaction: PDepNetwork #97\n\
    Flux pairs: CO3(198), [O][C]1OO1(213); \n"
  pressure-range:
  - 0.099 atm
  - 98.692 atm
  temperature-range:
  - 300.0
  - 2500.0
  type: Chebyshev
- equation: OH(5) + [O][C]1OO1(213) <=> OH(5) + CO3(212)
  note: "Reaction index: Chemkin #176; RMG #1915\nTemplate reaction: R_Recombination\n\
    Flux pairs: [O][C]1OO1(213), OH(5); OH(5), OH(5); \nEstimated from node Root_N-1R->H_N-1CNOS->N_1COS->O_Ext-1O-R_N-2R->C_N-3R!H->N_2OS->O\
    \ in family R_Recombination.\nEa raised from 65.3 to 66.1 kJ/mol to match endothermicity\
    \ of reaction.\n"
  rate-constant:
    A: 20000000000000.0
    Ea: 15.809
    b: 0.0
- data:
  - - 8.72
    - -0.2665
    - -0.1207
    - -0.0284
  - - 4.552
    - 0.2393
    - 0.09291
    - 0.01003
  - - 0.51
    - -0.004823
    - 0.009688
    - 0.01023
  - - 0.1248
    - -0.003545
    - -0.001496
    - 0.0006358
  - - 0.01437
    - 0.001071
    - -0.0001056
    - -0.000483
  - - -0.008733
    - -0.0009953
    - -0.0004737
    - -0.0002008
  equation: H(3) + CO3(212) <=> H(3) + [O][C]1OO1(213)
  note: "Reaction index: Chemkin #177; RMG #2693\nPDep reaction: PDepNetwork #152\n\
    Flux pairs: CO3(212), [O][C]1OO1(213); H(3), H(3); \n"
  pressure-range:
  - 0.099 atm
  - 98.692 atm
  temperature-range:
  - 300.0
  - 2500.0
  type: Chebyshev
- data:
  - - 12.96
    - -0.1878
    - -0.09353
    - -0.02819
  - - -0.03237
    - 0.181
    - 0.08226
    - 0.01836
  - - -0.04542
    - -0.009904
    - 0.001803
    - 0.005591
  - - -0.02182
    - -0.004794
    - -0.002928
    - -0.0009389
  - - -0.01846
    - 8.349e-05
    - -0.0003859
    - -0.0005059
  - - -0.01501
    - -0.001162
    - -0.0005942
    - -0.0002205
  equation: H(3) + CO3(198) <=> H(3) + [O][C]1OO1(213)
  note: "Reaction index: Chemkin #178; RMG #3800\nPDep reaction: PDepNetwork #210\n\
    Flux pairs: CO3(198), [O][C]1OO1(213); H(3), H(3); \n"
  pressure-range:
  - 0.099 atm
  - 98.692 atm
  temperature-range:
  - 300.0
  - 2500.0
  type: Chebyshev
- Troe:
    A: 0.103
    T1: 10900.0
    T2: 4550.0
    T3: 139.0
  efficiencies:
    CO(11): 1.5
    CO2(12): 3.0
    H2(4): 2.0
    H2O(7): 15.0
    He: 1.3
    N2: 1.5
    O2(2): 1.5
  equation: HCO(15) (+M) <=> H(3) + CO(11) (+M)
  high-P-rate-constant:
    A: 4.9e+16
    Ea: 19.724
    b: -0.93
  low-P-rate-constant:
    A: 7.4e+21
    Ea: 19.383
    b: -2.36
  note: "Reaction index: Chemkin #179; RMG #76\nLibrary reaction: NOx2018\nFlux pairs:\
    \ HCO(15), H(3); HCO(15), CO(11); \nReaction library: 'NOx2018'\n"
  type: falloff
- equation: H(3) + HCO(15) <=> H2(4) + CO(11)
  note: "Reaction index: Chemkin #180; RMG #77\nLibrary reaction: NOx2018\nFlux pairs:\
    \ HCO(15), CO(11); H(3), H2(4); \n"
  rate-constant:
    A: 110000000000000.0
    Ea: 0.0
    b: 0.0
- equation: O(6) + HCO(15) <=> OH(5) + CO(11)
  note: "Reaction index: Chemkin #181; RMG #78\nLibrary reaction: NOx2018\nFlux pairs:\
    \ HCO(15), CO(11); O(6), OH(5); \n"
  rate-constant:
    A: 30000000000000.0
    Ea: 0.0
    b: 0.0
- equation: O(6) + HCO(15) <=> H(3) + CO2(12)
  note: "Reaction index: Chemkin #182; RMG #79\nLibrary reaction: NOx2018\nFlux pairs:\
    \ HCO(15), CO2(12); O(6), H(3); \n"
  rate-constant:
    A: 30000000000000.0
    Ea: 0.0
    b: 0.0
- equation: OH(5) + HCO(15) <=> H2O(7) + CO(11)
  note: "Reaction index: Chemkin #183; RMG #80\nLibrary reaction: NOx2018\nFlux pairs:\
    \ HCO(15), CO(11); OH(5), H2O(7); \n"
  rate-constant:
    A: 110000000000000.0
    Ea: 0.0
    b: 0.0
- equation: O2(2) + HCO(15) <=> HO2(8) + CO(11)
  note: "Reaction index: Chemkin #184; RMG #81\nLibrary reaction: NOx2018\nFlux pairs:\
    \ HCO(15), CO(11); O2(2), HO2(8); \n"
  rate-constant:
    A: 6900000.0
    Ea: -1.369
    b: 1.9
- equation: HO2(8) + HCO(15) <=> H(3) + OH(5) + CO2(12)
  note: "Reaction index: Chemkin #185; RMG #82\nLibrary reaction: NOx2018\nFlux pairs:\
    \ HCO(15), CO2(12); HO2(8), H(3); HO2(8), OH(5); \n"
  rate-constant:
    A: 30000000000000.0
    Ea: 0.0
    b: 0.0
- data:
  - - 11.46
    - 1.469
    - -0.01857
    - -0.008219
  - - -0.7044
    - 0.03024
    - 0.01775
    - 0.007666
  - - -0.2516
    - -0.0003223
    - -7.813e-06
    - 0.0001625
  - - -0.1092
    - -0.0003945
    - -0.0002371
    - -0.0001059
  - - -0.05073
    - -7.163e-05
    - -4.828e-05
    - -2.663e-05
  - - -0.02217
    - -0.0001033
    - -6.25e-05
    - -2.878e-05
  equation: OH(5) + HCO(15) <=> HOCHO(1)
  note: "Reaction index: Chemkin #186; RMG #2500\nPDep reaction: PDepNetwork #140\n\
    Flux pairs: OH(5), HOCHO(1); HCO(15), HOCHO(1); \n"
  pressure-range:
  - 0.099 atm
  - 98.692 atm
  temperature-range:
  - 300.0
  - 2500.0
  type: Chebyshev
- equation: HCO(15) + OCHO(64) <=> CO(11) + HOCHO(1)
  note: "Reaction index: Chemkin #187; RMG #1415\nTemplate reaction: CO_Disproportionation\n\
    Flux pairs: OCHO(64), HOCHO(1); HCO(15), CO(11); \nEstimated from node Root_N-4R->N_N-4BrCClFHIOPSSi->H_Ext-4CO-R_5R!H->C_Sp-5C-4CO_N-4CO->C\
    \ in family CO_Disproportionation.\nMultiplied by reaction path degeneracy 2.0\n"
  rate-constant:
    A: 180600000000000.0
    Ea: 0.0
    b: 0.0
- equation: HCO(15) + HOCO(13) <=> CO(11) + HOCHO(1)
  note: "Reaction index: Chemkin #188; RMG #1416\nTemplate reaction: CO_Disproportionation\n\
    Flux pairs: HOCO(13), HOCHO(1); HCO(15), CO(11); \nEstimated from node Root_N-4R->N_N-4BrCClFHIOPSSi->H_Ext-4CO-R_N-5R!H->C_5BrClFINOPSSi->O_4CO->C_Sp-5O-4C\
    \ in family CO_Disproportionation.\n"
  rate-constant:
    A: 10000000000000.0
    Ea: 0.0
    b: 0.0
- data:
  - - 12.65
    - -0.0305
    - -0.01811
    - -0.008018
  - - 0.0006389
    - 0.03045
    - 0.01789
    - 0.007741
  - - -0.009886
    - -0.0004457
    - -8.035e-05
    - 0.0001312
  - - -0.006125
    - -0.000526
    - -0.0003173
    - -0.0001433
  - - -0.003041
    - -0.0001496
    - -9.614e-05
    - -4.925e-05
  - - -0.002349
    - -0.0001355
    - -8.242e-05
    - -3.835e-05
  equation: OH(5) + HCO(15) <=> H2(4) + CO2(12)
  note: "Reaction index: Chemkin #189; RMG #2502\nPDep reaction: PDepNetwork #140\n\
    Flux pairs: HCO(15), CO2(12); OH(5), H2(4); \n"
  pressure-range:
  - 0.099 atm
  - 98.692 atm
  temperature-range:
  - 300.0
  - 2500.0
  type: Chebyshev
- equation: HO2(8) + HCO(15) <=> H2O2(9) + CO(11)
  note: "Reaction index: Chemkin #190; RMG #1546\nTemplate reaction: CO_Disproportionation\n\
    Flux pairs: HO2(8), H2O2(9); HCO(15), CO(11); \nEstimated from node Root_N-4R->N_N-4BrCClFHIOPSSi->H_Ext-4CO-R_N-5R!H->C_5BrClFINOPSSi->O_N-4CO->C\
    \ in family CO_Disproportionation.\n"
  rate-constant:
    A: 51200000000000.0
    Ea: 0.0
    b: 0.0
- data:
  - - 9.128
    - 1.486
    - -0.008643
    - -0.004016
  - - 0.138
    - 0.003761
    - 0.002282
    - 0.001055
  - - -0.04338
    - 0.002162
    - 0.001306
    - 0.0005979
  - - -0.004066
    - 0.0006586
    - 0.0003991
    - 0.000184
  - - 0.02331
    - 2.007e-05
    - 1.333e-05
    - 7.22e-06
  - - 0.01698
    - -4.015e-06
    - -1.823e-06
    - -2.753e-07
  equation: O(6) + HCO(15) <=> HOCO(13)
  note: "Reaction index: Chemkin #191; RMG #3185\nPDep reaction: PDepNetwork #179\n\
    Flux pairs: O(6), HOCO(13); HCO(15), HOCO(13); \n"
  pressure-range:
  - 0.099 atm
  - 98.692 atm
  temperature-range:
  - 300.0
  - 2500.0
  type: Chebyshev
- data:
  - - 9.72
    - 1.488
    - -0.007594
    - -0.003522
  - - 0.3859
    - 0.002303
    - 0.001389
    - 0.0006351
  - - 0.04181
    - 0.002147
    - 0.001296
    - 0.0005929
  - - 0.001038
    - 0.0007068
    - 0.0004286
    - 0.0001979
  - - -0.0009877
    - 8.518e-05
    - 5.321e-05
    - 2.601e-05
  - - -0.0008832
    - 2.885e-06
    - 2.439e-06
    - 1.765e-06
  equation: O(6) + HCO(15) <=> OCHO(64)
  note: "Reaction index: Chemkin #192; RMG #3184\nPDep reaction: PDepNetwork #179\n\
    Flux pairs: O(6), OCHO(64); HCO(15), OCHO(64); \n"
  pressure-range:
  - 0.099 atm
  - 98.692 atm
  temperature-range:
  - 300.0
  - 2500.0
  type: Chebyshev
- equation: HCO(15) + CHO4(166) <=> CO(11) + CH2O4(173)
  note: "Reaction index: Chemkin #193; RMG #1703\nTemplate reaction: CO_Disproportionation\n\
    Flux pairs: CHO4(166), CH2O4(173); HCO(15), CO(11); \nEstimated from node Root_N-4R->N_N-4BrCClFHIOPSSi->H_Ext-4CO-R_N-5R!H->C_5BrClFINOPSSi->O_N-4CO->C\
    \ in family CO_Disproportionation.\n"
  rate-constant:
    A: 51200000000000.0
    Ea: 0.0
    b: 0.0
- equation: '[O][C]1OO1(213) + HCO(15) <=> CO(11) + O[C]1OO1(205)'
  note: "Reaction index: Chemkin #194; RMG #1806\nTemplate reaction: CO_Disproportionation\n\
    Flux pairs: [O][C]1OO1(213), O[C]1OO1(205); HCO(15), CO(11); \nEstimated from\
    \ node Root_N-4R->N_N-4BrCClFHIOPSSi->H_Ext-4CO-R_5R!H->C_Sp-5C-4CO in family\
    \ CO_Disproportionation.\n"
  rate-constant:
    A: 62305500000000.0
    Ea: 0.0
    b: 0.0
- data:
  - - 10.4
    - -0.02815
    - -0.01673
    - -0.007415
  - - -0.8733
    - 0.03018
    - 0.01777
    - 0.007732
  - - -0.09871
    - -0.001348
    - -0.0006234
    - -0.0001154
  - - -0.02993
    - -0.001006
    - -0.0006131
    - -0.0002841
  - - -0.01946
    - -0.0002796
    - -0.0001776
    - -8.935e-05
  - - -0.0123
    - -0.0001188
    - -7.327e-05
    - -3.507e-05
  equation: OH(5) + HCO(15) <=> H(3) + HOCO(13)
  note: "Reaction index: Chemkin #195; RMG #2504\nPDep reaction: PDepNetwork #140\n\
    Flux pairs: HCO(15), HOCO(13); OH(5), H(3); \n"
  pressure-range:
  - 0.099 atm
  - 98.692 atm
  temperature-range:
  - 300.0
  - 2500.0
  type: Chebyshev
- equation: HCO(15) + CHO3(176) <=> CO(11) + CH2O3(182)
  note: "Reaction index: Chemkin #196; RMG #1845\nTemplate reaction: CO_Disproportionation\n\
    Flux pairs: CHO3(176), CH2O3(182); HCO(15), CO(11); \nEstimated from node Root_N-4R->N_N-4BrCClFHIOPSSi->H_Ext-4CO-R_5R!H->C_Sp-5C-4CO_N-4CO->C\
    \ in family CO_Disproportionation.\nMultiplied by reaction path degeneracy 2.0\n"
  rate-constant:
    A: 180600000000000.0
    Ea: 0.0
    b: 0.0
- equation: CHO3(176) + HOCHO(1) <=> HOCO(13) + CH2O3(182)
  note: "Reaction index: Chemkin #197; RMG #1956\nTemplate reaction: H_Abstraction\n\
    Flux pairs: HOCHO(1), HOCO(13); CHO3(176), CH2O3(182); \nEstimated using template\
    \ [CO/H/NonDe;O_sec_rad] for rate rule [CO/H/NonDe;O_rad/OneDeC]\nEuclidian distance\
    \ = 2.0\nMultiplied by reaction path degeneracy 2.0\nfamily: H_Abstraction\n"
  rate-constant:
    A: 1968453000.0
    Ea: 12.422
    b: 1.062
- equation: O[C]1OO1(205) + O[C]1OO1(205) <=> CO3(212) + OC1OO1(206)
  note: "Reaction index: Chemkin #198; RMG #1966\nTemplate reaction: Disproportionation\n\
    Flux pairs: O[C]1OO1(205), CO3(212); O[C]1OO1(205), OC1OO1(206); \nEstimated from\
    \ node Root_N-4R->H_4CNOS-u1_1R!H->O_2R!H->C_Ext-4CNOS-R_N-Sp-5R!H=4CCNNOOSS_Ext-5R!H-R\
    \ in family Disproportionation.\nEa raised from 548.3 to 550.9 kJ/mol to match\
    \ endothermicity of reaction.\n"
  rate-constant:
    A: 18100000000000.0
    Ea: 131.68
    b: 0.0
- equation: '[O][C]1OO1(213) + O[C]1OO1(205) <=> CO3(212) + O[C]1OO1(205)'
  note: "Reaction index: Chemkin #199; RMG #1967\nTemplate reaction: Disproportionation\n\
    Flux pairs: O[C]1OO1(205), CO3(212); [O][C]1OO1(213), O[C]1OO1(205); \nEstimated\
    \ from node Root_N-4R->H_4CNOS-u1_1R!H->O_2R!H->C_Ext-4CNOS-R_N-Sp-5R!H=4CCNNOOSS_Ext-5R!H-R\
    \ in family Disproportionation.\n"
  rate-constant:
    A: 18100000000000.0
    Ea: 22.632
    b: 0.0
- data:
  - - 12.67
    - -0.3209
    - -0.1279
    - -0.02071
  - - 1.333
    - 0.3054
    - 0.1085
    - 0.00813
  - - 0.2658
    - 0.03744
    - 0.02493
    - 0.01039
  - - 0.06136
    - -0.01824
    - -0.003696
    - 0.002285
  - - 0.01869
    - -0.009819
    - -0.004974
    - -0.001229
  - - 0.007239
    - -0.003647
    - -0.002273
    - -0.0009605
  equation: O(6) + CO3(212) <=> O(6) + [O][C]1OO1(213)
  note: "Reaction index: Chemkin #200; RMG #2405\nPDep reaction: PDepNetwork #130\n\
    Flux pairs: CO3(212), [O][C]1OO1(213); O(6), O(6); \n"
  pressure-range:
  - 0.099 atm
  - 98.692 atm
  temperature-range:
  - 300.0
  - 2500.0
  type: Chebyshev
- data:
  - - 0.68
    - 1.381
    - -0.06125
    - -0.02011
  - - 3.375
    - 0.1476
    - 0.07292
    - 0.02126
  - - -0.1257
    - -0.03139
    - -0.01192
    - -0.000524
  - - -0.02662
    - -0.005881
    - -0.004784
    - -0.002803
  - - -0.007012
    - 1.235e-05
    - -3.823e-07
    - -0.0001185
  - - -0.01638
    - 0.002456
    - 0.001252
    - 0.0004148
  equation: OH(5) + [O][C]1OO1(213) <=> CHO4(166)
  note: "Reaction index: Chemkin #201; RMG #2001\nPDep reaction: PDepNetwork #98\n\
    Flux pairs: OH(5), CHO4(166); [O][C]1OO1(213), CHO4(166); \n"
  pressure-range:
  - 0.099 atm
  - 98.692 atm
  temperature-range:
  - 300.0
  - 2500.0
  type: Chebyshev
- data:
  - - 6.183
    - -1.141e-06
    - -6.998e-07
    - -3.305e-07
  - - 4.655
    - 1.411e-06
    - 8.654e-07
    - 4.088e-07
  - - 0.1887
    - -3.652e-07
    - -2.24e-07
    - -1.058e-07
  - - 0.04913
    - 8.486e-08
    - 5.205e-08
    - 2.458e-08
  - - 0.01198
    - -1.973e-08
    - -1.21e-08
    - -5.715e-09
  - - 0.005542
    - 2.842e-09
    - 1.743e-09
    - 8.232e-10
  equation: OH(5) + [O][C]1OO1(213) <=> O(6) + O[C]1OO1(205)
  note: "Reaction index: Chemkin #202; RMG #2002\nPDep reaction: PDepNetwork #98\n\
    Flux pairs: [O][C]1OO1(213), O[C]1OO1(205); OH(5), O(6); \n"
  pressure-range:
  - 0.099 atm
  - 98.692 atm
  temperature-range:
  - 300.0
  - 2500.0
  type: Chebyshev
- data:
  - - 3.949
    - -0.1344
    - -0.07498
    - -0.02918
  - - 2.985
    - 0.1641
    - 0.08961
    - 0.03317
  - - 0.9274
    - -0.02864
    - -0.01315
    - -0.002687
  - - 0.3204
    - 0.0005423
    - -0.0005928
    - -0.0009379
  - - 0.1216
    - -0.0007266
    - -0.000328
    - -9.311e-05
  - - 0.04821
    - -0.0006263
    - -0.0004265
    - -0.0002287
  equation: OH(5) + CO3(212) <=> OH(5) + [O][C]1OO1(213)
  note: "Reaction index: Chemkin #203; RMG #2541\nPDep reaction: PDepNetwork #120\n\
    Flux pairs: CO3(212), [O][C]1OO1(213); OH(5), OH(5); \n"
  pressure-range:
  - 0.099 atm
  - 98.692 atm
  temperature-range:
  - 300.0
  - 2500.0
  type: Chebyshev
- data:
  - - 8.122
    - -0.05579
    - -0.03135
    - -0.0124
  - - 1.791
    - 0.07569
    - 0.04183
    - 0.01592
  - - 0.4224
    - -0.02146
    - -0.01084
    - -0.003238
  - - 0.1015
    - -0.0001267
    - -0.0007487
    - -0.0008577
  - - 0.01798
    - -0.0001439
    - 2.918e-05
    - 8.321e-05
  - - 0.01186
    - 0.0009006
    - 0.0004807
    - 0.0001757
  equation: O(6) + CHO3(176) <=> OH(5) + [O][C]1OO1(213)
  note: "Reaction index: Chemkin #204; RMG #2546\nPDep reaction: PDepNetwork #122\n\
    Flux pairs: CHO3(176), [O][C]1OO1(213); O(6), OH(5); \n"
  pressure-range:
  - 0.099 atm
  - 98.692 atm
  temperature-range:
  - 300.0
  - 2500.0
  type: Chebyshev
- data:
  - - 1.105
    - -0.1079
    - -0.05603
    - -0.01869
  - - 4.304
    - 0.1398
    - 0.06997
    - 0.02116
  - - 0.0002373
    - -0.03402
    - -0.01387
    - -0.001575
  - - -0.06531
    - -0.004747
    - -0.004256
    - -0.002724
  - - -0.04724
    - 0.0007126
    - 0.0004395
    - 9.43e-05
  - - -0.01869
    - 0.00223
    - 0.001179
    - 0.0004301
  equation: OH(5) + [O][C]1OO1(213) <=> HO2(8) + CO2(12)
  note: "Reaction index: Chemkin #205; RMG #2005\nPDep reaction: PDepNetwork #98\n\
    Flux pairs: [O][C]1OO1(213), CO2(12); OH(5), HO2(8); \n"
  pressure-range:
  - 0.099 atm
  - 98.692 atm
  temperature-range:
  - 300.0
  - 2500.0
  type: Chebyshev
- data:
  - - 4.209
    - -0.1143
    - -0.05873
    - -0.01912
  - - 4.575
    - 0.1486
    - 0.07369
    - 0.02177
  - - 0.2329
    - -0.03206
    - -0.01223
    - -0.0005941
  - - 0.05913
    - -0.005642
    - -0.004737
    - -0.00285
  - - 0.01455
    - -0.0006461
    - -0.0003578
    - -0.0002555
  - - 0.006569
    - 0.002069
    - 0.001012
    - 0.0003016
  equation: O2(2) + HOCO(13) <=> OH(5) + [O][C]1OO1(213)
  note: "Reaction index: Chemkin #206; RMG #2525\nPDep reaction: PDepNetwork #47\n\
    Flux pairs: HOCO(13), [O][C]1OO1(213); O2(2), OH(5); \n"
  pressure-range:
  - 0.099 atm
  - 98.692 atm
  temperature-range:
  - 300.0
  - 2500.0
  type: Chebyshev
- equation: CHO3(176) + OC1OO1(206) <=> O[C]1OO1(205) + CH2O3(182)
  note: "Reaction index: Chemkin #207; RMG #2019\nTemplate reaction: H_Abstraction\n\
    Flux pairs: OC1OO1(206), O[C]1OO1(205); CHO3(176), CH2O3(182); \nEstimated using\
    \ template [C/H/NonDe;O_sec_rad] for rate rule [C/H/O3;O_rad/OneDeC]\nEuclidian\
    \ distance = 2.8284271247461903\nMultiplied by reaction path degeneracy 2.0\n\
    family: H_Abstraction\n"
  rate-constant:
    A: 461302500000.0
    Ea: 12.858
    b: 0.0
- equation: CO3(198) + HCO(15) <=> CO(11) + CHO3(176)
  note: "Reaction index: Chemkin #208; RMG #2020\nTemplate reaction: CO_Disproportionation\n\
    Flux pairs: CO3(198), CHO3(176); HCO(15), CO(11); \nEstimated from node Root_N-4R->N_N-4BrCClFHIOPSSi->H_Ext-4CO-R_5R!H->C_Sp-5C-4CO_N-4CO->C\
    \ in family CO_Disproportionation.\nMultiplied by reaction path degeneracy 3.0\n"
  rate-constant:
    A: 270900000000000.0
    Ea: 0.0
    b: 0.0
- data:
  - - 5.228
    - -0.3091
    - -0.1332
    - -0.02781
  - - 5.35
    - 0.2863
    - 0.1008
    - 0.004338
  - - 0.1963
    - -0.01794
    - 0.009593
    - 0.01269
  - - 0.06467
    - -0.00656
    - -0.004209
    - -0.000239
  - - 0.01178
    - 0.001805
    - 4.95e-05
    - -0.0006993
  - - -0.0008165
    - 0.0008987
    - 0.000549
    - 0.0001286
  duplicate: true
  equation: OH(5) + CO3(212) <=> HO2(8) + CO2(12)
  note: "Reaction index: Chemkin #209; RMG #2244\nPDep reaction: PDepNetwork #119\n\
    Flux pairs: CO3(212), CO2(12); OH(5), HO2(8); \n"
  pressure-range:
  - 0.099 atm
  - 98.692 atm
  temperature-range:
  - 300.0
  - 2500.0
  type: Chebyshev
- data:
  - - 13.65
    - -0.06399
    - -0.03673
    - -0.01517
  - - 0.05345
    - 0.06204
    - 0.03467
    - 0.01347
  - - -0.03088
    - -0.002847
    - -0.0008166
    - 0.0003753
  - - -0.01495
    - -0.0007864
    - -0.0005166
    - -0.0002549
  - - -0.009485
    - -0.0001356
    - -9.527e-05
    - -5.671e-05
  - - -0.005853
    - -2.953e-05
    - -2.036e-05
    - -1.186e-05
  equation: OH(5) + CO3(198) <=> HO2(8) + CO2(12)
  note: "Reaction index: Chemkin #210; RMG #2492\nPDep reaction: PDepNetwork #139\n\
    Flux pairs: CO3(198), CO2(12); OH(5), HO2(8); \n"
  pressure-range:
  - 0.099 atm
  - 98.692 atm
  temperature-range:
  - 300.0
  - 2500.0
  type: Chebyshev
- equation: OH(5) + CHO3(176) <=> H2O(7) + CO3(198)
  note: "Reaction index: Chemkin #211; RMG #2051\nTemplate reaction: H_Abstraction\n\
    Flux pairs: OH(5), H2O(7); CHO3(176), CO3(198); \nFrom training reaction 692 used\
    \ for O/H/OneDeC;O_pri_rad\nExact match found for rate rule [O/H/OneDeC;O_pri_rad]\n\
    Euclidian distance = 0\nfamily: H_Abstraction\nEa raised from -1.0 to 40.8 kJ/mol\
    \ to match endothermicity of reaction.\n"
  rate-constant:
    A: 1200000.0
    Ea: 9.759
    b: 2.0
- data:
  - - 13.3
    - -0.02923
    - -0.01724
    - -0.007525
  - - 0.5813
    - 0.0383
    - 0.02239
    - 0.009597
  - - 0.142
    - -0.009741
    - -0.005429
    - -0.002084
  - - 0.05499
    - 3.462e-05
    - -0.0001346
    - -0.000196
  - - 0.0232
    - -5.343e-05
    - -1.232e-05
    - 9.365e-06
  - - 0.01002
    - -5.212e-05
    - -3.256e-05
    - -1.516e-05
  equation: H(3) + CHO4(166) <=> OH(5) + CHO3(176)
  note: "Reaction index: Chemkin #212; RMG #3736\nPDep reaction: PDepNetwork #202\n\
    Flux pairs: CHO4(166), CHO3(176); H(3), OH(5); \n"
  pressure-range:
  - 0.099 atm
  - 98.692 atm
  temperature-range:
  - 300.0
  - 2500.0
  type: Chebyshev
- data:
  - - 11.24
    - -0.0007745
    - -0.0004747
    - -0.0002239
  - - 0.4008
    - 0.0003145
    - 0.0001927
    - 9.084e-05
  - - 0.03115
    - -0.0001952
    - -0.0001196
    - -5.634e-05
  - - -0.008652
    - -0.000116
    - -7.112e-05
    - -3.354e-05
  - - -0.005521
    - -5.943e-05
    - -3.641e-05
    - -1.717e-05
  - - -0.0002124
    - -2.961e-05
    - -1.813e-05
    - -8.54e-06
  equation: OH(5) + CO3(179) <=> O2(2) + HOCO(13)
  note: "Reaction index: Chemkin #213; RMG #3865\nPDep reaction: PDepNetwork #216\n\
    Flux pairs: CO3(179), HOCO(13); OH(5), O2(2); \n"
  pressure-range:
  - 0.099 atm
  - 98.692 atm
  temperature-range:
  - 300.0
  - 2500.0
  type: Chebyshev
- data:
  - - 10.13
    - -0.001088
    - -0.0006639
    - -0.0003104
  - - 0.302
    - 0.0002722
    - 0.0001655
    - 7.686e-05
  - - 0.04386
    - -7.815e-05
    - -4.94e-05
    - -2.468e-05
  - - -0.00472
    - -4.96e-05
    - -3.068e-05
    - -1.474e-05
  - - -0.002445
    - -3.986e-05
    - -2.427e-05
    - -1.13e-05
  - - 0.003094
    - -2.648e-05
    - -1.609e-05
    - -7.463e-06
  duplicate: true
  equation: OH(5) + CO3(179) <=> HO2(8) + CO2(12)
  note: "Reaction index: Chemkin #214; RMG #3863\nPDep reaction: PDepNetwork #216\n\
    Flux pairs: CO3(179), CO2(12); OH(5), HO2(8); \n"
  pressure-range:
  - 0.099 atm
  - 98.692 atm
  temperature-range:
  - 300.0
  - 2500.0
  type: Chebyshev
- data:
  - - 8.138
    - 1.499
    - -0.0004766
    - -0.0002249
  - - -0.05241
    - 0.0003121
    - 0.0001912
    - 9.014e-05
  - - 0.133
    - -0.0001966
    - -0.0001204
    - -5.674e-05
  - - 0.1054
    - -0.0001169
    - -7.165e-05
    - -3.379e-05
  - - 0.05226
    - -5.986e-05
    - -3.668e-05
    - -1.729e-05
  - - 0.01506
    - -2.972e-05
    - -1.82e-05
    - -8.571e-06
  equation: OH(5) + CO3(179) <=> CHO4(166)
  note: "Reaction index: Chemkin #215; RMG #3859\nPDep reaction: PDepNetwork #216\n\
    Flux pairs: OH(5), CHO4(166); CO3(179), CHO4(166); \n"
  pressure-range:
  - 0.099 atm
  - 98.692 atm
  temperature-range:
  - 300.0
  - 2500.0
  type: Chebyshev
- data:
  - - 10.15
    - 1.382
    - -0.04709
    - -0.005921
  - - -0.2846
    - 0.05043
    - 0.02749
    - 0.007295
  - - -0.07298
    - -0.01272
    - 0.001265
    - 0.003828
  - - -0.02922
    - -0.009919
    - 0.001437
    - 0.003304
  - - -0.01214
    - -0.004277
    - 0.001576
    - 0.001736
  - - -0.004882
    - -0.0009315
    - 0.001516
    - 0.0007862
  equation: CO3(179) <=> O(6) + CO2(12)
  note: "Reaction index: Chemkin #216; RMG #2231\nPDep reaction: PDepNetwork #118\n\
    Flux pairs: CO3(179), O(6); CO3(179), CO2(12); \n"
  pressure-range:
  - 0.099 atm
  - 98.692 atm
  temperature-range:
  - 300.0
  - 2500.0
  type: Chebyshev
- data:
  - - 6.38
    - 2.878
    - -0.04733
    - -0.005158
  - - -0.3728
    - 0.04398
    - 0.02716
    - 0.008218
  - - -0.1737
    - -0.01629
    - 0.001713
    - 0.004577
  - - -0.04703
    - -0.01232
    - 0.001994
    - 0.003875
  - - -0.0333
    - -0.005869
    - 0.002039
    - 0.002091
  - - -0.02315
    - -0.001959
    - 0.001819
    - 0.0009497
  equation: CO3(179) <=> CO3(212)
  note: "Reaction index: Chemkin #217; RMG #2234\nPDep reaction: PDepNetwork #118\n\
    Flux pairs: CO3(179), CO3(212); \n"
  pressure-range:
  - 0.099 atm
  - 98.692 atm
  temperature-range:
  - 300.0
  - 2500.0
  type: Chebyshev
- data:
  - - 8.858
    - 2.664
    - -0.1524
    - -0.03721
  - - -0.3987
    - -0.06719
    - -0.01133
    - 0.007308
  - - 0.06861
    - -0.1012
    - -0.0261
    - 0.005086
  - - 0.1095
    - -0.08437
    - -0.02192
    - 0.003892
  - - 0.06483
    - -0.04951
    - -0.01061
    - 0.003508
  - - 0.02333
    - -0.02307
    - -0.002349
    - 0.003092
  equation: CO3(179) <=> [O][C]1OO1(213)
  note: "Reaction index: Chemkin #218; RMG #2241\nPDep reaction: PDepNetwork #118\n\
    Flux pairs: CO3(179), [O][C]1OO1(213); \n"
  pressure-range:
  - 0.099 atm
  - 98.692 atm
  temperature-range:
  - 300.0
  - 2500.0
  type: Chebyshev
- data:
  - - 6.229
    - 2.879
    - -0.04739
    - -0.005554
  - - -0.3377
    - 0.04688
    - 0.02734
    - 0.007856
  - - -0.08259
    - -0.01501
    - 0.001411
    - 0.004268
  - - -0.04597
    - -0.01149
    - 0.001685
    - 0.003655
  - - -0.02341
    - -0.005336
    - 0.001802
    - 0.001967
  - - -0.01155
    - -0.001624
    - 0.001677
    - 0.0009098
  equation: CO3(179) <=> CO3(198)
  note: "Reaction index: Chemkin #219; RMG #2240\nPDep reaction: PDepNetwork #118\n\
    Flux pairs: CO3(179), CO3(198); \n"
  pressure-range:
  - 0.099 atm
  - 98.692 atm
  temperature-range:
  - 300.0
  - 2500.0
  type: Chebyshev
- data:
  - - 7.814
    - -0.0007652
    - -0.000469
    - -0.0002213
  - - 1.197
    - 0.0003302
    - 0.0002023
    - 9.536e-05
  - - 0.1161
    - -0.0001831
    - -0.0001122
    - -5.286e-05
  - - 0.02252
    - -0.0001074
    - -6.582e-05
    - -3.104e-05
  - - 0.01258
    - -5.363e-05
    - -3.286e-05
    - -1.549e-05
  - - 0.001981
    - -2.603e-05
    - -1.594e-05
    - -7.51e-06
  equation: OH(5) + CO3(179) <=> OH(5) + [O][C]1OO1(213)
  note: "Reaction index: Chemkin #220; RMG #3871\nPDep reaction: PDepNetwork #216\n\
    Flux pairs: CO3(179), [O][C]1OO1(213); OH(5), OH(5); \n"
  pressure-range:
  - 0.099 atm
  - 98.692 atm
  temperature-range:
  - 300.0
  - 2500.0
  type: Chebyshev
- data:
  - - 12.47
    - -0.00125
    - -0.0007563
    - -0.000348
  - - 0.7047
    - 0.0006524
    - 0.0003866
    - 0.0001704
  - - 0.07157
    - 0.0001897
    - 0.0001194
    - 5.903e-05
  - - 0.02165
    - 4.877e-05
    - 3.046e-05
    - 1.488e-05
  - - 0.009981
    - 1.725e-06
    - 9.319e-07
    - 3.347e-07
  - - 0.005111
    - -7.527e-06
    - -4.629e-06
    - -2.199e-06
  equation: O(6) + CO3(198) <=> O2(2) + CO2(12)
  note: "Reaction index: Chemkin #221; RMG #3175\nPDep reaction: PDepNetwork #178\n\
    Flux pairs: CO3(198), CO2(12); O(6), O2(2); \n"
  pressure-range:
  - 0.099 atm
  - 98.692 atm
  temperature-range:
  - 300.0
  - 2500.0
  type: Chebyshev
- data:
  - - 9.241
    - -2.417e-06
    - -1.483e-06
    - -7.002e-07
  - - 0.5597
    - 1.568e-06
    - 9.618e-07
    - 4.543e-07
  - - 0.1483
    - 4.176e-10
    - 2.697e-10
    - 1.4e-10
  - - 0.05769
    - 1.871e-08
    - 1.147e-08
    - 5.418e-09
  - - 0.02322
    - 5.68e-09
    - 3.484e-09
    - 1.646e-09
  - - 0.008067
    - 2.148e-09
    - 1.318e-09
    - 6.224e-10
  duplicate: true
  equation: O(6) + CO3(179) <=> O2(2) + CO2(12)
  note: "Reaction index: Chemkin #222; RMG #4081\nPDep reaction: PDepNetwork #231\n\
    Flux pairs: CO3(179), CO2(12); O(6), O2(2); \n"
  pressure-range:
  - 0.099 atm
  - 98.692 atm
  temperature-range:
  - 300.0
  - 2500.0
  type: Chebyshev
- data:
  - - 3.525
    - -4.552e-06
    - -2.792e-06
    - -1.319e-06
  - - 5.972
    - 2.92e-06
    - 1.791e-06
    - 8.46e-07
  - - 0.2876
    - 1.139e-08
    - 6.989e-09
    - 3.303e-09
  - - 0.0985
    - 3.393e-08
    - 2.081e-08
    - 9.829e-09
  - - 0.03662
    - 1.117e-08
    - 6.849e-09
    - 3.235e-09
  - - 0.01388
    - 4.583e-09
    - 2.811e-09
    - 1.328e-09
  duplicate: true
  equation: O(6) + CO3(212) <=> O2(2) + CO2(12)
  note: "Reaction index: Chemkin #223; RMG #2392\nPDep reaction: PDepNetwork #129\n\
    Flux pairs: CO3(212), CO2(12); O(6), O2(2); \n"
  pressure-range:
  - 0.099 atm
  - 98.692 atm
  temperature-range:
  - 300.0
  - 2500.0
  type: Chebyshev
- data:
  - - 13.0
    - -0.05039
    - -0.02898
    - -0.01202
  - - 0.2902
    - 0.06218
    - 0.0352
    - 0.01408
  - - -0.01855
    - -0.01175
    - -0.005948
    - -0.00175
  - - -0.035
    - -0.001539
    - -0.001178
    - -0.0007339
  - - -0.02354
    - 2.102e-05
    - -7.359e-07
    - -2.008e-05
  - - -0.01251
    - -6.935e-05
    - -3.507e-05
    - -9.647e-06
  equation: O(6) + OCHO(64) <=> O2(2) + HCO(15)
  note: "Reaction index: Chemkin #224; RMG #2669\nPDep reaction: PDepNetwork #141\n\
    Flux pairs: OCHO(64), HCO(15); O(6), O2(2); \n"
  pressure-range:
  - 0.099 atm
  - 98.692 atm
  temperature-range:
  - 300.0
  - 2500.0
  type: Chebyshev
- data:
  - - 10.32
    - -0.0002355
    - -0.0001444
    - -6.819e-05
  - - -0.9422
    - 0.0001959
    - 0.0001201
    - 5.67e-05
  - - -0.3139
    - 4.814e-06
    - 2.958e-06
    - 1.403e-06
  - - -0.1139
    - -9.807e-06
    - -6.013e-06
    - -2.838e-06
  - - -0.04542
    - -4.986e-06
    - -3.058e-06
    - -1.444e-06
  - - -0.01787
    - -3.911e-06
    - -2.398e-06
    - -1.133e-06
  equation: H(3) + CO3(179) <=> O2(2) + HCO(15)
  note: "Reaction index: Chemkin #225; RMG #4833\nPDep reaction: PDepNetwork #256\n\
    Flux pairs: CO3(179), HCO(15); H(3), O2(2); \n"
  pressure-range:
  - 0.099 atm
  - 98.692 atm
  temperature-range:
  - 300.0
  - 2500.0
  type: Chebyshev
- data:
  - - 11.98
    - 0.3868
    - -0.08767
    - 0.01648
  - - -0.1339
    - 0.4728
    - -0.04597
    - -0.007628
  - - -0.2331
    - 0.1883
    - 0.02368
    - -0.01259
  - - -0.1313
    - 0.04458
    - 0.02737
    - -0.0032
  - - -0.05886
    - 0.00119
    - 0.01131
    - 0.001879
  - - -0.02128
    - -0.004876
    - 0.001384
    - 0.001511
  equation: O(6) + [O][C]1OO1(213) <=> [O]O[C]1OO1(218)
  note: "Reaction index: Chemkin #226; RMG #1990\nPDep reaction: PDepNetwork #101\n\
    Flux pairs: O(6), [O]O[C]1OO1(218); [O][C]1OO1(213), [O]O[C]1OO1(218); \n"
  pressure-range:
  - 0.099 atm
  - 98.692 atm
  temperature-range:
  - 300.0
  - 2500.0
  type: Chebyshev
- data:
  - - -5.297
    - 0.005237
    - -0.05194
    - -0.008378
  - - 12.94
    - 0.1561
    - -0.0002862
    - 0.01879
  - - -0.6075
    - 0.06254
    - -0.01321
    - 0.002112
  - - -0.2952
    - 0.02674
    - -0.0002611
    - -0.001924
  - - -0.1403
    - 0.005598
    - 0.005769
    - -0.002474
  - - -0.06558
    - -0.002829
    - 0.005937
    - -0.001669
  equation: '[O]O[C]1OO1(218) <=> O2(2) + CO2(12)'
  note: "Reaction index: Chemkin #227; RMG #2128\nPDep reaction: PDepNetwork #114\n\
    Flux pairs: [O]O[C]1OO1(218), O2(2); [O]O[C]1OO1(218), CO2(12); \n"
  pressure-range:
  - 0.099 atm
  - 98.692 atm
  temperature-range:
  - 300.0
  - 2500.0
  type: Chebyshev
- data:
  - - 10.64
    - -1.082
    - -0.09598
    - 0.0139
  - - 0.4178
    - 0.5151
    - -0.0454
    - -0.009684
  - - -0.3263
    - 0.1935
    - 0.02788
    - -0.01275
  - - -0.279
    - 0.03994
    - 0.02831
    - -0.002014
  - - -0.1512
    - -9.308e-05
    - 0.01016
    - 0.002664
  - - -0.07343
    - -0.003869
    - 0.000523
    - 0.001631
  equation: O(6) + [O][C]1OO1(213) <=> O2(2) + CO2(12)
  note: "Reaction index: Chemkin #228; RMG #2120\nPDep reaction: PDepNetwork #101\n\
    Flux pairs: [O][C]1OO1(213), CO2(12); O(6), O2(2); \n"
  pressure-range:
  - 0.099 atm
  - 98.692 atm
  temperature-range:
  - 300.0
  - 2500.0
  type: Chebyshev
- data:
  - - 11.74
    - 1.112
    - -0.1497
    - -0.02122
  - - 0.1625
    - 0.2921
    - 0.09497
    - 0.001113
  - - -0.1495
    - 0.06545
    - 0.03245
    - 0.008606
  - - -0.07493
    - -0.0009614
    - 0.004396
    - 0.003985
  - - -0.02237
    - -0.005862
    - -0.002015
    - 0.0002146
  - - 0.004385
    - -0.00491
    - -0.002228
    - -0.0004771
  equation: O(6) + CO3(212) <=> [O]O[C]1OO1(218)
  note: "Reaction index: Chemkin #229; RMG #2399\nPDep reaction: PDepNetwork #130\n\
    Flux pairs: O(6), [O]O[C]1OO1(218); CO3(212), [O]O[C]1OO1(218); \n"
  pressure-range:
  - 0.099 atm
  - 98.692 atm
  temperature-range:
  - 300.0
  - 2500.0
  type: Chebyshev
- data:
  - - 12.92
    - -0.001177
    - -0.000719
    - -0.0003372
  - - 0.6922
    - 0.0007383
    - 0.0004504
    - 0.0002105
  - - 0.09717
    - -0.000193
    - -0.0001185
    - -5.608e-05
  - - 0.01364
    - -0.0001012
    - -6.194e-05
    - -2.914e-05
  - - 0.002323
    - -4.682e-05
    - -2.861e-05
    - -1.342e-05
  - - 0.002136
    - -2.326e-05
    - -1.422e-05
    - -6.667e-06
  equation: H(3) + CO4(168) <=> O2(2) + HOCO(13)
  note: "Reaction index: Chemkin #230; RMG #4066\nPDep reaction: PDepNetwork #226\n\
    Flux pairs: CO4(168), HOCO(13); H(3), O2(2); \n"
  pressure-range:
  - 0.099 atm
  - 98.692 atm
  temperature-range:
  - 300.0
  - 2500.0
  type: Chebyshev
- data:
  - - 12.78
    - -0.01373
    - -0.008294
    - -0.003803
  - - 0.728
    - 0.01003
    - 0.00602
    - 0.002721
  - - 0.07452
    - 0.00214
    - 0.001312
    - 0.0006191
  - - 0.007185
    - 4.623e-05
    - 3.644e-05
    - 2.462e-05
  - - -0.0003908
    - -0.0001424
    - -8.467e-05
    - -3.751e-05
  - - -0.0004509
    - -7.798e-05
    - -4.746e-05
    - -2.206e-05
  equation: H(3) + CO4(168) <=> HO2(8) + CO2(12)
  note: "Reaction index: Chemkin #231; RMG #4064\nPDep reaction: PDepNetwork #226\n\
    Flux pairs: CO4(168), CO2(12); H(3), HO2(8); \n"
  pressure-range:
  - 0.099 atm
  - 98.692 atm
  temperature-range:
  - 300.0
  - 2500.0
  type: Chebyshev
- data:
  - - 9.841
    - 1.499
    - -0.0007228
    - -0.0003389
  - - 0.2202
    - 0.0007374
    - 0.0004498
    - 0.0002102
  - - 0.1948
    - -0.0001935
    - -0.0001188
    - -5.621e-05
  - - 0.1276
    - -0.0001016
    - -6.22e-05
    - -2.926e-05
  - - 0.06072
    - -4.693e-05
    - -2.868e-05
    - -1.345e-05
  - - 0.01787
    - -2.306e-05
    - -1.409e-05
    - -6.609e-06
  equation: H(3) + CO4(168) <=> CHO4(166)
  note: "Reaction index: Chemkin #232; RMG #4060\nPDep reaction: PDepNetwork #226\n\
    Flux pairs: H(3), CHO4(166); CO4(168), CHO4(166); \n"
  pressure-range:
  - 0.099 atm
  - 98.692 atm
  temperature-range:
  - 300.0
  - 2500.0
  type: Chebyshev
- equation: HO2(8) + CO4(168) <=> O2(2) + CHO4(166)
  note: "Reaction index: Chemkin #233; RMG #1526\nTemplate reaction: H_Abstraction\n\
    Flux pairs: HO2(8), O2(2); CO4(168), CHO4(166); \nEstimated using average of templates\
    \ [X_H;O_rad/OneDeC] + [Orad_O_H;O_sec_rad] for rate rule [Orad_O_H;O_rad/OneDeC]\n\
    Euclidian distance = 2.0\nMultiplied by reaction path degeneracy 2.0\nfamily:\
    \ H_Abstraction\n"
  rate-constant:
    A: 6319.327
    Ea: 8.568
    b: 2.302
- equation: CO4(168) + O[CH]O(148) <=> CHO4(166) + HOCHO(1)
  note: "Reaction index: Chemkin #234; RMG #1531\nTemplate reaction: Disproportionation\n\
    Flux pairs: CO4(168), CHO4(166); O[CH]O(148), HOCHO(1); \nEstimated from node\
    \ Root_N-4R->H_4CNOS-u1_1R!H->O_2R!H->C_Ext-4CNOS-R_N-Sp-5R!H=4CCNNOOSS_Ext-5R!H-R\
    \ in family Disproportionation.\nMultiplied by reaction path degeneracy 4.0\n"
  rate-constant:
    A: 72400000000000.0
    Ea: 0.0
    b: 0.0
- equation: H2O2(9) + CO4(168) <=> HO2(8) + CHO4(166)
  note: "Reaction index: Chemkin #235; RMG #1594\nTemplate reaction: H_Abstraction\n\
    Flux pairs: H2O2(9), HO2(8); CO4(168), CHO4(166); \nEstimated using an average\
    \ for rate rule [H2O2;O_rad/OneDeC]\nEuclidian distance = 0\nMultiplied by reaction\
    \ path degeneracy 4.0\nfamily: H_Abstraction\n"
  rate-constant:
    A: 0.1398
    Ea: 19.545
    b: 3.75
- equation: CO4(168) + HOCO(13) <=> CO2(12) + CHO4(166)
  note: "Reaction index: Chemkin #236; RMG #1595\nTemplate reaction: Disproportionation\n\
    Flux pairs: CO4(168), CHO4(166); HOCO(13), CO2(12); \nEstimated from node Root_N-4R->H_4CNOS-u1_1R!H->O_2R!H->C_Ext-4CNOS-R_N-Sp-5R!H=4CCNNOOSS_Ext-5R!H-R\
    \ in family Disproportionation.\nMultiplied by reaction path degeneracy 2.0\n"
  rate-constant:
    A: 36200000000000.0
    Ea: 0.0
    b: 0.0
- equation: CO4(168) + OCHO(64) <=> CO2(12) + CHO4(166)
  note: "Reaction index: Chemkin #237; RMG #1596\nTemplate reaction: Disproportionation\n\
    Flux pairs: CO4(168), CHO4(166); OCHO(64), CO2(12); \nEstimated from node Root_Ext-1R!H-R\
    \ in family Disproportionation.\nMultiplied by reaction path degeneracy 2.0\n"
  rate-constant:
    A: 18890160000.0
    Ea: 0.0
    b: 0.509
- equation: CO4(168) + HCO(15) <=> CO(11) + CHO4(166)
  note: "Reaction index: Chemkin #238; RMG #1621\nTemplate reaction: CO_Disproportionation\n\
    Flux pairs: CO4(168), CHO4(166); HCO(15), CO(11); \nEstimated from node Root_N-4R->N_N-4BrCClFHIOPSSi->H_Ext-4CO-R_5R!H->C_Sp-5C-4CO_N-4CO->C\
    \ in family CO_Disproportionation.\nMultiplied by reaction path degeneracy 2.0\n"
  rate-constant:
    A: 180600000000000.0
    Ea: 0.0
    b: 0.0
- equation: CO4(168) + CH2O4(173) <=> CHO4(166) + CHO4(166)
  note: "Reaction index: Chemkin #239; RMG #1639\nTemplate reaction: H_Abstraction\n\
    Flux pairs: CH2O4(173), CHO4(166); CO4(168), CHO4(166); \nEstimated using an average\
    \ for rate rule [O/H/NonDeO;O_rad/OneDeC]\nEuclidian distance = 0\nMultiplied\
    \ by reaction path degeneracy 2.0\nfamily: H_Abstraction\n"
  rate-constant:
    A: 0.0699
    Ea: 19.545
    b: 3.75
- data:
  - - 8.239
    - 0.3899
    - -0.09666
    - 0.01463
  - - -0.06814
    - 0.4772
    - -0.04983
    - -0.008204
  - - -0.4281
    - 0.1798
    - 0.02326
    - -0.01269
  - - -0.3135
    - 0.03766
    - 0.02662
    - -0.00282
  - - -0.1654
    - 3.752e-06
    - 0.01052
    - 0.002135
  - - -0.07908
    - -0.003844
    - 0.001213
    - 0.001565
  equation: O(6) + [O][C]1OO1(213) <=> CO4(168)
  note: "Reaction index: Chemkin #240; RMG #1994\nPDep reaction: PDepNetwork #101\n\
    Flux pairs: O(6), CO4(168); [O][C]1OO1(213), CO4(168); \n"
  pressure-range:
  - 0.099 atm
  - 98.692 atm
  temperature-range:
  - 300.0
  - 2500.0
  type: Chebyshev
- data:
  - - 9.491
    - -0.001164
    - -0.0007115
    - -0.0003337
  - - 1.501
    - 0.000756
    - 0.0004612
    - 0.0002156
  - - 0.1944
    - -0.0001808
    - -0.000111
    - -5.254e-05
  - - 0.05255
    - -9.291e-05
    - -5.686e-05
    - -2.674e-05
  - - 0.02412
    - -4.153e-05
    - -2.537e-05
    - -1.189e-05
  - - 0.005952
    - -2.026e-05
    - -1.238e-05
    - -5.803e-06
  equation: H(3) + CO4(168) <=> OH(5) + [O][C]1OO1(213)
  note: "Reaction index: Chemkin #241; RMG #4072\nPDep reaction: PDepNetwork #226\n\
    Flux pairs: CO4(168), [O][C]1OO1(213); H(3), OH(5); \n"
  pressure-range:
  - 0.099 atm
  - 98.692 atm
  temperature-range:
  - 300.0
  - 2500.0
  type: Chebyshev
- data:
  - - 10.02
    - 1.233
    - -0.09885
    - -0.02019
  - - -0.1256
    - 0.2795
    - 0.09059
    - 0.007969
  - - -0.1367
    - -0.02125
    - 0.01118
    - 0.009148
  - - -0.04711
    - -0.009639
    - -0.003558
    - 0.0002267
  - - -0.02188
    - -0.0004691
    - -0.001821
    - -0.0007253
  - - -0.01168
    - 0.000906
    - -0.0009625
    - -0.0002313
  equation: CO4(168) <=> O2(2) + CO2(12)
  note: "Reaction index: Chemkin #242; RMG #2137\nPDep reaction: PDepNetwork #115\n\
    Flux pairs: CO4(168), O2(2); CO4(168), CO2(12); \n"
  pressure-range:
  - 0.099 atm
  - 98.692 atm
  temperature-range:
  - 300.0
  - 2500.0
  type: Chebyshev
- data:
  - - 6.568
    - 1.486
    - -0.04987
    - -0.009595
  - - 2.903
    - 0.127
    - 0.004771
    - 0.01804
  - - -0.4218
    - 0.04487
    - -0.01138
    - 0.002558
  - - -0.1636
    - 0.01864
    - -0.001346
    - -0.001142
  - - -0.07031
    - 0.00329
    - 0.00374
    - -0.001922
  - - -0.03159
    - -0.00277
    - 0.004356
    - -0.001484
  equation: CO4(168) <=> [O]O[C]1OO1(218)
  note: "Reaction index: Chemkin #243; RMG #2140\nPDep reaction: PDepNetwork #115\n\
    Flux pairs: CO4(168), [O]O[C]1OO1(218); \n"
  pressure-range:
  - 0.099 atm
  - 98.692 atm
  temperature-range:
  - 300.0
  - 2500.0
  type: Chebyshev
- data:
  - - 12.92
    - -0.02246
    - -0.01348
    - -0.0061
  - - -0.01602
    - 0.01897
    - 0.01131
    - 0.00504
  - - -0.09202
    - 0.002599
    - 0.001607
    - 0.0007705
  - - -0.04434
    - -0.0005959
    - -0.0003399
    - -0.0001373
  - - -0.01556
    - -0.000404
    - -0.0002456
    - -0.0001138
  - - -0.003719
    - -0.0003493
    - -0.0002117
    - -9.772e-05
  equation: O(6) + CO3(198) <=> O(6) + [O][C]1OO1(213)
  note: "Reaction index: Chemkin #244; RMG #3177\nPDep reaction: PDepNetwork #178\n\
    Flux pairs: CO3(198), [O][C]1OO1(213); O(6), O(6); \n"
  pressure-range:
  - 0.099 atm
  - 98.692 atm
  temperature-range:
  - 300.0
  - 2500.0
  type: Chebyshev
- data:
  - - 9.611
    - -0.001316
    - -0.0008062
    - -0.00038
  - - -0.1847
    - 0.0008587
    - 0.0005258
    - 0.0002475
  - - -0.01685
    - 0.0001748
    - 0.0001071
    - 5.056e-05
  - - -0.005711
    - -1.881e-07
    - -6.392e-08
    - 1.78e-08
  - - -2.556e-05
    - -1.56e-05
    - -9.553e-06
    - -4.5e-06
  - - 0.0006027
    - -2.667e-05
    - -1.634e-05
    - -7.7e-06
  equation: O(6) + CO3(179) <=> O(6) + [O][C]1OO1(213)
  note: "Reaction index: Chemkin #245; RMG #4083\nPDep reaction: PDepNetwork #231\n\
    Flux pairs: CO3(179), [O][C]1OO1(213); O(6), O(6); \n"
  pressure-range:
  - 0.099 atm
  - 98.692 atm
  temperature-range:
  - 300.0
  - 2500.0
  type: Chebyshev
- data:
  - - 10.4
    - 1.476
    - -0.01448
    - -0.006549
  - - -0.6089
    - 0.01848
    - 0.01099
    - 0.004883
  - - -0.332
    - 0.00302
    - 0.001854
    - 0.0008762
  - - -0.1251
    - -0.0002995
    - -0.0001607
    - -5.514e-05
  - - -0.03469
    - -0.000338
    - -0.0002041
    - -9.333e-05
  - - 0.004039
    - -0.000402
    - -0.0002423
    - -0.0001106
  equation: O(6) + CO3(198) <=> [O]O[C]1OO1(218)
  note: "Reaction index: Chemkin #246; RMG #3171\nPDep reaction: PDepNetwork #178\n\
    Flux pairs: O(6), [O]O[C]1OO1(218); CO3(198), [O]O[C]1OO1(218); \n"
  pressure-range:
  - 0.099 atm
  - 98.692 atm
  temperature-range:
  - 300.0
  - 2500.0
  type: Chebyshev
- data:
  - - 5.952
    - 1.499
    - -0.0008289
    - -0.0003907
  - - -0.5455
    - 0.0008299
    - 0.0005081
    - 0.0002392
  - - -0.158
    - 0.0001683
    - 0.0001032
    - 4.868e-05
  - - -0.04864
    - -1.322e-06
    - -7.621e-07
    - -3.144e-07
  - - -0.005607
    - -1.704e-05
    - -1.044e-05
    - -4.917e-06
  - - 0.01295
    - -2.912e-05
    - -1.784e-05
    - -8.408e-06
  equation: O(6) + CO3(179) <=> [O]O[C]1OO1(218)
  note: "Reaction index: Chemkin #247; RMG #4076\nPDep reaction: PDepNetwork #231\n\
    Flux pairs: O(6), [O]O[C]1OO1(218); CO3(179), [O]O[C]1OO1(218); \n"
  pressure-range:
  - 0.099 atm
  - 98.692 atm
  temperature-range:
  - 300.0
  - 2500.0
  type: Chebyshev
- data:
  - - 9.527
    - 1.499
    - -0.000763
    - -0.000351
  - - 0.2642
    - 0.0006495
    - 0.0003846
    - 0.0001693
  - - -0.04101
    - 0.0001909
    - 0.00012
    - 5.93e-05
  - - -0.02598
    - 4.955e-05
    - 3.096e-05
    - 1.514e-05
  - - -0.009929
    - 1.748e-06
    - 9.637e-07
    - 3.657e-07
  - - -0.001696
    - -7.734e-06
    - -4.75e-06
    - -2.251e-06
  equation: O(6) + CO3(198) <=> CO4(168)
  note: "Reaction index: Chemkin #248; RMG #3170\nPDep reaction: PDepNetwork #178\n\
    Flux pairs: O(6), CO4(168); CO3(198), CO4(168); \n"
  pressure-range:
  - 0.099 atm
  - 98.692 atm
  temperature-range:
  - 300.0
  - 2500.0
  type: Chebyshev
- data:
  - - 6.011
    - 1.5
    - -1.483e-06
    - -7.003e-07
  - - 0.1565
    - 1.568e-06
    - 9.619e-07
    - 4.543e-07
  - - 0.05393
    - 3.939e-10
    - 2.552e-10
    - 1.332e-10
  - - 0.01774
    - 1.869e-08
    - 1.146e-08
    - 5.413e-09
  - - 0.006301
    - 5.665e-09
    - 3.475e-09
    - 1.641e-09
  - - 0.002322
    - 2.138e-09
    - 1.311e-09
    - 6.196e-10
  equation: O(6) + CO3(179) <=> CO4(168)
  note: "Reaction index: Chemkin #249; RMG #4075\nPDep reaction: PDepNetwork #231\n\
    Flux pairs: O(6), CO4(168); CO3(179), CO4(168); \n"
  pressure-range:
  - 0.099 atm
  - 98.692 atm
  temperature-range:
  - 300.0
  - 2500.0
  type: Chebyshev
- data:
  - - 6.164
    - 1.434
    - -0.01467
    - 0.004618
  - - 0.1276
    - 0.0496
    - 0.005247
    - -0.007209
  - - -0.01416
    - 0.02244
    - 0.009126
    - 0.0005867
  - - -0.02755
    - 0.0008501
    - 0.00296
    - 0.001989
  - - -0.007892
    - -0.004065
    - -0.0009916
    - 0.0005459
  - - 0.002913
    - -0.002968
    - -0.001374
    - -0.0002318
  equation: O(6) + CO3(212) <=> CO4(168)
  note: "Reaction index: Chemkin #250; RMG #2398\nPDep reaction: PDepNetwork #130\n\
    Flux pairs: O(6), CO4(168); CO3(212), CO4(168); \n"
  pressure-range:
  - 0.099 atm
  - 98.692 atm
  temperature-range:
  - 300.0
  - 2500.0
  type: Chebyshev
- equation: H2O2(9) + CO3(198) <=> HO2(8) + CHO3(176)
  note: "Reaction index: Chemkin #251; RMG #2149\nTemplate reaction: H_Abstraction\n\
    Flux pairs: H2O2(9), HO2(8); CO3(198), CHO3(176); \nEstimated using an average\
    \ for rate rule [H2O2;O_rad/OneDeC]\nEuclidian distance = 0\nMultiplied by reaction\
    \ path degeneracy 6.0\nfamily: H_Abstraction\n"
  rate-constant:
    A: 0.2097
    Ea: 19.545
    b: 3.75
- equation: O[C]1OO1(205) + CHO3(176) <=> CO3(212) + CH2O3(182)
  note: "Reaction index: Chemkin #252; RMG #2150\nTemplate reaction: Disproportionation\n\
    Flux pairs: O[C]1OO1(205), CO3(212); CHO3(176), CH2O3(182); \nEstimated from node\
    \ Root_N-4R->H_4CNOS-u1_1R!H->O_2R!H->C_Ext-4CNOS-R_N-Sp-5R!H=4CCNNOOSS_Ext-5R!H-R\
    \ in family Disproportionation.\nMultiplied by reaction path degeneracy 2.0\n"
  rate-constant:
    A: 36200000000000.0
    Ea: 20.133
    b: 0.0
- equation: CO3(198) + OC1OO1(206) <=> O[C]1OO1(205) + CHO3(176)
  note: "Reaction index: Chemkin #253; RMG #2153\nTemplate reaction: H_Abstraction\n\
    Flux pairs: OC1OO1(206), O[C]1OO1(205); CO3(198), CHO3(176); \nEstimated using\
    \ template [C/H/NonDe;O_sec_rad] for rate rule [C/H/O3;O_rad/OneDeC]\nEuclidian\
    \ distance = 2.8284271247461903\nMultiplied by reaction path degeneracy 3.0\n\
    family: H_Abstraction\n"
  rate-constant:
    A: 691953800000.0
    Ea: 12.858
    b: 0.0
- data:
  - - 4.832
    - 1.021
    - -0.1612
    - -0.02825
  - - 1.581
    - 0.5833
    - 0.1657
    - 0.01509
  - - 0.1794
    - -0.08321
    - 0.01064
    - 0.01574
  - - 0.0462
    - -0.03884
    - -0.02077
    - -0.002708
  - - 0.01585
    - -6.764e-05
    - -0.004547
    - -0.003521
  - - 0.008305
    - 0.006208
    - 0.001898
    - -0.0003849
  equation: O2(2) + HOCO(13) <=> CHO4(175)
  note: "Reaction index: Chemkin #254; RMG #1490\nPDep reaction: PDepNetwork #47\n\
    Flux pairs: O2(2), CHO4(175); HOCO(13), CHO4(175); \n"
  pressure-range:
  - 0.099 atm
  - 98.692 atm
  temperature-range:
  - 300.0
  - 2500.0
  type: Chebyshev
- data:
  - - 10.08
    - 1.259
    - -0.09816
    - -0.02287
  - - -0.1167
    - 0.2688
    - 0.09203
    - 0.0118
  - - -0.1012
    - -0.03593
    - 0.003927
    - 0.009533
  - - -0.02012
    - -0.005786
    - -0.005475
    - -0.001246
  - - -0.006317
    - 0.001399
    - -0.0004449
    - -0.0008997
  - - -0.003364
    - 0.0003138
    - 0.0002567
    - -3.309e-05
  equation: CHO4(175) <=> HO2(8) + CO2(12)
  note: "Reaction index: Chemkin #255; RMG #2165\nPDep reaction: PDepNetwork #116\n\
    Flux pairs: CHO4(175), HO2(8); CHO4(175), CO2(12); \n"
  pressure-range:
  - 0.099 atm
  - 98.692 atm
  temperature-range:
  - 300.0
  - 2500.0
  type: Chebyshev
- data:
  - - -3.307
    - 2.364
    - -0.1689
    - -0.02141
  - - 7.083
    - 0.7038
    - 0.1449
    - 0.003705
  - - -0.3597
    - -0.01835
    - 0.03773
    - 0.01408
  - - -0.02545
    - -0.05543
    - -0.01311
    - 0.003255
  - - 0.05607
    - -0.01695
    - -0.009994
    - -0.002367
  - - 0.04296
    - 0.003011
    - -0.001953
    - -0.001577
  equation: CHO4(175) <=> CHO4(166)
  note: "Reaction index: Chemkin #256; RMG #2169\nPDep reaction: PDepNetwork #116\n\
    Flux pairs: CHO4(175), CHO4(166); \n"
  pressure-range:
  - 0.099 atm
  - 98.692 atm
  temperature-range:
  - 300.0
  - 2500.0
  type: Chebyshev
- data:
  - - 11.18
    - -0.01933
    - -0.01155
    - -0.005181
  - - 0.6854
    - 0.02504
    - 0.01489
    - 0.006605
  - - 0.2756
    - -0.006452
    - -0.003729
    - -0.001553
  - - 0.08311
    - 0.0002151
    - 5.614e-05
    - -3.964e-05
  - - 0.02451
    - -4.504e-05
    - -1.386e-05
    - 3.468e-06
  - - 0.007924
    - -5.53e-05
    - -3.181e-05
    - -1.349e-05
  equation: H(3) + CHO4(175) <=> HO2(8) + HOCO(13)
  note: "Reaction index: Chemkin #257; RMG #3976\nPDep reaction: PDepNetwork #220\n\
    Flux pairs: CHO4(175), HOCO(13); H(3), HO2(8); \n"
  pressure-range:
  - 0.099 atm
  - 98.692 atm
  temperature-range:
  - 300.0
  - 2500.0
  type: Chebyshev
- data:
  - - 10.84
    - 1.48
    - -0.01192
    - -0.005344
  - - -0.8685
    - 0.02554
    - 0.01517
    - 0.006724
  - - -0.1862
    - -0.006388
    - -0.00368
    - -0.001522
  - - -0.02529
    - 0.0001639
    - 2.213e-05
    - -5.658e-05
  - - 0.02603
    - -6.292e-05
    - -2.926e-05
    - -6.683e-06
  - - 0.03494
    - -5.103e-05
    - -3.036e-05
    - -1.409e-05
  equation: H(3) + CHO4(175) <=> CH2O4(173)
  note: "Reaction index: Chemkin #258; RMG #3971\nPDep reaction: PDepNetwork #220\n\
    Flux pairs: H(3), CH2O4(173); CHO4(175), CH2O4(173); \n"
  pressure-range:
  - 0.099 atm
  - 98.692 atm
  temperature-range:
  - 300.0
  - 2500.0
  type: Chebyshev
- equation: CHO4(175) + O[CH]O(148) <=> HOCHO(1) + CH2O4(173)
  note: "Reaction index: Chemkin #259; RMG #1695\nTemplate reaction: Disproportionation\n\
    Flux pairs: CHO4(175), CH2O4(173); O[CH]O(148), HOCHO(1); \nEstimated from node\
    \ Root_N-4R->H_4CNOS-u1_1R!H->O_2R!H->C_Ext-4CNOS-R_N-Sp-5R!H=4CCNNOOSS_Ext-5R!H-R\
    \ in family Disproportionation.\nMultiplied by reaction path degeneracy 4.0\n"
  rate-constant:
    A: 72400000000000.0
    Ea: 0.0
    b: 0.0
- equation: HO2(8) + CHO4(175) <=> O2(2) + CH2O4(173)
  note: "Reaction index: Chemkin #260; RMG #1699\nTemplate reaction: H_Abstraction\n\
    Flux pairs: HO2(8), O2(2); CHO4(175), CH2O4(173); \nEstimated using average of\
    \ templates [X_H;O_rad/OneDeC] + [Orad_O_H;O_sec_rad] for rate rule [Orad_O_H;O_rad/OneDeC]\n\
    Euclidian distance = 2.0\nMultiplied by reaction path degeneracy 2.0\nfamily:\
    \ H_Abstraction\n"
  rate-constant:
    A: 6319.327
    Ea: 8.568
    b: 2.302
- equation: HCO(15) + CHO4(175) <=> CO(11) + CH2O4(173)
  note: "Reaction index: Chemkin #261; RMG #1702\nTemplate reaction: CO_Disproportionation\n\
    Flux pairs: CHO4(175), CH2O4(173); HCO(15), CO(11); \nEstimated from node Root_N-4R->N_N-4BrCClFHIOPSSi->H_Ext-4CO-R_5R!H->C_Sp-5C-4CO_N-4CO->C\
    \ in family CO_Disproportionation.\nMultiplied by reaction path degeneracy 2.0\n"
  rate-constant:
    A: 180600000000000.0
    Ea: 0.0
    b: 0.0
- equation: H2O2(9) + CHO4(175) <=> HO2(8) + CH2O4(173)
  note: "Reaction index: Chemkin #262; RMG #1706\nTemplate reaction: H_Abstraction\n\
    Flux pairs: H2O2(9), HO2(8); CHO4(175), CH2O4(173); \nEstimated using an average\
    \ for rate rule [H2O2;O_rad/OneDeC]\nEuclidian distance = 0\nMultiplied by reaction\
    \ path degeneracy 4.0\nfamily: H_Abstraction\n"
  rate-constant:
    A: 0.1398
    Ea: 19.545
    b: 3.75
- equation: HOCO(13) + CHO4(175) <=> CO2(12) + CH2O4(173)
  note: "Reaction index: Chemkin #263; RMG #1707\nTemplate reaction: Disproportionation\n\
    Flux pairs: CHO4(175), CH2O4(173); HOCO(13), CO2(12); \nEstimated from node Root_N-4R->H_4CNOS-u1_1R!H->O_2R!H->C_Ext-4CNOS-R_N-Sp-5R!H=4CCNNOOSS_Ext-5R!H-R\
    \ in family Disproportionation.\nMultiplied by reaction path degeneracy 2.0\n"
  rate-constant:
    A: 36200000000000.0
    Ea: 0.0
    b: 0.0
- equation: OCHO(64) + CHO4(175) <=> CO2(12) + CH2O4(173)
  note: "Reaction index: Chemkin #264; RMG #1709\nTemplate reaction: Disproportionation\n\
    Flux pairs: CHO4(175), CH2O4(173); OCHO(64), CO2(12); \nEstimated from node Root_Ext-1R!H-R\
    \ in family Disproportionation.\nMultiplied by reaction path degeneracy 2.0\n"
  rate-constant:
    A: 18890160000.0
    Ea: 0.0
    b: 0.509
- data:
  - - -3.689
    - 1.311
    - -0.102
    - -0.03695
  - - 4.719
    - 0.2244
    - 0.1165
    - 0.03835
  - - 0.1474
    - -0.04343
    - -0.01782
    - -0.001901
  - - -0.03738
    - -0.0035
    - -0.003868
    - -0.002835
  - - -0.04883
    - 0.0009998
    - 0.0006722
    - 0.0002416
  - - -0.02327
    - 0.001586
    - 0.0008551
    - 0.0003339
  equation: OH(5) + [O][C]1OO1(213) <=> CHO4(175)
  note: "Reaction index: Chemkin #265; RMG #2012\nPDep reaction: PDepNetwork #98\n\
    Flux pairs: OH(5), CHO4(175); [O][C]1OO1(213), CHO4(175); \n"
  pressure-range:
  - 0.099 atm
  - 98.692 atm
  temperature-range:
  - 300.0
  - 2500.0
  type: Chebyshev
- data:
  - - 13.63
    - -0.01984
    - -0.01185
    - -0.005311
  - - 0.1519
    - 0.02545
    - 0.01512
    - 0.006703
  - - 0.03112
    - -0.006402
    - -0.003691
    - -0.001529
  - - 0.01206
    - 0.0001737
    - 2.848e-05
    - -5.355e-05
  - - 0.00425
    - -5.801e-05
    - -2.52e-05
    - -4.147e-06
  - - 0.001372
    - -5.156e-05
    - -3.013e-05
    - -1.354e-05
  equation: H(3) + CHO4(175) <=> OH(5) + CHO3(176)
  note: "Reaction index: Chemkin #266; RMG #3975\nPDep reaction: PDepNetwork #220\n\
    Flux pairs: CHO4(175), CHO3(176); H(3), OH(5); \n"
  pressure-range:
  - 0.099 atm
  - 98.692 atm
  temperature-range:
  - 300.0
  - 2500.0
  type: Chebyshev
- data:
  - - 8.532
    - -0.1549
    - -0.08591
    - -0.03301
  - - 1.237
    - 0.1792
    - 0.0965
    - 0.03454
  - - 0.3851
    - -0.03258
    - -0.01469
    - -0.002781
  - - 0.09248
    - -0.001959
    - -0.002182
    - -0.001689
  - - 0.01638
    - 0.0004786
    - 0.0003477
    - 0.0001623
  - - 0.001768
    - 0.0008319
    - 0.0004643
    - 0.0001891
  equation: OH(5) + CO3(212) <=> O2(2) + HOCO(13)
  note: "Reaction index: Chemkin #267; RMG #2256\nPDep reaction: PDepNetwork #120\n\
    Flux pairs: CO3(212), HOCO(13); OH(5), O2(2); \n"
  pressure-range:
  - 0.099 atm
  - 98.692 atm
  temperature-range:
  - 300.0
  - 2500.0
  type: Chebyshev
- data:
  - - 11.42
    - -0.07292
    - -0.04218
    - -0.01771
  - - 0.2299
    - 0.07298
    - 0.04131
    - 0.01654
  - - 0.1027
    - -0.005901
    - -0.002636
    - -0.0004343
  - - 0.03996
    - -0.00116
    - -0.0007579
    - -0.0003796
  - - 0.01116
    - -0.0003688
    - -0.0002361
    - -0.0001212
  - - 0.0004541
    - 0.0001256
    - 7.224e-05
    - 2.952e-05
  equation: OH(5) + CO3(198) <=> O2(2) + HOCO(13)
  note: "Reaction index: Chemkin #268; RMG #2497\nPDep reaction: PDepNetwork #139\n\
    Flux pairs: CO3(198), HOCO(13); OH(5), O2(2); \n"
  pressure-range:
  - 0.099 atm
  - 98.692 atm
  temperature-range:
  - 300.0
  - 2500.0
  type: Chebyshev
- data:
  - - 6.329
    - 1.338
    - -0.08959
    - -0.03426
  - - 0.2146
    - 0.1852
    - 0.09935
    - 0.03524
  - - 0.3381
    - -0.03165
    - -0.01392
    - -0.00228
  - - 0.1821
    - -0.002834
    - -0.002678
    - -0.001877
  - - 0.07803
    - 0.0003712
    - 0.0002591
    - 0.0001004
  - - 0.01597
    - 0.001029
    - 0.0005727
    - 0.0002293
  equation: OH(5) + CO3(212) <=> CHO4(166)
  note: "Reaction index: Chemkin #269; RMG #2250\nPDep reaction: PDepNetwork #120\n\
    Flux pairs: OH(5), CHO4(166); CO3(212), CHO4(166); \n"
  pressure-range:
  - 0.099 atm
  - 98.692 atm
  temperature-range:
  - 300.0
  - 2500.0
  type: Chebyshev
- data:
  - - 8.633
    - 1.427
    - -0.0425
    - -0.01784
  - - -0.3622
    - 0.07303
    - 0.04132
    - 0.01652
  - - 0.1452
    - -0.005815
    - -0.002585
    - -0.0004115
  - - 0.1341
    - -0.001125
    - -0.0007354
    - -0.0003686
  - - 0.06771
    - -0.0003589
    - -0.0002296
    - -0.0001177
  - - 0.01142
    - 0.000132
    - 7.623e-05
    - 3.149e-05
  equation: OH(5) + CO3(198) <=> CHO4(166)
  note: "Reaction index: Chemkin #270; RMG #2490\nPDep reaction: PDepNetwork #139\n\
    Flux pairs: OH(5), CHO4(166); CO3(198), CHO4(166); \n"
  pressure-range:
  - 0.099 atm
  - 98.692 atm
  temperature-range:
  - 300.0
  - 2500.0
  type: Chebyshev
- data:
  - - 7.66
    - -0.072
    - -0.04164
    - -0.01748
  - - 0.912
    - 0.07341
    - 0.04159
    - 0.01668
  - - 0.2451
    - -0.006001
    - -0.002688
    - -0.0004499
  - - 0.1152
    - -0.001235
    - -0.0008034
    - -0.0004006
  - - 0.0307
    - -0.0003769
    - -0.0002423
    - -0.0001253
  - - 0.01567
    - 0.0001289
    - 7.365e-05
    - 2.964e-05
  equation: OH(5) + CO3(198) <=> OH(5) + [O][C]1OO1(213)
  note: "Reaction index: Chemkin #271; RMG #2550\nPDep reaction: PDepNetwork #139\n\
    Flux pairs: CO3(198), [O][C]1OO1(213); OH(5), OH(5); \n"
  pressure-range:
  - 0.099 atm
  - 98.692 atm
  temperature-range:
  - 300.0
  - 2500.0
  type: Chebyshev
- data:
  - - 10.28
    - 1.404
    - -0.05312
    - -0.0203
  - - -0.5192
    - 0.09631
    - 0.05114
    - 0.01765
  - - -0.1034
    - -0.006818
    - -0.001765
    - 0.001014
  - - -0.04851
    - -0.001043
    - -0.0008372
    - -0.0004828
  - - -0.02345
    - -0.0002741
    - -0.0001809
    - -0.0001062
  - - -0.009721
    - -6.677e-05
    - -4.631e-05
    - -2.654e-05
  equation: OH(5) + CO3(212) <=> CHO4(175)
  note: "Reaction index: Chemkin #272; RMG #2249\nPDep reaction: PDepNetwork #120\n\
    Flux pairs: OH(5), CHO4(175); CO3(212), CHO4(175); \n"
  pressure-range:
  - 0.099 atm
  - 98.692 atm
  temperature-range:
  - 300.0
  - 2500.0
  type: Chebyshev
- data:
  - - 11.72
    - 1.436
    - -0.03681
    - -0.0152
  - - -0.6306
    - 0.06199
    - 0.03464
    - 0.01345
  - - -0.1757
    - -0.002855
    - -0.000822
    - 0.0003722
  - - -0.06529
    - -0.0007877
    - -0.0005173
    - -0.0002553
  - - -0.02779
    - -0.0001353
    - -9.506e-05
    - -5.659e-05
  - - -0.01258
    - -2.891e-05
    - -1.998e-05
    - -1.168e-05
  equation: OH(5) + CO3(198) <=> CHO4(175)
  note: "Reaction index: Chemkin #273; RMG #2489\nPDep reaction: PDepNetwork #139\n\
    Flux pairs: OH(5), CHO4(175); CO3(198), CHO4(175); \n"
  pressure-range:
  - 0.099 atm
  - 98.692 atm
  temperature-range:
  - 300.0
  - 2500.0
  type: Chebyshev
- data:
  - - 10.67
    - 1.485
    - -0.009282
    - -0.004265
  - - 0.05523
    - 0.01154
    - 0.006941
    - 0.003151
  - - -0.0752
    - 0.002053
    - 0.00126
    - 0.0005956
  - - -0.04343
    - 8.616e-05
    - 6.066e-05
    - 3.582e-05
  - - -0.01956
    - -0.0001414
    - -8.405e-05
    - -3.72e-05
  - - -0.007874
    - -8.944e-05
    - -5.444e-05
    - -2.531e-05
  equation: H(3) + CO4(168) <=> CHO4(175)
  note: "Reaction index: Chemkin #274; RMG #4061\nPDep reaction: PDepNetwork #226\n\
    Flux pairs: H(3), CHO4(175); CO4(168), CHO4(175); \n"
  pressure-range:
  - 0.099 atm
  - 98.692 atm
  temperature-range:
  - 300.0
  - 2500.0
  type: Chebyshev
- equation: CHO4(175) <=> OO[C]1OO1(229)
  note: "Reaction index: Chemkin #275; RMG #2023\nTemplate reaction: Intra_R_Add_Endocyclic\n\
    Flux pairs: CHO4(175), OO[C]1OO1(229); \nEstimated from node Backbone0_N-2R!H-inRing_N-1R!H-inRing_Sp-2R!H-1R!H\
    \ in family Intra_R_Add_Endocyclic.\n"
  rate-constant:
    A: 6.95187e+18
    Ea: 17.086
    b: -1.628
- equation: OCHO(64) + OO[C]1OO1(229) <=> [O]O[C]1OO1(218) + HOCHO(1)
  note: "Reaction index: Chemkin #276; RMG #2098\nTemplate reaction: H_Abstraction\n\
    Flux pairs: OO[C]1OO1(229), [O]O[C]1OO1(218); OCHO(64), HOCHO(1); \nEstimated\
    \ using an average for rate rule [O/H/NonDeO;O_rad/OneDeC]\nEuclidian distance\
    \ = 0\nMultiplied by reaction path degeneracy 2.0\nfamily: H_Abstraction\n"
  rate-constant:
    A: 0.0699
    Ea: 19.545
    b: 3.75
- equation: HOCO(13) + OO[C]1OO1(229) <=> [O]O[C]1OO1(218) + HOCHO(1)
  note: "Reaction index: Chemkin #277; RMG #2100\nTemplate reaction: H_Abstraction\n\
    Flux pairs: OO[C]1OO1(229), [O]O[C]1OO1(218); HOCO(13), HOCHO(1); \nEstimated\
    \ using an average for rate rule [O/H/NonDeO;CO_rad/NonDe]\nEuclidian distance\
    \ = 0\nfamily: H_Abstraction\n"
  rate-constant:
    A: 0.0001582731
    Ea: 41.32
    b: 4.663
- equation: OH(5) + OO[C]1OO1(229) <=> H2O(7) + [O]O[C]1OO1(218)
  note: "Reaction index: Chemkin #278; RMG #2102\nTemplate reaction: H_Abstraction\n\
    Flux pairs: OO[C]1OO1(229), [O]O[C]1OO1(218); OH(5), H2O(7); \nFrom training reaction\
    \ 206 used for O/H/NonDeO;O_pri_rad\nExact match found for rate rule [O/H/NonDeO;O_pri_rad]\n\
    Euclidian distance = 0\nfamily: H_Abstraction\nEa raised from -1.8 to -1.8 kJ/mol.\n"
  rate-constant:
    A: 1100000000000.0
    Ea: -0.437
    b: 0.0
- equation: HO2(8) + [O]O[C]1OO1(218) <=> O2(2) + OO[C]1OO1(229)
  note: "Reaction index: Chemkin #279; RMG #2104\nTemplate reaction: H_Abstraction\n\
    Flux pairs: [O]O[C]1OO1(218), OO[C]1OO1(229); HO2(8), O2(2); \nFrom training reaction\
    \ 404 used for Orad_O_H;O_rad/NonDeO\nExact match found for rate rule [Orad_O_H;O_rad/NonDeO]\n\
    Euclidian distance = 0\nfamily: H_Abstraction\n"
  rate-constant:
    A: 17500000000.0
    Ea: -3.275
    b: 0.0
- equation: H(3) + OO[C]1OO1(229) <=> H2(4) + [O]O[C]1OO1(218)
  note: "Reaction index: Chemkin #280; RMG #2106\nTemplate reaction: H_Abstraction\n\
    Flux pairs: OO[C]1OO1(229), [O]O[C]1OO1(218); H(3), H2(4); \nFrom training reaction\
    \ 203 used for O/H/NonDeO;H_rad\nExact match found for rate rule [O/H/NonDeO;H_rad]\n\
    Euclidian distance = 0\nfamily: H_Abstraction\n"
  rate-constant:
    A: 54000000000.0
    Ea: 1.86
    b: 0.0
- equation: HO2(8) + OO[C]1OO1(229) <=> H2O2(9) + [O]O[C]1OO1(218)
  note: "Reaction index: Chemkin #281; RMG #2108\nTemplate reaction: H_Abstraction\n\
    Flux pairs: OO[C]1OO1(229), [O]O[C]1OO1(218); HO2(8), H2O2(9); \nFrom training\
    \ reaction 208 used for O/H/NonDeO;O_rad/NonDeO\nExact match found for rate rule\
    \ [O/H/NonDeO;O_rad/NonDeO]\nEuclidian distance = 0\nfamily: H_Abstraction\n"
  rate-constant:
    A: 41000.0
    Ea: 10.206
    b: 2.5
- equation: O(6) + OO[C]1OO1(229) <=> OH(5) + [O]O[C]1OO1(218)
  note: "Reaction index: Chemkin #282; RMG #2110\nTemplate reaction: H_Abstraction\n\
    Flux pairs: OO[C]1OO1(229), [O]O[C]1OO1(218); O(6), OH(5); \nFrom training reaction\
    \ 205 used for O/H/NonDeO;O_atom_triplet\nExact match found for rate rule [O/H/NonDeO;O_atom_triplet]\n\
    Euclidian distance = 0\nfamily: H_Abstraction\n"
  rate-constant:
    A: 8700000000000.0
    Ea: 4.75
    b: 0.0
- equation: H(3) + [O]O[C]1OO1(218) <=> OO[C]1OO1(229)
  note: "Reaction index: Chemkin #283; RMG #2112\nTemplate reaction: R_Recombination\n\
    Flux pairs: [O]O[C]1OO1(218), OO[C]1OO1(229); H(3), OO[C]1OO1(229); \nEstimated\
    \ from node Root_1R->H_N-2R->S_N-2CHNO->H_2CNO-inRing in family R_Recombination.\n"
  rate-constant:
    A: 24399600000000.0
    Ea: 0.0
    b: 0.071
- equation: '[O]O[C]1OO1(218) + O[C]1OO1(205) <=> CO3(212) + OO[C]1OO1(229)'
  note: "Reaction index: Chemkin #284; RMG #2154\nTemplate reaction: Disproportionation\n\
    Flux pairs: O[C]1OO1(205), CO3(212); [O]O[C]1OO1(218), OO[C]1OO1(229); \nEstimated\
    \ from node Root_N-4R->H_4CNOS-u1_1R!H->O_2R!H->C_Ext-4CNOS-R_N-Sp-5R!H=4CCNNOOSS_Ext-5R!H-R\
    \ in family Disproportionation.\n"
  rate-constant:
    A: 18100000000000.0
    Ea: 35.887
    b: 0.0
- data:
  - - 7.048
    - 1.344
    - -0.08644
    - -0.03326
  - - 0.5705
    - 0.1802
    - 0.09717
    - 0.03492
  - - 0.2144
    - -0.02915
    - -0.01279
    - -0.002038
  - - 0.06198
    - -0.002645
    - -0.002494
    - -0.001751
  - - 0.01159
    - -0.0005443
    - -0.0002569
    - -0.0001006
  - - 0.001861
    - 0.001022
    - 0.0005336
    - 0.0001828
  equation: O(6) + CHO3(176) <=> CHO4(175)
  note: "Reaction index: Chemkin #285; RMG #2261\nPDep reaction: PDepNetwork #122\n\
    Flux pairs: O(6), CHO4(175); CHO3(176), CHO4(175); \n"
  pressure-range:
  - 0.099 atm
  - 98.692 atm
  temperature-range:
  - 300.0
  - 2500.0
  type: Chebyshev
- data:
  - - 6.533
    - 1.487
    - -0.007918
    - -0.003667
  - - 0.09654
    - 0.008437
    - 0.005098
    - 0.002338
  - - -0.06319
    - 0.001861
    - 0.001135
    - 0.0005297
  - - -0.04216
    - 0.0001778
    - 0.0001126
    - 5.642e-05
  - - -0.01427
    - -0.0001241
    - -7.385e-05
    - -3.279e-05
  - - -0.0007589
    - -0.0001068
    - -6.477e-05
    - -2.988e-05
  equation: OH(5) + CO3(179) <=> CHO4(175)
  note: "Reaction index: Chemkin #286; RMG #3860\nPDep reaction: PDepNetwork #216\n\
    Flux pairs: OH(5), CHO4(175); CO3(179), CHO4(175); \n"
  pressure-range:
  - 0.099 atm
  - 98.692 atm
  temperature-range:
  - 300.0
  - 2500.0
  type: Chebyshev
- equation: OH(5) + CO3(212) <=> OO[C]1OO1(229)
  note: "Reaction index: Chemkin #287; RMG #2176\nTemplate reaction: R_Addition_MultipleBond\n\
    Flux pairs: CO3(212), OO[C]1OO1(229); OH(5), OO[C]1OO1(229); \nEstimated using\
    \ template [Od_CO-NdNd;YJ] for rate rule [Od_CO-NdNd;OJ_pri]\nEuclidian distance\
    \ = 2.0\nfamily: R_Addition_MultipleBond\nEa raised from -22.7 to 0 kJ/mol.\n"
  rate-constant:
    A: 1903724.0
    Ea: 0.0
    b: 2.381
- equation: OH(5) + [O][C]1OO1(213) <=> OO[C]1OO1(229)
  note: "Reaction index: Chemkin #288; RMG #2177\nTemplate reaction: R_Recombination\n\
    Flux pairs: OH(5), OO[C]1OO1(229); [O][C]1OO1(213), OO[C]1OO1(229); \nEstimated\
    \ from node Root_N-1R->H_N-1CNOS->N_1COS->O_Ext-1O-R_N-2R->C_N-3R!H->N_2OS->O\
    \ in family R_Recombination.\n"
  rate-constant:
    A: 20000000000000.0
    Ea: 0.0
    b: 0.0
- equation: '[O]O[C]1OO1(218) + O[CH]O(148) <=> OO[C]1OO1(229) + HOCHO(1)'
  note: "Reaction index: Chemkin #289; RMG #2179\nTemplate reaction: Disproportionation\n\
    Flux pairs: [O]O[C]1OO1(218), OO[C]1OO1(229); O[CH]O(148), HOCHO(1); \nEstimated\
    \ from node Root_N-4R->H_4CNOS-u1_1R!H->O_2R!H->C_Ext-4CNOS-R_N-Sp-5R!H=4CCNNOOSS_Ext-5R!H-R\
    \ in family Disproportionation.\nMultiplied by reaction path degeneracy 2.0\n"
  rate-constant:
    A: 36200000000000.0
    Ea: 0.0
    b: 0.0
- equation: '[O]O[C]1OO1(218) + HCO(15) <=> CO(11) + OO[C]1OO1(229)'
  note: "Reaction index: Chemkin #290; RMG #2184\nTemplate reaction: CO_Disproportionation\n\
    Flux pairs: [O]O[C]1OO1(218), OO[C]1OO1(229); HCO(15), CO(11); \nEstimated from\
    \ node Root_N-4R->N_N-4BrCClFHIOPSSi->H_Ext-4CO-R_N-5R!H->C_5BrClFINOPSSi->O_N-4CO->C\
    \ in family CO_Disproportionation.\n"
  rate-constant:
    A: 51200000000000.0
    Ea: 0.0
    b: 0.0
- equation: '[O]O[C]1OO1(218) + HOCO(13) <=> CO2(12) + OO[C]1OO1(229)'
  note: "Reaction index: Chemkin #291; RMG #2185\nTemplate reaction: Disproportionation\n\
    Flux pairs: [O]O[C]1OO1(218), OO[C]1OO1(229); HOCO(13), CO2(12); \nEstimated from\
    \ node Root_N-4R->H_4CNOS-u1_1R!H->O_2R!H->C_Ext-4CNOS-R_N-Sp-5R!H=4CCNNOOSS_Ext-5R!H-R\
    \ in family Disproportionation.\n"
  rate-constant:
    A: 18100000000000.0
    Ea: 0.0
    b: 0.0
- equation: '[O]O[C]1OO1(218) + OCHO(64) <=> CO2(12) + OO[C]1OO1(229)'
  note: "Reaction index: Chemkin #292; RMG #2186\nTemplate reaction: Disproportionation\n\
    Flux pairs: [O]O[C]1OO1(218), OO[C]1OO1(229); OCHO(64), CO2(12); \nEstimated from\
    \ node Root_Ext-1R!H-R in family Disproportionation.\n"
  rate-constant:
    A: 9445080000.0
    Ea: 0.0
    b: 0.509
- data:
  - - -1.403
    - 1.414
    - -0.04586
    - -0.01641
  - - 4.749
    - 0.1132
    - 0.05894
    - 0.01963
  - - 0.004271
    - -0.03083
    - -0.01391
    - -0.002823
  - - 0.01951
    - -0.00213
    - -0.002503
    - -0.001943
  - - 0.002855
    - 0.0008789
    - 0.0006065
    - 0.000261
  - - -0.01139
    - 0.00145
    - 0.0008056
    - 0.000329
  equation: O(6) + O[C]1OO1(205) <=> CHO4(166)
  note: "Reaction index: Chemkin #293; RMG #2188\nPDep reaction: PDepNetwork #88\n\
    Flux pairs: O(6), CHO4(166); O[C]1OO1(205), CHO4(166); \n"
  pressure-range:
  - 0.099 atm
  - 98.692 atm
  temperature-range:
  - 300.0
  - 2500.0
  type: Chebyshev
- data:
  - - -5.285
    - 1.341
    - -0.08763
    - -0.03315
  - - 6.125
    - 0.1899
    - 0.1014
    - 0.03565
  - - 0.2093
    - -0.0385
    - -0.01726
    - -0.003233
  - - -0.03328
    - -0.0006291
    - -0.001792
    - -0.001788
  - - -0.05513
    - 0.0006565
    - 0.0005458
    - 0.000299
  - - -0.02697
    - 0.0007688
    - 0.0004175
    - 0.00017
  equation: O(6) + O[C]1OO1(205) <=> CHO4(175)
  note: "Reaction index: Chemkin #294; RMG #2189\nPDep reaction: PDepNetwork #88\n\
    Flux pairs: O(6), CHO4(175); O[C]1OO1(205), CHO4(175); \n"
  pressure-range:
  - 0.099 atm
  - 98.692 atm
  temperature-range:
  - 300.0
  - 2500.0
  type: Chebyshev
- data:
  - - 3.285
    - -0.1229
    - -0.06888
    - -0.02705
  - - 3.246
    - 0.152
    - 0.08353
    - 0.03139
  - - 1.069
    - -0.02697
    - -0.01269
    - -0.002901
  - - 0.3446
    - 0.0001652
    - -0.0006923
    - -0.0008991
  - - 0.1132
    - -0.00153
    - -0.0008255
    - -0.0003222
  - - 0.03651
    - -0.00088
    - -0.0005769
    - -0.0002976
  equation: OH(5) + CO3(212) <=> O(6) + O[C]1OO1(205)
  note: "Reaction index: Chemkin #295; RMG #2540\nPDep reaction: PDepNetwork #120\n\
    Flux pairs: CO3(212), O[C]1OO1(205); OH(5), O(6); \n"
  pressure-range:
  - 0.099 atm
  - 98.692 atm
  temperature-range:
  - 300.0
  - 2500.0
  type: Chebyshev
- data:
  - - 7.294
    - -0.04667
    - -0.02653
    - -0.01075
  - - 1.986
    - 0.06477
    - 0.03631
    - 0.01426
  - - 0.5788
    - -0.02025
    - -0.01059
    - -0.00349
  - - 0.1361
    - 0.0009449
    - -2.36e-05
    - -0.0004829
  - - 0.02281
    - -8.032e-05
    - 7.823e-05
    - 0.0001228
  - - 0.01414
    - 0.0006891
    - 0.0003676
    - 0.0001347
  equation: O(6) + CHO3(176) <=> O(6) + O[C]1OO1(205)
  note: "Reaction index: Chemkin #296; RMG #2545\nPDep reaction: PDepNetwork #122\n\
    Flux pairs: CHO3(176), O[C]1OO1(205); O(6), O(6); \n"
  pressure-range:
  - 0.099 atm
  - 98.692 atm
  temperature-range:
  - 300.0
  - 2500.0
  type: Chebyshev
- data:
  - - -0.7469
    - -0.07728
    - -0.04176
    - -0.01521
  - - 5.739
    - 0.1047
    - 0.05513
    - 0.01887
  - - 0.1165
    - -0.03134
    - -0.01468
    - -0.003473
  - - -0.03522
    - -0.0008616
    - -0.001757
    - -0.001654
  - - -0.04453
    - 0.001115
    - 0.0007903
    - 0.0003844
  - - -0.01739
    - 0.001217
    - 0.000686
    - 0.0002922
  equation: O(6) + O[C]1OO1(205) <=> HO2(8) + CO2(12)
  note: "Reaction index: Chemkin #297; RMG #2193\nPDep reaction: PDepNetwork #88\n\
    Flux pairs: O[C]1OO1(205), CO2(12); O(6), HO2(8); \n"
  pressure-range:
  - 0.099 atm
  - 98.692 atm
  temperature-range:
  - 300.0
  - 2500.0
  type: Chebyshev
- data:
  - - 8.886
    - -0.0007387
    - -0.0004528
    - -0.0002136
  - - 0.3719
    - 0.0003624
    - 0.0002221
    - 0.0001047
  - - 0.06704
    - -0.0001603
    - -9.818e-05
    - -4.626e-05
  - - 0.01491
    - -9.125e-05
    - -5.593e-05
    - -2.639e-05
  - - 0.00811
    - -4.324e-05
    - -2.65e-05
    - -1.25e-05
  - - 0.004885
    - -2.009e-05
    - -1.231e-05
    - -5.797e-06
  equation: OH(5) + CO3(179) <=> O(6) + O[C]1OO1(205)
  note: "Reaction index: Chemkin #298; RMG #3870\nPDep reaction: PDepNetwork #216\n\
    Flux pairs: CO3(179), O[C]1OO1(205); OH(5), O(6); \n"
  pressure-range:
  - 0.099 atm
  - 98.692 atm
  temperature-range:
  - 300.0
  - 2500.0
  type: Chebyshev
- data:
  - - 10.49
    - -0.001124
    - -0.0006867
    - -0.000322
  - - 0.7721
    - 0.0007867
    - 0.0004801
    - 0.0002245
  - - 0.1814
    - -0.0001597
    - -9.803e-05
    - -4.64e-05
  - - 0.05713
    - -7.742e-05
    - -4.736e-05
    - -2.226e-05
  - - 0.02365
    - -3.183e-05
    - -1.943e-05
    - -9.09e-06
  - - 0.01039
    - -1.528e-05
    - -9.331e-06
    - -4.368e-06
  equation: H(3) + CO4(168) <=> O(6) + O[C]1OO1(205)
  note: "Reaction index: Chemkin #299; RMG #4071\nPDep reaction: PDepNetwork #226\n\
    Flux pairs: CO4(168), O[C]1OO1(205); H(3), O(6); \n"
  pressure-range:
  - 0.099 atm
  - 98.692 atm
  temperature-range:
  - 300.0
  - 2500.0
  type: Chebyshev
- data:
  - - 2.636
    - -0.08233
    - -0.04415
    - -0.01581
  - - 5.075
    - 0.1117
    - 0.05842
    - 0.01966
  - - 0.4154
    - -0.03039
    - -0.01374
    - -0.002805
  - - 0.103
    - -0.001555
    - -0.002196
    - -0.001839
  - - 0.01918
    - 0.0002439
    - 0.000276
    - 0.0001505
  - - 0.01042
    - 0.001295
    - 0.0006845
    - 0.0002545
  equation: O2(2) + HOCO(13) <=> O(6) + O[C]1OO1(205)
  note: "Reaction index: Chemkin #300; RMG #2524\nPDep reaction: PDepNetwork #47\n\
    Flux pairs: HOCO(13), O[C]1OO1(205); O2(2), O(6); \n"
  pressure-range:
  - 0.099 atm
  - 98.692 atm
  temperature-range:
  - 300.0
  - 2500.0
  type: Chebyshev
- data:
  - - 7.795
    - -0.07041
    - -0.04073
    - -0.0171
  - - 0.4212
    - 0.07346
    - 0.04167
    - 0.01677
  - - 0.3282
    - -0.006224
    - -0.002819
    - -0.0005051
  - - 0.1446
    - -0.00133
    - -0.0008627
    - -0.0004297
  - - 0.03529
    - -0.0003899
    - -0.0002518
    - -0.0001313
  - - 0.01474
    - 0.0001228
    - 6.958e-05
    - 2.737e-05
  equation: OH(5) + CO3(198) <=> O(6) + O[C]1OO1(205)
  note: "Reaction index: Chemkin #301; RMG #2549\nPDep reaction: PDepNetwork #139\n\
    Flux pairs: CO3(198), O[C]1OO1(205); OH(5), O(6); \n"
  pressure-range:
  - 0.099 atm
  - 98.692 atm
  temperature-range:
  - 300.0
  - 2500.0
  type: Chebyshev
- data:
  - - 11.79
    - -0.001315
    - -0.0008051
    - -0.000379
  - - 0.04931
    - 0.0007045
    - 0.0004307
    - 0.0002022
  - - 0.07342
    - 0.000329
    - 0.0002017
    - 9.512e-05
  - - 0.04257
    - 1.451e-05
    - 9.041e-06
    - 4.404e-06
  - - 0.02258
    - -3.695e-05
    - -2.264e-05
    - -1.067e-05
  - - 0.01209
    - -1.536e-06
    - -9.476e-07
    - -4.535e-07
  equation: O(209) + HOCHO(1) <=> O(6) + HOCHO(1)
  note: "Reaction index: Chemkin #302; RMG #4047\nPDep reaction: PDepNetwork #222\n\
    Flux pairs: HOCHO(1), HOCHO(1); O(209), O(6); \n"
  pressure-range:
  - 0.099 atm
  - 98.692 atm
  temperature-range:
  - 300.0
  - 2500.0
  type: Chebyshev
- data:
  - - 8.134
    - 1.499
    - -0.0008449
    - -0.0003977
  - - -0.322
    - 0.0006383
    - 0.0003901
    - 0.000183
  - - 0.06431
    - 0.0003183
    - 0.0001951
    - 9.197e-05
  - - 0.08316
    - 1.721e-05
    - 1.069e-05
    - 5.175e-06
  - - 0.03516
    - -3.45e-05
    - -2.113e-05
    - -9.955e-06
  - - 0.003649
    - 5.214e-07
    - 3.137e-07
    - 1.419e-07
  equation: O(209) + HOCHO(1) <=> OC1OO1(206)
  note: "Reaction index: Chemkin #303; RMG #4038\nPDep reaction: PDepNetwork #222\n\
    Flux pairs: O(209), OC1OO1(206); HOCHO(1), OC1OO1(206); \n"
  pressure-range:
  - 0.099 atm
  - 98.692 atm
  temperature-range:
  - 300.0
  - 2500.0
  type: Chebyshev
- data:
  - - 12.9
    - -0.1962
    - -0.0194
    - 0.02261
  - - 0.07098
    - 0.07039
    - -0.0007061
    - -0.01175
  - - -0.01678
    - -0.01099
    - 0.006768
    - 0.002918
  - - -0.01393
    - -0.008115
    - 0.007412
    - 0.003239
  - - -0.008493
    - -0.005609
    - 0.003671
    - 0.001914
  - - -0.003953
    - -0.002434
    - 0.001485
    - 0.0005294
  equation: O(209) + CO2(12) <=> O(6) + CO2(12)
  note: "Reaction index: Chemkin #304; RMG #2207\nPDep reaction: PDepNetwork #117\n\
    Flux pairs: CO2(12), CO2(12); O(209), O(6); \n"
  pressure-range:
  - 0.099 atm
  - 98.692 atm
  temperature-range:
  - 300.0
  - 2500.0
  type: Chebyshev
- data:
  - - 9.902
    - 1.293
    - -0.01486
    - 0.0249
  - - -0.1892
    - 0.05187
    - 0.003157
    - -0.008943
  - - -0.197
    - -0.02173
    - 0.009087
    - 0.003716
  - - -0.06578
    - -0.01377
    - 0.009338
    - 0.003088
  - - -0.04267
    - -0.00858
    - 0.005186
    - 0.001607
  - - -0.02709
    - -0.004081
    - 0.002434
    - 0.0002936
  equation: O(209) + CO2(12) <=> CO3(212)
  note: "Reaction index: Chemkin #305; RMG #2203\nPDep reaction: PDepNetwork #117\n\
    Flux pairs: O(209), CO3(212); CO2(12), CO3(212); \n"
  pressure-range:
  - 0.099 atm
  - 98.692 atm
  temperature-range:
  - 300.0
  - 2500.0
  type: Chebyshev
- data:
  - - 12.25
    - 0.7515
    - -0.2194
    - -0.0007751
  - - -0.152
    - 0.05802
    - 0.01153
    - -0.007479
  - - 0.06396
    - -0.06314
    - 0.00419
    - 0.00806
  - - 0.08757
    - -0.07656
    - -0.001336
    - 0.008744
  - - 0.05546
    - -0.04584
    - -0.001335
    - 0.00467
  - - 0.02295
    - -0.01821
    - 0.0006107
    - 0.001578
  equation: O(209) + CO2(12) <=> [O][C]1OO1(213)
  note: "Reaction index: Chemkin #306; RMG #2205\nPDep reaction: PDepNetwork #117\n\
    Flux pairs: O(209), [O][C]1OO1(213); CO2(12), [O][C]1OO1(213); \n"
  pressure-range:
  - 0.099 atm
  - 98.692 atm
  temperature-range:
  - 300.0
  - 2500.0
  type: Chebyshev
- data:
  - - 9.3
    - 1.299
    - -0.01759
    - 0.02367
  - - -0.04486
    - 0.06237
    - 0.0008162
    - -0.01044
  - - -0.05389
    - -0.01578
    - 0.00765
    - 0.003355
  - - -0.04114
    - -0.01068
    - 0.008187
    - 0.00325
  - - -0.02275
    - -0.00702
    - 0.004304
    - 0.001845
  - - -0.01116
    - -0.003276
    - 0.00189
    - 0.0004757
  equation: O(209) + CO2(12) <=> CO3(198)
  note: "Reaction index: Chemkin #307; RMG #2204\nPDep reaction: PDepNetwork #117\n\
    Flux pairs: O(209), CO3(198); CO2(12), CO3(198); \n"
  pressure-range:
  - 0.099 atm
  - 98.692 atm
  temperature-range:
  - 300.0
  - 2500.0
  type: Chebyshev
- data:
  - - 12.26
    - -1.367e-07
    - -8.382e-08
    - -3.959e-08
  - - 0.572
    - 1.02e-09
    - 6.253e-10
    - 2.954e-10
  - - -0.04417
    - 6.778e-08
    - 4.157e-08
    - 1.964e-08
  - - -0.01566
    - 3.577e-08
    - 2.194e-08
    - 1.036e-08
  - - 3.84e-05
    - 4.764e-09
    - 2.922e-09
    - 1.38e-09
  - - -0.002875
    - -4.042e-09
    - -2.479e-09
    - -1.171e-09
  equation: O(209) + CHO3(176) <=> OH(5) + [O][C]1OO1(213)
  note: "Reaction index: Chemkin #308; RMG #3814\nPDep reaction: PDepNetwork #213\n\
    Flux pairs: CHO3(176), [O][C]1OO1(213); O(209), OH(5); \n"
  pressure-range:
  - 0.099 atm
  - 98.692 atm
  temperature-range:
  - 300.0
  - 2500.0
  type: Chebyshev
- data:
  - - 12.94
    - -1.342e-07
    - -8.232e-08
    - -3.888e-08
  - - -0.1353
    - 2.364e-09
    - 1.45e-09
    - 6.848e-10
  - - -0.0392
    - 6.629e-08
    - 4.065e-08
    - 1.92e-08
  - - -0.002356
    - 3.427e-08
    - 2.102e-08
    - 9.929e-09
  - - 0.003038
    - 4.246e-09
    - 2.604e-09
    - 1.23e-09
  - - 0.002731
    - -3.967e-09
    - -2.433e-09
    - -1.149e-09
  equation: O(209) + CHO3(176) <=> O(6) + O[C]1OO1(205)
  note: "Reaction index: Chemkin #309; RMG #3812\nPDep reaction: PDepNetwork #213\n\
    Flux pairs: CHO3(176), O[C]1OO1(205); O(209), O(6); \n"
  pressure-range:
  - 0.099 atm
  - 98.692 atm
  temperature-range:
  - 300.0
  - 2500.0
  type: Chebyshev
- equation: O(6) + NNH(73) <=> N2O(76) + H(3)
  note: "Reaction index: Chemkin #310; RMG #639\nLibrary reaction: NOx2018\nFlux pairs:\
    \ O(6), N2O(76); NNH(73), H(3); \n"
  rate-constant:
    A: 190000000000000.0
    Ea: -0.022
    b: -0.274
- data:
  - - 7.44
    - 1.384
    - -0.0467
    - -0.006135
  - - -0.1294
    - 0.05063
    - 0.02722
    - 0.007129
  - - -0.02023
    - -0.01302
    - 0.0009973
    - 0.003823
  - - -0.02058
    - -0.01037
    - 0.001131
    - 0.003279
  - - -0.01356
    - -0.004655
    - 0.001394
    - 0.001765
  - - -0.007991
    - -0.001209
    - 0.001455
    - 0.0008605
  equation: CO3(179) <=> O(209) + CO2(12)
  note: "Reaction index: Chemkin #311; RMG #2242\nPDep reaction: PDepNetwork #118\n\
    Flux pairs: CO3(179), O(209); CO3(179), CO2(12); \n"
  pressure-range:
  - 0.099 atm
  - 98.692 atm
  temperature-range:
  - 300.0
  - 2500.0
  type: Chebyshev
- equation: HO2(8) + CO4(168) <=> O2(2) + CHO4(175)
  note: "Reaction index: Chemkin #312; RMG #2210\nTemplate reaction: H_Abstraction\n\
    Flux pairs: HO2(8), O2(2); CO4(168), CHO4(175); \nFrom training reaction 244 used\
    \ for Orad_O_H;OOC\nExact match found for rate rule [Orad_O_H;OOC]\nEuclidian\
    \ distance = 0\nfamily: H_Abstraction\nEa raised from -8.2 to -8.2 kJ/mol.\n"
  rate-constant:
    A: 120000000000.0
    Ea: -1.95
    b: 0.0
- data:
  - - 8.813
    - -0.06668
    - -0.01515
    - 0.0045
  - - 0.6103
    - 0.05181
    - 0.005948
    - -0.00731
  - - 0.1152
    - 0.0223
    - 0.009476
    - 0.0008825
  - - 0.02714
    - -6.282e-05
    - 0.002736
    - 0.002103
  - - 0.01563
    - -0.004544
    - -0.001276
    - 0.0004653
  - - 0.01173
    - -0.002996
    - -0.00148
    - -0.0003222
  duplicate: true
  equation: O(6) + CO3(212) <=> O2(2) + CO2(12)
  note: "Reaction index: Chemkin #313; RMG #2403\nPDep reaction: PDepNetwork #130\n\
    Flux pairs: CO3(212), CO2(12); O(6), O2(2); \n"
  pressure-range:
  - 0.099 atm
  - 98.692 atm
  temperature-range:
  - 300.0
  - 2500.0
  type: Chebyshev
- equation: O(6) + CHO3(176) <=> OH(5) + CO3(198)
  note: "Reaction index: Chemkin #314; RMG #2230\nTemplate reaction: H_Abstraction\n\
    Flux pairs: O(6), OH(5); CHO3(176), CO3(198); \nFrom training reaction 691 used\
    \ for O/H/OneDeC;O_atom_triplet\nExact match found for rate rule [O/H/OneDeC;O_atom_triplet]\n\
    Euclidian distance = 0\nfamily: H_Abstraction\n"
  rate-constant:
    A: 170000000.0
    Ea: 25.965
    b: 1.5
- data:
  - - 8.93
    - -0.01283
    - -0.007794
    - -0.00361
  - - 0.1769
    - 0.008567
    - 0.005178
    - 0.002376
  - - -0.01147
    - 0.001867
    - 0.001139
    - 0.0005323
  - - -0.01378
    - 0.0001625
    - 0.0001034
    - 5.234e-05
  - - -0.001093
    - -0.0001339
    - -7.982e-05
    - -3.558e-05
  - - 0.004784
    - -0.0001105
    - -6.702e-05
    - -3.097e-05
  duplicate: true
  equation: OH(5) + CO3(179) <=> OH(5) + CO3(212)
  note: "Reaction index: Chemkin #315; RMG #3866\nPDep reaction: PDepNetwork #216\n\
    Flux pairs: CO3(179), CO3(212); OH(5), OH(5); \n"
  pressure-range:
  - 0.099 atm
  - 98.692 atm
  temperature-range:
  - 300.0
  - 2500.0
  type: Chebyshev
- data:
  - - 12.1
    - -0.09584
    - -0.05303
    - -0.02026
  - - 0.1987
    - 0.09642
    - 0.05121
    - 0.01769
  - - 0.05526
    - -0.006812
    - -0.001759
    - 0.001019
  - - 0.006979
    - -0.001049
    - -0.0008408
    - -0.0004843
  - - -0.00317
    - -0.0002771
    - -0.000183
    - -0.0001073
  - - -0.002227
    - -6.777e-05
    - -4.699e-05
    - -2.693e-05
  duplicate: true
  equation: OH(5) + CO3(212) <=> HO2(8) + CO2(12)
  note: "Reaction index: Chemkin #316; RMG #2251\nPDep reaction: PDepNetwork #120\n\
    Flux pairs: CO3(212), CO2(12); OH(5), HO2(8); \n"
  pressure-range:
  - 0.099 atm
  - 98.692 atm
  temperature-range:
  - 300.0
  - 2500.0
  type: Chebyshev
- data:
  - - 12.89
    - -0.0626
    - -0.03595
    - -0.01486
  - - -0.1776
    - 0.06201
    - 0.03472
    - 0.01355
  - - 0.02216
    - -0.003057
    - -0.0009421
    - 0.0003212
  - - 0.008648
    - -0.0008959
    - -0.0005852
    - -0.0002887
  - - -0.003895
    - -0.0001737
    - -0.0001196
    - -6.92e-05
  - - -0.005475
    - -4.292e-05
    - -2.88e-05
    - -1.608e-05
  equation: OH(5) + CO3(198) <=> OH(5) + CO3(212)
  note: "Reaction index: Chemkin #317; RMG #2491\nPDep reaction: PDepNetwork #139\n\
    Flux pairs: CO3(198), CO3(212); OH(5), OH(5); \n"
  pressure-range:
  - 0.099 atm
  - 98.692 atm
  temperature-range:
  - 300.0
  - 2500.0
  type: Chebyshev
- data:
  - - 12.98
    - -0.01503
    - -0.009094
    - -0.00418
  - - 0.2204
    - 0.01162
    - 0.006988
    - 0.003175
  - - 0.001321
    - 0.001984
    - 0.001219
    - 0.0005775
  - - -0.009485
    - 3.493e-05
    - 2.953e-05
    - 2.139e-05
  - - -0.005443
    - -0.0001626
    - -9.714e-05
    - -4.347e-05
  - - -0.002004
    - -9.635e-05
    - -5.876e-05
    - -2.744e-05
  equation: H(3) + CO4(168) <=> OH(5) + CO3(212)
  note: "Reaction index: Chemkin #318; RMG #4067\nPDep reaction: PDepNetwork #226\n\
    Flux pairs: CO4(168), CO3(212); H(3), OH(5); \n"
  pressure-range:
  - 0.099 atm
  - 98.692 atm
  temperature-range:
  - 300.0
  - 2500.0
  type: Chebyshev
- data:
  - - 6.586
    - -0.1292
    - -0.07249
    - -0.02857
  - - 2.628
    - 0.1513
    - 0.08287
    - 0.03089
  - - 0.5391
    - -0.02699
    - -0.01269
    - -0.002894
  - - 0.103
    - -0.0003354
    - -0.000948
    - -0.000975
  - - 0.01255
    - -0.000434
    - -0.0001732
    - -3.068e-05
  - - 0.002177
    - 0.0005235
    - 0.0002708
    - 9.057e-05
  equation: O(6) + CHO3(176) <=> OH(5) + CO3(212)
  note: "Reaction index: Chemkin #319; RMG #2266\nPDep reaction: PDepNetwork #122\n\
    Flux pairs: CHO3(176), CO3(212); O(6), OH(5); \n"
  pressure-range:
  - 0.099 atm
  - 98.692 atm
  temperature-range:
  - 300.0
  - 2500.0
  type: Chebyshev
- data:
  - - 11.91
    - -0.0007415
    - -0.0004545
    - -0.0002144
  - - 0.08481
    - 0.0003544
    - 0.0002171
    - 0.0001024
  - - 0.02669
    - -0.0001668
    - -0.0001021
    - -4.813e-05
  - - 0.01598
    - -9.582e-05
    - -5.873e-05
    - -2.77e-05
  - - 0.008293
    - -4.629e-05
    - -2.837e-05
    - -1.338e-05
  - - 0.003383
    - -2.201e-05
    - -1.348e-05
    - -6.35e-06
  equation: OH(5) + CO3(179) <=> O(6) + CHO3(176)
  note: "Reaction index: Chemkin #320; RMG #3862\nPDep reaction: PDepNetwork #216\n\
    Flux pairs: CO3(179), CHO3(176); OH(5), O(6); \n"
  pressure-range:
  - 0.099 atm
  - 98.692 atm
  temperature-range:
  - 300.0
  - 2500.0
  type: Chebyshev
- data:
  - - 13.5
    - -0.001125
    - -0.0006876
    - -0.0003225
  - - 0.4959
    - 0.000777
    - 0.0004741
    - 0.0002217
  - - 0.1361
    - -0.000166
    - -0.0001019
    - -4.822e-05
  - - 0.05261
    - -8.11e-05
    - -4.962e-05
    - -2.333e-05
  - - 0.02093
    - -3.411e-05
    - -2.083e-05
    - -9.751e-06
  - - 0.007745
    - -1.662e-05
    - -1.015e-05
    - -4.754e-06
  equation: H(3) + CO4(168) <=> O(6) + CHO3(176)
  note: "Reaction index: Chemkin #321; RMG #4063\nPDep reaction: PDepNetwork #226\n\
    Flux pairs: CO4(168), CHO3(176); H(3), O(6); \n"
  pressure-range:
  - 0.099 atm
  - 98.692 atm
  temperature-range:
  - 300.0
  - 2500.0
  type: Chebyshev
- data:
  - - 10.79
    - -0.07063
    - -0.04086
    - -0.01717
  - - 0.3561
    - 0.07296
    - 0.04137
    - 0.01664
  - - 0.2755
    - -0.006175
    - -0.002799
    - -0.0005036
  - - 0.1164
    - -0.001248
    - -0.0008141
    - -0.0004083
  - - 0.02991
    - -0.0003728
    - -0.0002403
    - -0.000125
  - - 0.009063
    - 0.0001209
    - 6.9e-05
    - 2.762e-05
  equation: OH(5) + CO3(198) <=> O(6) + CHO3(176)
  note: "Reaction index: Chemkin #322; RMG #2495\nPDep reaction: PDepNetwork #139\n\
    Flux pairs: CO3(198), CHO3(176); OH(5), O(6); \n"
  pressure-range:
  - 0.099 atm
  - 98.692 atm
  temperature-range:
  - 300.0
  - 2500.0
  type: Chebyshev
- data:
  - - 13.24
    - -5.92e-07
    - -3.626e-07
    - -1.708e-07
  - - 0.006397
    - -4.215e-09
    - -2.853e-09
    - -1.598e-09
  - - 6.839e-06
    - 8.744e-08
    - 5.351e-08
    - 2.517e-08
  - - 1.086e-05
    - 3.959e-08
    - 2.428e-08
    - 1.147e-08
  - - 7.156e-06
    - 8.004e-09
    - 4.917e-09
    - 2.33e-09
  - - 2.724e-06
    - -1.73e-08
    - -1.059e-08
    - -4.981e-09
  equation: O(209) + CO3(198) <=> O(6) + [O][C]1OO1(213)
  note: "Reaction index: Chemkin #323; RMG #5275\nPDep reaction: PDepNetwork #266\n\
    Flux pairs: CO3(198), [O][C]1OO1(213); O(209), O(6); \n"
  pressure-range:
  - 0.099 atm
  - 98.692 atm
  temperature-range:
  - 300.0
  - 2500.0
  type: Chebyshev
- equation: OH(5) + CH2O4(173) <=> H2O(7) + CHO4(175)
  note: "Reaction index: Chemkin #324; RMG #2279\nTemplate reaction: H_Abstraction\n\
    Flux pairs: CH2O4(173), CHO4(175); OH(5), H2O(7); \nFrom training reaction 692\
    \ used for O/H/OneDeC;O_pri_rad\nExact match found for rate rule [O/H/OneDeC;O_pri_rad]\n\
    Euclidian distance = 0\nfamily: H_Abstraction\n"
  rate-constant:
    A: 1200000.0
    Ea: -0.25
    b: 2.0
- equation: CO4(168) + HOCO(13) <=> CO2(12) + CHO4(175)
  note: "Reaction index: Chemkin #325; RMG #2280\nTemplate reaction: Disproportionation\n\
    Flux pairs: CO4(168), CHO4(175); HOCO(13), CO2(12); \nEstimated from node Root_N-4R->H_4CNOS-u1_1R!H->O_2R!H->C_Ext-4CNOS-R_N-Sp-5R!H=4CCNNOOSS_Ext-5R!H-R\
    \ in family Disproportionation.\n"
  rate-constant:
    A: 18100000000000.0
    Ea: 0.0
    b: 0.0
- equation: CO4(168) + OCHO(64) <=> CO2(12) + CHO4(175)
  note: "Reaction index: Chemkin #326; RMG #2281\nTemplate reaction: Disproportionation\n\
    Flux pairs: CO4(168), CHO4(175); OCHO(64), CO2(12); \nEstimated from node Root_Ext-1R!H-R\
    \ in family Disproportionation.\n"
  rate-constant:
    A: 9445080000.0
    Ea: 0.0
    b: 0.509
- equation: '[O]O[C]1OO1(218) + OC1OO1(206) <=> O[C]1OO1(205) + OO[C]1OO1(229)'
  note: "Reaction index: Chemkin #327; RMG #2283\nTemplate reaction: H_Abstraction\n\
    Flux pairs: OC1OO1(206), O[C]1OO1(205); [O]O[C]1OO1(218), OO[C]1OO1(229); \nEstimated\
    \ using template [C/H/NonDe;O_rad/NonDeO] for rate rule [C/H/O3;O_rad/NonDeO]\n\
    Euclidian distance = 2.0\nfamily: H_Abstraction\n"
  rate-constant:
    A: 2800000000000.0
    Ea: 16.013
    b: 0.0
- data:
  - - 9.603
    - 1.09
    - 0.001729
    - 0.03612
  - - 0.3914
    - 0.5514
    - 0.01082
    - -0.04372
  - - -0.1368
    - -0.126
    - -0.02666
    - 0.001048
  - - -0.08281
    - -0.03052
    - 0.01643
    - 0.009614
  - - -0.008266
    - 0.01333
    - -0.0002516
    - -0.003065
  - - 0.0006593
    - 0.001929
    - -0.002943
    - -0.0004028
  equation: O1OC12OO2(228) <=> O(6) + [O][C]1OO1(213)
  note: "Reaction index: Chemkin #328; RMG #3131\nPDep reaction: PDepNetwork #172\n\
    Flux pairs: O1OC12OO2(228), O(6); O1OC12OO2(228), [O][C]1OO1(213); \n"
  pressure-range:
  - 0.099 atm
  - 98.692 atm
  temperature-range:
  - 300.0
  - 2500.0
  type: Chebyshev
- data:
  - - 8.118
    - 0.5254
    - -0.1486
    - 0.02924
  - - -1.142
    - 0.4051
    - 0.02997
    - 0.002172
  - - -0.796
    - 0.1322
    - 0.05551
    - 0.002991
  - - -0.3946
    - 0.0575
    - 0.03641
    - 0.002996
  - - -0.1566
    - 0.03789
    - 0.01709
    - 0.0001009
  - - -0.05734
    - 0.02268
    - 0.007549
    - -0.001818
  equation: O1OC12OO2(228) <=> O2(2) + CO2(12)
  note: "Reaction index: Chemkin #329; RMG #3135\nPDep reaction: PDepNetwork #172\n\
    Flux pairs: O1OC12OO2(228), O2(2); O1OC12OO2(228), CO2(12); \n"
  pressure-range:
  - 0.099 atm
  - 98.692 atm
  temperature-range:
  - 300.0
  - 2500.0
  type: Chebyshev
- data:
  - - 9.232
    - 1.946
    - -0.173
    - 0.02479
  - - -1.522
    - 0.2792
    - -0.01834
    - -0.006059
  - - -0.7014
    - 0.04517
    - 0.02293
    - -0.0004516
  - - -0.282
    - 8.418e-05
    - 0.02087
    - 0.0046
  - - -0.09336
    - 0.004719
    - 0.01264
    - 0.004444
  - - -0.02361
    - 0.006052
    - 0.008508
    - 0.002957
  equation: O1OC12OO2(228) <=> [O]O[C]1OO1(218)
  note: "Reaction index: Chemkin #330; RMG #3113\nPDep reaction: PDepNetwork #172\n\
    Flux pairs: O1OC12OO2(228), [O]O[C]1OO1(218); \n"
  pressure-range:
  - 0.099 atm
  - 98.692 atm
  temperature-range:
  - 300.0
  - 2500.0
  type: Chebyshev
- data:
  - - 5.644
    - 2.001
    - -0.1526
    - 0.02986
  - - -1.532
    - 0.3714
    - 0.02206
    - 0.003689
  - - -0.8825
    - 0.1089
    - 0.05014
    - 0.004571
  - - -0.4372
    - 0.04053
    - 0.03426
    - 0.004864
  - - -0.1813
    - 0.02732
    - 0.01712
    - 0.00205
  - - -0.07055
    - 0.01723
    - 0.008649
    - -0.0001263
  equation: O1OC12OO2(228) <=> CO4(168)
  note: "Reaction index: Chemkin #331; RMG #3130\nPDep reaction: PDepNetwork #172\n\
    Flux pairs: O1OC12OO2(228), CO4(168); \n"
  pressure-range:
  - 0.099 atm
  - 98.692 atm
  temperature-range:
  - 300.0
  - 2500.0
  type: Chebyshev
- data:
  - - 5.529
    - -0.003996
    - -0.002439
    - -0.00114
  - - -0.1897
    - 0.003786
    - 0.002309
    - 0.001078
  - - -0.01049
    - 0.0002831
    - 0.0001732
    - 8.146e-05
  - - -0.05848
    - -0.0003098
    - -0.0001888
    - -8.801e-05
  - - -0.0561
    - -9.066e-05
    - -5.534e-05
    - -2.589e-05
  - - -0.02654
    - -2.777e-05
    - -1.691e-05
    - -7.88e-06
  equation: O(209) + CO3(212) <=> O2(2) + CO2(12)
  note: "Reaction index: Chemkin #332; RMG #4098\nPDep reaction: PDepNetwork #233\n\
    Flux pairs: CO3(212), CO2(12); O(209), O2(2); \n"
  pressure-range:
  - 0.099 atm
  - 98.692 atm
  temperature-range:
  - 300.0
  - 2500.0
  type: Chebyshev
- data:
  - - 12.77
    - -8.815e-05
    - -5.361e-05
    - -2.489e-05
  - - 0.006444
    - 7.421e-05
    - 4.496e-05
    - 2.073e-05
  - - -3.923e-05
    - -1.807e-05
    - -1.096e-05
    - -5.072e-06
  - - -7.0e-06
    - -6.274e-06
    - -3.827e-06
    - -1.788e-06
  - - 8.292e-07
    - -7.62e-07
    - -4.806e-07
    - -2.393e-07
  - - -2.557e-06
    - -2.865e-06
    - -1.748e-06
    - -8.177e-07
  equation: O(209) + CO3(212) <=> O(6) + [O][C]1OO1(213)
  note: "Reaction index: Chemkin #333; RMG #4094\nPDep reaction: PDepNetwork #233\n\
    Flux pairs: CO3(212), [O][C]1OO1(213); O(209), O(6); \n"
  pressure-range:
  - 0.099 atm
  - 98.692 atm
  temperature-range:
  - 300.0
  - 2500.0
  type: Chebyshev
- data:
  - - 7.915
    - 1.495
    - -0.003065
    - -0.001435
  - - -0.4032
    - 0.00334
    - 0.002036
    - 0.0009495
  - - 0.03028
    - 0.0007182
    - 0.0004396
    - 0.0002067
  - - 0.06863
    - -3.516e-06
    - -1.367e-06
    - 8.567e-08
  - - 0.03892
    - -6.56e-05
    - -4.002e-05
    - -1.87e-05
  - - 0.03358
    - -0.0001027
    - -6.272e-05
    - -2.937e-05
  equation: O(209) + CO3(212) <=> [O]O[C]1OO1(218)
  note: "Reaction index: Chemkin #334; RMG #4091\nPDep reaction: PDepNetwork #233\n\
    Flux pairs: O(209), [O]O[C]1OO1(218); CO3(212), [O]O[C]1OO1(218); \n"
  pressure-range:
  - 0.099 atm
  - 98.692 atm
  temperature-range:
  - 300.0
  - 2500.0
  type: Chebyshev
- data:
  - - 2.452
    - 1.496
    - -0.002457
    - -0.001149
  - - -0.5958
    - 0.003776
    - 0.002303
    - 0.001075
  - - -0.1085
    - 0.000289
    - 0.0001768
    - 8.308e-05
  - - -0.1003
    - -0.0003075
    - -0.0001874
    - -8.737e-05
  - - -0.07386
    - -9.189e-05
    - -5.609e-05
    - -2.624e-05
  - - -0.03264
    - -2.989e-05
    - -1.82e-05
    - -8.478e-06
  equation: O(209) + CO3(212) <=> CO4(168)
  note: "Reaction index: Chemkin #335; RMG #4092\nPDep reaction: PDepNetwork #233\n\
    Flux pairs: O(209), CO4(168); CO3(212), CO4(168); \n"
  pressure-range:
  - 0.099 atm
  - 98.692 atm
  temperature-range:
  - 300.0
  - 2500.0
  type: Chebyshev
- equation: OH(5) + CHO4(166) <=> H2O(7) + CO4(168)
  note: "Reaction index: Chemkin #336; RMG #2289\nTemplate reaction: H_Abstraction\n\
    Flux pairs: CHO4(166), CO4(168); OH(5), H2O(7); \nFrom training reaction 692 used\
    \ for O/H/OneDeC;O_pri_rad\nExact match found for rate rule [O/H/OneDeC;O_pri_rad]\n\
    Euclidian distance = 0\nfamily: H_Abstraction\n"
  rate-constant:
    A: 1200000.0
    Ea: -0.25
    b: 2.0
- equation: OH(5) + CHO4(175) <=> H2O(7) + CO4(168)
  note: "Reaction index: Chemkin #337; RMG #2290\nTemplate reaction: H_Abstraction\n\
    Flux pairs: CHO4(175), CO4(168); OH(5), H2O(7); \nFrom training reaction 206 used\
    \ for O/H/NonDeO;O_pri_rad\nExact match found for rate rule [O/H/NonDeO;O_pri_rad]\n\
    Euclidian distance = 0\nfamily: H_Abstraction\nEa raised from -1.8 to -1.8 kJ/mol.\n"
  rate-constant:
    A: 1100000000000.0
    Ea: -0.437
    b: 0.0
- equation: CHO4(175) + OC1OO1(206) <=> O[C]1OO1(205) + CH2O4(173)
  note: "Reaction index: Chemkin #338; RMG #2299\nTemplate reaction: H_Abstraction\n\
    Flux pairs: OC1OO1(206), O[C]1OO1(205); CHO4(175), CH2O4(173); \nEstimated using\
    \ template [C/H/NonDe;O_sec_rad] for rate rule [C/H/O3;O_rad/OneDeC]\nEuclidian\
    \ distance = 2.8284271247461903\nMultiplied by reaction path degeneracy 2.0\n\
    family: H_Abstraction\n"
  rate-constant:
    A: 461302500000.0
    Ea: 12.858
    b: 0.0
- equation: CHO4(166) + OC1OO1(206) <=> O[C]1OO1(205) + CH2O4(173)
  note: "Reaction index: Chemkin #339; RMG #2300\nTemplate reaction: H_Abstraction\n\
    Flux pairs: OC1OO1(206), O[C]1OO1(205); CHO4(166), CH2O4(173); \nEstimated using\
    \ template [C/H/NonDe;O_rad/NonDeO] for rate rule [C/H/O3;OOC]\nEuclidian distance\
    \ = 2.23606797749979\nfamily: H_Abstraction\n"
  rate-constant:
    A: 2800000000000.0
    Ea: 16.013
    b: 0.0
- equation: CHO3(176) + OO[C]1OO1(229) <=> [O]O[C]1OO1(218) + CH2O3(182)
  note: "Reaction index: Chemkin #340; RMG #2306\nTemplate reaction: H_Abstraction\n\
    Flux pairs: OO[C]1OO1(229), [O]O[C]1OO1(218); CHO3(176), CH2O3(182); \nEstimated\
    \ using an average for rate rule [O/H/NonDeO;O_rad/OneDeC]\nEuclidian distance\
    \ = 0\nMultiplied by reaction path degeneracy 2.0\nfamily: H_Abstraction\n"
  rate-constant:
    A: 0.0699
    Ea: 19.545
    b: 3.75
- equation: CO3(198) + O[CH]O(148) <=> CHO3(176) + HOCHO(1)
  note: "Reaction index: Chemkin #341; RMG #2315\nTemplate reaction: Disproportionation\n\
    Flux pairs: CO3(198), CHO3(176); O[CH]O(148), HOCHO(1); \nEstimated from node\
    \ Root_N-4R->H_4CNOS-u1_1R!H->O_2R!H->C_Ext-4CNOS-R_N-Sp-5R!H=4CCNNOOSS_Ext-5R!H-R\
    \ in family Disproportionation.\nMultiplied by reaction path degeneracy 6.0\n"
  rate-constant:
    A: 108600000000000.0
    Ea: 0.0
    b: 0.0
- equation: OCHO(64) + CH2O3(182) <=> CHO3(176) + HOCHO(1)
  note: "Reaction index: Chemkin #342; RMG #2317\nTemplate reaction: H_Abstraction\n\
    Flux pairs: CH2O3(182), CHO3(176); OCHO(64), HOCHO(1); \nEstimated using template\
    \ [O_sec;O_rad/OneDeC] for rate rule [O/H/OneDeC;O_rad/OneDeC]\nEuclidian distance\
    \ = 2.0\nMultiplied by reaction path degeneracy 4.0\nfamily: H_Abstraction\n"
  rate-constant:
    A: 0.1398
    Ea: 19.545
    b: 3.75
- equation: CHO4(175) + CH2O4(173) <=> CHO4(166) + CH2O4(173)
  note: "Reaction index: Chemkin #343; RMG #2324\nTemplate reaction: H_Abstraction\n\
    Flux pairs: CH2O4(173), CHO4(166); CHO4(175), CH2O4(173); \nEstimated using an\
    \ average for rate rule [O/H/NonDeO;O_rad/OneDeC]\nEuclidian distance = 0\nMultiplied\
    \ by reaction path degeneracy 2.0\nfamily: H_Abstraction\n"
  rate-constant:
    A: 0.0699
    Ea: 19.545
    b: 3.75
- equation: CHO3(176) + CH2O4(173) <=> CHO4(166) + CH2O3(182)
  note: "Reaction index: Chemkin #344; RMG #2329\nTemplate reaction: H_Abstraction\n\
    Flux pairs: CH2O4(173), CHO4(166); CHO3(176), CH2O3(182); \nEstimated using an\
    \ average for rate rule [O/H/NonDeO;O_rad/OneDeC]\nEuclidian distance = 0\nMultiplied\
    \ by reaction path degeneracy 2.0\nfamily: H_Abstraction\n"
  rate-constant:
    A: 0.0699
    Ea: 19.545
    b: 3.75
- data:
  - - 13.07
    - -4.546e-07
    - -2.786e-07
    - -1.314e-07
  - - 0.006382
    - 1.043e-08
    - 6.251e-09
    - 2.833e-09
  - - 4.503e-06
    - 1.235e-07
    - 7.577e-08
    - 3.578e-08
  - - 1.526e-05
    - 1.06e-07
    - 6.5e-08
    - 3.07e-08
  - - 1.22e-05
    - 4.593e-08
    - 2.817e-08
    - 1.33e-08
  - - 4.787e-06
    - 7.751e-09
    - 4.76e-09
    - 2.254e-09
  equation: O(209) + OCHO(64) <=> H(3) + [O][C]1OO1(213)
  note: "Reaction index: Chemkin #345; RMG #4816\nPDep reaction: PDepNetwork #255\n\
    Flux pairs: OCHO(64), [O][C]1OO1(213); O(209), H(3); \n"
  pressure-range:
  - 0.099 atm
  - 98.692 atm
  temperature-range:
  - 300.0
  - 2500.0
  type: Chebyshev
- equation: HOCO(13) + O[C]1OO1(205) <=> CO3(212) + HOCHO(1)
  note: "Reaction index: Chemkin #346; RMG #2342\nTemplate reaction: Disproportionation\n\
    Flux pairs: O[C]1OO1(205), CO3(212); HOCO(13), HOCHO(1); \nEstimated from node\
    \ Root_N-4R->H_4CNOS-u1_1R!H->O_2R!H->C_Ext-4CNOS-R_Sp-5R!H=4CCNNOOSS in family\
    \ Disproportionation.\nEa raised from 96.6 to 98.8 kJ/mol to match endothermicity\
    \ of reaction.\n"
  rate-constant:
    A: 73811200000000.0
    Ea: 23.619
    b: 0.0
- equation: HOCO(13) + O[C]1OO1(205) <=> CO2(12) + OC1OO1(206)
  note: "Reaction index: Chemkin #347; RMG #2343\nTemplate reaction: Disproportionation\n\
    Flux pairs: HOCO(13), CO2(12); O[C]1OO1(205), OC1OO1(206); \nEstimated from node\
    \ Root_N-4R->H_4CNOS-u1_1R!H->O_2R!H->C_Ext-4CNOS-R_N-Sp-5R!H=4CCNNOOSS_Ext-5R!H-R\
    \ in family Disproportionation.\n"
  rate-constant:
    A: 18100000000000.0
    Ea: 19.752
    b: 0.0
- data:
  - - 9.487
    - 1.488
    - -0.007141
    - -0.003299
  - - -1.471
    - 0.001712
    - 0.001029
    - 0.0004673
  - - -0.4382
    - 0.002223
    - 0.001338
    - 0.0006082
  - - -0.1354
    - 0.0007763
    - 0.0004685
    - 0.0002143
  - - -0.02185
    - -1.672e-05
    - -8.911e-06
    - -2.99e-06
  - - -0.0003383
    - -3.25e-05
    - -1.884e-05
    - -7.902e-06
  equation: H(3) + CO2(158) <=> HOCO(13)
  note: "Reaction index: Chemkin #348; RMG #2673\nPDep reaction: PDepNetwork #150\n\
    Flux pairs: H(3), HOCO(13); CO2(158), HOCO(13); \n"
  pressure-range:
  - 0.099 atm
  - 98.692 atm
  temperature-range:
  - 300.0
  - 2500.0
  type: Chebyshev
- equation: CO2(158) + O[CH]O(148) <=> HOCO(13) + HOCHO(1)
  note: "Reaction index: Chemkin #349; RMG #1451\nTemplate reaction: Disproportionation\n\
    Flux pairs: O[CH]O(148), HOCHO(1); CO2(158), HOCO(13); \nEstimated from node Root_N-4R->H_4CNOS-u1_1R!H->O_2R!H->C_Ext-4CNOS-R_N-Sp-5R!H=4CCNNOOSS_Ext-5R!H-R\
    \ in family Disproportionation.\nMultiplied by reaction path degeneracy 4.0\n"
  rate-constant:
    A: 72400000000000.0
    Ea: 0.0
    b: 0.0
- equation: CO2(158) + HCO(15) <=> CO(11) + HOCO(13)
  note: "Reaction index: Chemkin #350; RMG #1468\nTemplate reaction: CO_Disproportionation\n\
    Flux pairs: CO2(158), HOCO(13); HCO(15), CO(11); \nEstimated from node Root_N-4R->N_N-4BrCClFHIOPSSi->H_Ext-4CO-R_5R!H->C_Sp-5C-4CO\
    \ in family CO_Disproportionation.\nMultiplied by reaction path degeneracy 2.0\n"
  rate-constant:
    A: 124611000000000.0
    Ea: 0.0
    b: 0.0
- equation: CO2(158) + HOCO(13) <=> CO2(12) + HOCO(13)
  note: "Reaction index: Chemkin #351; RMG #1553\nTemplate reaction: Disproportionation\n\
    Flux pairs: CO2(158), HOCO(13); HOCO(13), CO2(12); \nEstimated from node Root_N-4R->H_4CNOS-u1_1R!H->O_2R!H->C_Ext-4CNOS-R_N-Sp-5R!H=4CCNNOOSS_Ext-5R!H-R\
    \ in family Disproportionation.\nMultiplied by reaction path degeneracy 2.0\n"
  rate-constant:
    A: 36200000000000.0
    Ea: 0.0
    b: 0.0
- equation: CO2(158) + OCHO(64) <=> CO2(12) + HOCO(13)
  note: "Reaction index: Chemkin #352; RMG #1554\nTemplate reaction: Disproportionation\n\
    Flux pairs: OCHO(64), HOCO(13); CO2(158), CO2(12); \nEstimated from node Root_Ext-1R!H-R\
    \ in family Disproportionation.\nMultiplied by reaction path degeneracy 2.0\n"
  rate-constant:
    A: 18890160000.0
    Ea: 0.0
    b: 0.509
- data:
  - - 11.84
    - -0.01178
    - -0.007146
    - -0.003301
  - - -2.075
    - 0.001698
    - 0.001021
    - 0.0004635
  - - -0.679
    - 0.002214
    - 0.001333
    - 0.0006059
  - - -0.213
    - 0.0007719
    - 0.0004658
    - 0.000213
  - - -0.0854
    - -1.892e-05
    - -1.025e-05
    - -3.618e-06
  - - -0.03118
    - -3.36e-05
    - -1.952e-05
    - -8.22e-06
  equation: H(3) + CO2(158) <=> OH(5) + CO(11)
  note: "Reaction index: Chemkin #353; RMG #2675\nPDep reaction: PDepNetwork #150\n\
    Flux pairs: CO2(158), CO(11); H(3), OH(5); \n"
  pressure-range:
  - 0.099 atm
  - 98.692 atm
  temperature-range:
  - 300.0
  - 2500.0
  type: Chebyshev
- data:
  - - 9.894
    - 1.485
    - -0.008988
    - -0.004164
  - - -1.152
    - 0.002969
    - 0.001794
    - 0.0008219
  - - -0.3644
    - 0.002496
    - 0.001506
    - 0.0006878
  - - -0.1309
    - 0.0008594
    - 0.0005195
    - 0.0002383
  - - -0.04715
    - 4.184e-05
    - 2.7e-05
    - 1.397e-05
  - - -0.01857
    - -2.317e-05
    - -1.31e-05
    - -5.175e-06
  equation: H(3) + CO2(158) <=> OCHO(64)
  note: "Reaction index: Chemkin #354; RMG #2674\nPDep reaction: PDepNetwork #150\n\
    Flux pairs: H(3), OCHO(64); CO2(158), OCHO(64); \n"
  pressure-range:
  - 0.099 atm
  - 98.692 atm
  temperature-range:
  - 300.0
  - 2500.0
  type: Chebyshev
- equation: CO2(158) + O[CH]O(148) <=> OCHO(64) + HOCHO(1)
  note: "Reaction index: Chemkin #355; RMG #1616\nTemplate reaction: Disproportionation\n\
    Flux pairs: O[CH]O(148), HOCHO(1); CO2(158), OCHO(64); \nEstimated from node Root_N-4R->H_4CNOS-u1_1R!H->O_2R!H->C_Ext-4CNOS-R_Sp-5R!H=4CCNNOOSS_N-5R!H->C\
    \ in family Disproportionation.\nMultiplied by reaction path degeneracy 2.0\n"
  rate-constant:
    A: 362000000000000.0
    Ea: 0.0
    b: 0.0
- data:
  - - 12.51
    - -0.01171
    - -0.007105
    - -0.003282
  - - -0.9472
    - 0.001804
    - 0.001085
    - 0.0004928
  - - -0.2878
    - 0.002265
    - 0.001364
    - 0.0006202
  - - -0.1217
    - 0.0007886
    - 0.0004761
    - 0.0002179
  - - -0.02465
    - -1.316e-05
    - -6.667e-06
    - -1.873e-06
  - - -0.01336
    - -3.125e-05
    - -1.805e-05
    - -7.503e-06
  equation: H(3) + CO2(158) <=> H(3) + CO2(12)
  note: "Reaction index: Chemkin #356; RMG #2676\nPDep reaction: PDepNetwork #150\n\
    Flux pairs: CO2(158), CO2(12); H(3), H(3); \n"
  pressure-range:
  - 0.099 atm
  - 98.692 atm
  temperature-range:
  - 300.0
  - 2500.0
  type: Chebyshev
- data:
  - - 13.21
    - -0.1103
    - -0.03558
    - 0.001896
  - - 0.08408
    - 0.1246
    - 0.03448
    - -0.006704
  - - -0.01972
    - -0.01462
    - 0.002201
    - 0.005404
  - - -0.005597
    - -0.004022
    - -0.002266
    - -0.0001892
  - - -0.0006742
    - 0.0009558
    - -0.0001426
    - -0.0004795
  - - -0.0001189
    - 0.0005238
    - 0.0003078
    - 4.584e-05
  equation: OH(5) + CO2(158) <=> OH(5) + CO2(12)
  note: "Reaction index: Chemkin #357; RMG #2384\nPDep reaction: PDepNetwork #128\n\
    Flux pairs: CO2(158), CO2(12); OH(5), OH(5); \n"
  pressure-range:
  - 0.099 atm
  - 98.692 atm
  temperature-range:
  - 300.0
  - 2500.0
  type: Chebyshev
- data:
  - - 9.277
    - 1.39
    - -0.03559
    - 0.0019
  - - 0.05504
    - 0.1245
    - 0.03445
    - -0.006706
  - - -0.07754
    - -0.01465
    - 0.002189
    - 0.005403
  - - -0.08811
    - -0.004032
    - -0.002267
    - -0.0001877
  - - -0.03468
    - 0.0009594
    - -0.0001386
    - -0.0004774
  - - 0.01509
    - 0.0005334
    - 0.0003136
    - 4.761e-05
  equation: OH(5) + CO2(158) <=> CHO3(176)
  note: "Reaction index: Chemkin #358; RMG #2381\nPDep reaction: PDepNetwork #128\n\
    Flux pairs: OH(5), CHO3(176); CO2(158), CHO3(176); \n"
  pressure-range:
  - 0.099 atm
  - 98.692 atm
  temperature-range:
  - 300.0
  - 2500.0
  type: Chebyshev
- equation: CO2(158) + HOCO(13) <=> CO2(12) + OCHO(64)
  note: "Reaction index: Chemkin #359; RMG #1771\nTemplate reaction: Disproportionation\n\
    Flux pairs: CO2(158), OCHO(64); HOCO(13), CO2(12); \nEstimated from node Root_N-4R->H_4CNOS-u1_1R!H->O_2R!H->C_Ext-4CNOS-R_Sp-5R!H=4CCNNOOSS_N-5R!H->C\
    \ in family Disproportionation.\n"
  rate-constant:
    A: 181000000000000.0
    Ea: 0.0
    b: 0.0
- equation: CO2(158) + OCHO(64) <=> CO2(12) + OCHO(64)
  note: "Reaction index: Chemkin #360; RMG #1772\nTemplate reaction: Disproportionation\n\
    Flux pairs: OCHO(64), OCHO(64); CO2(158), CO2(12); \nEstimated from node Root_Ext-1R!H-R_N-4R->O\
    \ in family Disproportionation.\n"
  rate-constant:
    A: 13564200000.0
    Ea: 0.0
    b: 0.47
- data:
  - - 11.73
    - 1.153
    - -0.1552
    - -0.03527
  - - -0.7784
    - 0.1667
    - 0.05488
    - -0.001641
  - - -0.1198
    - -0.05105
    - -0.01037
    - 0.005699
  - - 0.00674
    - -0.03245
    - -0.01283
    - -0.0007386
  - - 0.01232
    - -0.01512
    - -0.005571
    - -0.0003484
  - - 0.006893
    - -0.009827
    - -0.002752
    - 0.000511
  equation: OH(5) + CO2(158) <=> O[C]1OO1(205)
  note: "Reaction index: Chemkin #361; RMG #2382\nPDep reaction: PDepNetwork #128\n\
    Flux pairs: OH(5), O[C]1OO1(205); CO2(158), O[C]1OO1(205); \n"
  pressure-range:
  - 0.099 atm
  - 98.692 atm
  temperature-range:
  - 300.0
  - 2500.0
  type: Chebyshev
- equation: CO2(158) + HCO(15) <=> CO(11) + OCHO(64)
  note: "Reaction index: Chemkin #362; RMG #1804\nTemplate reaction: CO_Disproportionation\n\
    Flux pairs: CO2(158), OCHO(64); HCO(15), CO(11); \nEstimated from node Root_N-4R->N_N-4BrCClFHIOPSSi->H_Ext-4CO-R_N-5R!H->C_5BrClFINOPSSi->O_4CO->C_N-Sp-5O-4C\
    \ in family CO_Disproportionation.\n"
  rate-constant:
    A: 18000000000000.0
    Ea: 0.0
    b: 0.0
- data:
  - - 7.871
    - -0.1058
    - -0.0348
    - 0.001279
  - - 1.734
    - 0.1271
    - 0.03661
    - -0.005847
  - - 0.57
    - -0.01573
    - 0.001901
    - 0.00564
  - - 0.1752
    - -0.005604
    - -0.003144
    - -0.0004449
  - - 0.05515
    - -0.0002076
    - -0.0007653
    - -0.000694
  - - 0.01766
    - -0.0001499
    - -3.09e-05
    - -5.086e-05
  equation: OH(5) + CO2(158) <=> O(6) + HOCO(13)
  note: "Reaction index: Chemkin #363; RMG #2383\nPDep reaction: PDepNetwork #128\n\
    Flux pairs: CO2(158), HOCO(13); OH(5), O(6); \n"
  pressure-range:
  - 0.099 atm
  - 98.692 atm
  temperature-range:
  - 300.0
  - 2500.0
  type: Chebyshev
- data:
  - - 12.86
    - -0.01641
    - -0.009024
    - -0.003472
  - - 0.4729
    - 0.004416
    - 0.003665
    - 0.002309
  - - 0.1094
    - -0.003395
    - -0.001028
    - 0.0002009
  - - 0.03272
    - -0.002797
    - -0.0008354
    - 0.0001649
  - - 0.01085
    - -0.001234
    - -0.0001251
    - 0.000313
  - - 0.003832
    - -0.0002999
    - 0.0002398
    - 0.000337
  equation: O(6) + CO2(158) <=> O(6) + CO2(12)
  note: "Reaction index: Chemkin #364; RMG #2510\nPDep reaction: PDepNetwork #142\n\
    Flux pairs: CO2(158), CO2(12); O(6), O(6); \n"
  pressure-range:
  - 0.099 atm
  - 98.692 atm
  temperature-range:
  - 300.0
  - 2500.0
  type: Chebyshev
- data:
  - - 7.998
    - 1.482
    - -0.01001
    - -0.003779
  - - 0.4268
    - 0.003833
    - 0.003695
    - 0.002558
  - - 0.01506
    - -0.004728
    - -0.001487
    - 0.0002004
  - - 0.01553
    - -0.003587
    - -0.001022
    - 0.0002485
  - - -0.009479
    - -0.001719
    - -0.0001927
    - 0.0004064
  - - -0.01341
    - -0.0005596
    - 0.0002483
    - 0.0004251
  equation: O(6) + CO2(158) <=> CO3(212)
  note: "Reaction index: Chemkin #365; RMG #2507\nPDep reaction: PDepNetwork #142\n\
    Flux pairs: O(6), CO3(212); CO2(158), CO3(212); \n"
  pressure-range:
  - 0.099 atm
  - 98.692 atm
  temperature-range:
  - 300.0
  - 2500.0
  type: Chebyshev
- data:
  - - 10.44
    - 1.417
    - -0.04505
    - -0.01661
  - - 0.4433
    - -0.07402
    - -0.03508
    - -0.009011
  - - 0.2842
    - -0.06705
    - -0.03161
    - -0.008002
  - - 0.1934
    - -0.05352
    - -0.02463
    - -0.005744
  - - 0.09854
    - -0.03691
    - -0.01605
    - -0.002943
  - - 0.03488
    - -0.02308
    - -0.009134
    - -0.0008701
  equation: O(6) + CO2(158) <=> [O][C]1OO1(213)
  note: "Reaction index: Chemkin #366; RMG #2509\nPDep reaction: PDepNetwork #142\n\
    Flux pairs: O(6), [O][C]1OO1(213); CO2(158), [O][C]1OO1(213); \n"
  pressure-range:
  - 0.099 atm
  - 98.692 atm
  temperature-range:
  - 300.0
  - 2500.0
  type: Chebyshev
- data:
  - - 8.308
    - 1.482
    - -0.009984
    - -0.003794
  - - 0.3859
    - 0.004251
    - 0.003867
    - 0.002588
  - - 0.07493
    - -0.004524
    - -0.001433
    - 0.0001838
  - - 0.00461
    - -0.003443
    - -0.0009934
    - 0.0002291
  - - -0.004591
    - -0.001624
    - -0.0001807
    - 0.0003876
  - - -0.00388
    - -0.0005058
    - 0.0002473
    - 0.0004083
  equation: O(6) + CO2(158) <=> CO3(198)
  note: "Reaction index: Chemkin #367; RMG #2508\nPDep reaction: PDepNetwork #142\n\
    Flux pairs: O(6), CO3(198); CO2(158), CO3(198); \n"
  pressure-range:
  - 0.099 atm
  - 98.692 atm
  temperature-range:
  - 300.0
  - 2500.0
  type: Chebyshev
- data:
  - - 11.3
    - -0.3205
    - -0.1438
    - -0.03315
  - - 0.4019
    - 0.2091
    - 0.07373
    - 0.002298
  - - 0.1921
    - -0.02119
    - 0.002361
    - 0.008076
  - - 0.07367
    - -0.01269
    - -0.005052
    - 0.0002447
  - - 0.005312
    - -0.002712
    - -0.001181
    - -0.0001962
  - - -0.01912
    - -0.002418
    - -0.0005106
    - 0.0002588
  equation: OH(5) + CO2(158) <=> H(3) + [O][C]1OO1(213)
  note: "Reaction index: Chemkin #368; RMG #2387\nPDep reaction: PDepNetwork #128\n\
    Flux pairs: CO2(158), [O][C]1OO1(213); OH(5), H(3); \n"
  pressure-range:
  - 0.099 atm
  - 98.692 atm
  temperature-range:
  - 300.0
  - 2500.0
  type: Chebyshev
- data:
  - - 12.37
    - -0.03466
    - -0.02058
    - -0.00911
  - - 0.1557
    - 0.02854
    - 0.0167
    - 0.007173
  - - -0.04633
    - 0.002459
    - 0.001602
    - 0.0008367
  - - -0.02381
    - -0.0002661
    - -0.0001288
    - -2.936e-05
  - - -0.01248
    - -0.0002092
    - -0.000125
    - -5.569e-05
  - - -0.006664
    - -7.093e-05
    - -4.463e-05
    - -2.203e-05
  equation: HO2(8) + CO2(158) <=> HO2(8) + CO2(12)
  note: "Reaction index: Chemkin #369; RMG #2624\nPDep reaction: PDepNetwork #147\n\
    Flux pairs: CO2(158), CO2(12); HO2(8), HO2(8); \n"
  pressure-range:
  - 0.099 atm
  - 98.692 atm
  temperature-range:
  - 300.0
  - 2500.0
  type: Chebyshev
- data:
  - - 12.45
    - -0.1601
    - 0.05681
    - -0.008339
  - - 0.1918
    - 0.1256
    - -0.05875
    - 0.01393
  - - -0.08855
    - 0.03785
    - -0.00624
    - -0.004132
  - - -0.05085
    - 0.007095
    - 0.003686
    - -0.003299
  - - -0.02145
    - -0.005809
    - 0.003316
    - 1.968e-05
  - - -0.007694
    - -0.005277
    - 0.0009257
    - 0.0008739
  duplicate: true
  equation: O2(2) + CO2(158) <=> O2(2) + CO2(12)
  note: "Reaction index: Chemkin #370; RMG #2355\nPDep reaction: PDepNetwork #125\n\
    Flux pairs: CO2(158), CO2(12); O2(2), O2(2); \n"
  pressure-range:
  - 0.099 atm
  - 98.692 atm
  temperature-range:
  - 300.0
  - 2500.0
  type: Chebyshev
- data:
  - - 11.04
    - -0.9441
    - -0.1093
    - 0.0126
  - - 0.9926
    - 0.6023
    - -0.01968
    - -0.01969
  - - 0.02904
    - 0.1733
    - 0.0465
    - -0.009768
  - - -0.1059
    - 0.01209
    - 0.02634
    - 0.003468
  - - -0.06629
    - -0.01174
    - 0.003517
    - 0.00398
  - - -0.03233
    - -0.006828
    - -0.002616
    - 0.0008697
  equation: O2(2) + CO2(158) <=> O(6) + [O][C]1OO1(213)
  note: "Reaction index: Chemkin #371; RMG #2356\nPDep reaction: PDepNetwork #125\n\
    Flux pairs: CO2(158), [O][C]1OO1(213); O2(2), O(6); \n"
  pressure-range:
  - 0.099 atm
  - 98.692 atm
  temperature-range:
  - 300.0
  - 2500.0
  type: Chebyshev
- data:
  - - 12.43
    - 0.2995
    - -0.1017
    - 0.02073
  - - -0.6651
    - 0.3121
    - -0.05162
    - -0.003184
  - - -0.3361
    - 0.1013
    - 0.01444
    - -0.0102
  - - -0.158
    - 0.01307
    - 0.021
    - -0.003678
  - - -0.06989
    - -0.007377
    - 0.01088
    - 0.0005249
  - - -0.02741
    - -0.007528
    - 0.00371
    - 0.0008601
  equation: O2(2) + CO2(158) <=> [O]O[C]1OO1(218)
  note: "Reaction index: Chemkin #372; RMG #2350\nPDep reaction: PDepNetwork #125\n\
    Flux pairs: O2(2), [O]O[C]1OO1(218); CO2(158), [O]O[C]1OO1(218); \n"
  pressure-range:
  - 0.099 atm
  - 98.692 atm
  temperature-range:
  - 300.0
  - 2500.0
  type: Chebyshev
- data:
  - - 10.05
    - 1.339
    - 0.05745
    - -0.008719
  - - -0.2635
    - 0.1227
    - -0.05797
    - 0.01403
  - - -0.2061
    - 0.03748
    - -0.006774
    - -0.00379
  - - -0.1009
    - 0.008421
    - 0.002935
    - -0.003259
  - - -0.04325
    - -0.004493
    - 0.002985
    - -0.0001374
  - - -0.01603
    - -0.004638
    - 0.0009234
    - 0.0007564
  equation: O2(2) + CO2(158) <=> CO4(168)
  note: "Reaction index: Chemkin #373; RMG #2349\nPDep reaction: PDepNetwork #125\n\
    Flux pairs: O2(2), CO4(168); CO2(158), CO4(168); \n"
  pressure-range:
  - 0.099 atm
  - 98.692 atm
  temperature-range:
  - 300.0
  - 2500.0
  type: Chebyshev
- data:
  - - 10.46
    - -0.03781
    - -0.02251
    - -0.01002
  - - 0.2592
    - 0.03159
    - 0.01857
    - 0.008045
  - - 0.01644
    - 0.001699
    - 0.001142
    - 0.0006252
  - - 0.004936
    - -0.000551
    - -0.0003031
    - -0.0001112
  - - 0.004599
    - -0.0003966
    - -0.0002395
    - -0.0001094
  - - -0.002038
    - -2.925e-05
    - -1.947e-05
    - -1.052e-05
  equation: HO2(8) + CO2(158) <=> O2(2) + HOCO(13)
  note: "Reaction index: Chemkin #374; RMG #2629\nPDep reaction: PDepNetwork #147\n\
    Flux pairs: CO2(158), HOCO(13); HO2(8), O2(2); \n"
  pressure-range:
  - 0.099 atm
  - 98.692 atm
  temperature-range:
  - 300.0
  - 2500.0
  type: Chebyshev
- data:
  - - 7.496
    - 1.462
    - -0.02263
    - -0.01007
  - - -0.2435
    - 0.03155
    - 0.01854
    - 0.008031
  - - 0.09186
    - 0.001725
    - 0.001157
    - 0.0006309
  - - 0.1079
    - -0.0005302
    - -0.0002904
    - -0.0001053
  - - 0.06256
    - -0.0003871
    - -0.0002337
    - -0.0001066
  - - 0.008705
    - -2.519e-05
    - -1.691e-05
    - -9.243e-06
  equation: HO2(8) + CO2(158) <=> CHO4(166)
  note: "Reaction index: Chemkin #375; RMG #2621\nPDep reaction: PDepNetwork #147\n\
    Flux pairs: HO2(8), CHO4(166); CO2(158), CHO4(166); \n"
  pressure-range:
  - 0.099 atm
  - 98.692 atm
  temperature-range:
  - 300.0
  - 2500.0
  type: Chebyshev
- data:
  - - 6.903
    - -0.0375
    - -0.02232
    - -0.009934
  - - 0.9598
    - 0.0319
    - 0.01876
    - 0.008135
  - - 0.1026
    - 0.00178
    - 0.001193
    - 0.0006506
  - - 0.05348
    - -0.000555
    - -0.0003046
    - -0.000111
  - - 0.02034
    - -0.0004096
    - -0.0002473
    - -0.0001129
  - - 0.01549
    - -3.583e-05
    - -2.363e-05
    - -1.259e-05
  equation: HO2(8) + CO2(158) <=> OH(5) + [O][C]1OO1(213)
  note: "Reaction index: Chemkin #376; RMG #2632\nPDep reaction: PDepNetwork #147\n\
    Flux pairs: CO2(158), [O][C]1OO1(213); HO2(8), OH(5); \n"
  pressure-range:
  - 0.099 atm
  - 98.692 atm
  temperature-range:
  - 300.0
  - 2500.0
  type: Chebyshev
- data:
  - - 10.38
    - 1.465
    - -0.02063
    - -0.009133
  - - -0.5174
    - 0.02849
    - 0.01667
    - 0.007159
  - - -0.1861
    - 0.002453
    - 0.001598
    - 0.0008342
  - - -0.07222
    - -0.0002647
    - -0.0001281
    - -2.911e-05
  - - -0.0301
    - -0.0002071
    - -0.0001237
    - -5.509e-05
  - - -0.01315
    - -6.962e-05
    - -4.381e-05
    - -2.164e-05
  equation: HO2(8) + CO2(158) <=> CHO4(175)
  note: "Reaction index: Chemkin #377; RMG #2620\nPDep reaction: PDepNetwork #147\n\
    Flux pairs: HO2(8), CHO4(175); CO2(158), CHO4(175); \n"
  pressure-range:
  - 0.099 atm
  - 98.692 atm
  temperature-range:
  - 300.0
  - 2500.0
  type: Chebyshev
- data:
  - - 7.458
    - -0.03676
    - -0.02188
    - -0.009738
  - - 0.2633
    - 0.03219
    - 0.01894
    - 0.008228
  - - 0.1176
    - 0.001762
    - 0.001186
    - 0.0006511
  - - 0.07133
    - -0.0006109
    - -0.000338
    - -0.0001258
  - - 0.02687
    - -0.0004398
    - -0.000266
    - -0.0001219
  - - 0.01672
    - -4.883e-05
    - -3.186e-05
    - -1.672e-05
  equation: HO2(8) + CO2(158) <=> O(6) + O[C]1OO1(205)
  note: "Reaction index: Chemkin #378; RMG #2631\nPDep reaction: PDepNetwork #147\n\
    Flux pairs: CO2(158), O[C]1OO1(205); HO2(8), O(6); \n"
  pressure-range:
  - 0.099 atm
  - 98.692 atm
  temperature-range:
  - 300.0
  - 2500.0
  type: Chebyshev
- data:
  - - 10.3
    - -0.01788
    - -0.009792
    - -0.003743
  - - 0.3704
    - 0.004556
    - 0.003948
    - 0.002561
  - - 0.05551
    - -0.004222
    - -0.001343
    - 0.0001703
  - - 0.00368
    - -0.003243
    - -0.0009492
    - 0.0002054
  - - -0.003581
    - -0.001507
    - -0.0001692
    - 0.0003611
  - - -0.003071
    - -0.0004462
    - 0.0002407
    - 0.0003843
  equation: O(6) + CO2(158) <=> O(209) + CO2(12)
  note: "Reaction index: Chemkin #379; RMG #2511\nPDep reaction: PDepNetwork #142\n\
    Flux pairs: CO2(158), CO2(12); O(6), O(209); \n"
  pressure-range:
  - 0.099 atm
  - 98.692 atm
  temperature-range:
  - 300.0
  - 2500.0
  type: Chebyshev
- data:
  - - 7.363
    - 1.486
    - -0.007589
    - -0.002824
  - - 0.5621
    - 0.001214
    - 0.001838
    - 0.001547
  - - 0.136
    - -0.003154
    - -0.0008187
    - 0.0003329
  - - 0.04584
    - -0.002948
    - -0.0008689
    - 0.000182
  - - 0.0141
    - -0.001409
    - -0.0001786
    - 0.0003187
  - - 0.002752
    - -0.0004296
    - 0.0002044
    - 0.0003451
  equation: O(6) + CO2(158) <=> CO3(179)
  note: "Reaction index: Chemkin #380; RMG #2506\nPDep reaction: PDepNetwork #142\n\
    Flux pairs: O(6), CO3(179); CO2(158), CO3(179); \n"
  pressure-range:
  - 0.099 atm
  - 98.692 atm
  temperature-range:
  - 300.0
  - 2500.0
  type: Chebyshev
- data:
  - - 12.17
    - -0.03404
    - -0.02022
    - -0.008951
  - - -0.3213
    - 0.02869
    - 0.0168
    - 0.007229
  - - -0.08095
    - 0.002395
    - 0.001566
    - 0.0008232
  - - -0.02335
    - -0.0003312
    - -0.0001683
    - -4.74e-05
  - - -0.01072
    - -0.0002428
    - -0.0001458
    - -6.566e-05
  - - -0.006006
    - -8.496e-05
    - -5.342e-05
    - -2.636e-05
  equation: HO2(8) + CO2(158) <=> OH(5) + CO3(212)
  note: "Reaction index: Chemkin #381; RMG #2623\nPDep reaction: PDepNetwork #147\n\
    Flux pairs: CO2(158), CO3(212); HO2(8), OH(5); \n"
  pressure-range:
  - 0.099 atm
  - 98.692 atm
  temperature-range:
  - 300.0
  - 2500.0
  type: Chebyshev
- data:
  - - 10.45
    - -0.03682
    - -0.02192
    - -0.009758
  - - 0.09503
    - 0.03195
    - 0.0188
    - 0.008163
  - - 0.09306
    - 0.001684
    - 0.001138
    - 0.0006278
  - - 0.0624
    - -0.0006047
    - -0.0003351
    - -0.0001253
  - - 0.02329
    - -0.000422
    - -0.0002554
    - -0.0001171
  - - 0.009128
    - -3.931e-05
    - -2.597e-05
    - -1.388e-05
  equation: HO2(8) + CO2(158) <=> O(6) + CHO3(176)
  note: "Reaction index: Chemkin #382; RMG #2627\nPDep reaction: PDepNetwork #147\n\
    Flux pairs: CO2(158), CHO3(176); HO2(8), O(6); \n"
  pressure-range:
  - 0.099 atm
  - 98.692 atm
  temperature-range:
  - 300.0
  - 2500.0
  type: Chebyshev
- data:
  - - 9.556
    - 0.6261
    - -0.2171
    - 0.01621
  - - -0.1411
    - 0.1635
    - -0.01405
    - -0.02118
  - - -0.03369
    - 0.03355
    - 0.002808
    - -0.005472
  - - -0.01129
    - 0.01048
    - 0.001452
    - -0.001523
  - - -0.00434
    - 0.003853
    - 0.0006503
    - -0.0005078
  - - -0.001819
    - 0.00157
    - 0.00029
    - -0.0001909
  equation: CO2(158) <=> CO2(12)
  note: "Reaction index: Chemkin #383; RMG #2346\nPDep reaction: PDepNetwork #123\n\
    Flux pairs: CO2(158), CO2(12); \n"
  pressure-range:
  - 0.099 atm
  - 98.692 atm
  temperature-range:
  - 300.0
  - 2500.0
  type: Chebyshev
- data:
  - - 7.478
    - 0.6035
    - -0.1426
    - 0.02712
  - - -0.6036
    - 0.4741
    - 0.04553
    - -0.003164
  - - -0.6411
    - 0.167
    - 0.0619
    - -0.001411
  - - -0.322
    - 0.07814
    - 0.03214
    - -0.001705
  - - -0.1148
    - 0.04047
    - 0.008855
    - -0.003881
  - - -0.03579
    - 0.01478
    - -0.0004157
    - -0.004056
  equation: O1OC12OO2(228) <=> O2(2) + CO2(158)
  note: "Reaction index: Chemkin #384; RMG #3136\nPDep reaction: PDepNetwork #172\n\
    Flux pairs: O1OC12OO2(228), O2(2); O1OC12OO2(228), CO2(158); \n"
  pressure-range:
  - 0.099 atm
  - 98.692 atm
  temperature-range:
  - 300.0
  - 2500.0
  type: Chebyshev
- data:
  - - 12.6
    - -0.001251
    - -0.0007571
    - -0.0003484
  - - 0.8931
    - 0.0006469
    - 0.0003833
    - 0.0001689
  - - 0.1022
    - 0.0001869
    - 0.0001176
    - 5.822e-05
  - - 0.01845
    - 4.791e-05
    - 2.991e-05
    - 1.462e-05
  - - 0.0009471
    - 1.545e-06
    - 8.203e-07
    - 2.811e-07
  - - -0.001574
    - -7.587e-06
    - -4.664e-06
    - -2.214e-06
  equation: O(6) + CO3(198) <=> O2(2) + CO2(158)
  note: "Reaction index: Chemkin #385; RMG #3176\nPDep reaction: PDepNetwork #178\n\
    Flux pairs: CO3(198), CO2(158); O(6), O2(2); \n"
  pressure-range:
  - 0.099 atm
  - 98.692 atm
  temperature-range:
  - 300.0
  - 2500.0
  type: Chebyshev
- data:
  - - 9.219
    - -2.417e-06
    - -1.483e-06
    - -7.003e-07
  - - 0.6862
    - 1.568e-06
    - 9.618e-07
    - 4.543e-07
  - - 0.1598
    - 3.821e-10
    - 2.479e-10
    - 1.298e-10
  - - 0.04994
    - 1.868e-08
    - 1.146e-08
    - 5.41e-09
  - - 0.01373
    - 5.66e-09
    - 3.471e-09
    - 1.64e-09
  - - 0.001662
    - 2.134e-09
    - 1.309e-09
    - 6.185e-10
  duplicate: true
  equation: O(6) + CO3(179) <=> O2(2) + CO2(158)
  note: "Reaction index: Chemkin #386; RMG #4082\nPDep reaction: PDepNetwork #231\n\
    Flux pairs: CO3(179), CO2(158); O(6), O2(2); \n"
  pressure-range:
  - 0.099 atm
  - 98.692 atm
  temperature-range:
  - 300.0
  - 2500.0
  type: Chebyshev
- data:
  - - 3.248
    - -4.551e-06
    - -2.791e-06
    - -1.319e-06
  - - 5.935
    - 2.921e-06
    - 1.791e-06
    - 8.461e-07
  - - 0.2352
    - 1.144e-08
    - 7.018e-09
    - 3.317e-09
  - - 0.063
    - 3.386e-08
    - 2.077e-08
    - 9.81e-09
  - - 0.01646
    - 1.11e-08
    - 6.809e-09
    - 3.216e-09
  - - 0.00366
    - 4.541e-09
    - 2.785e-09
    - 1.316e-09
  duplicate: true
  equation: O(6) + CO3(212) <=> O2(2) + CO2(158)
  note: "Reaction index: Chemkin #387; RMG #2393\nPDep reaction: PDepNetwork #129\n\
    Flux pairs: CO3(212), CO2(158); O(6), O2(2); \n"
  pressure-range:
  - 0.099 atm
  - 98.692 atm
  temperature-range:
  - 300.0
  - 2500.0
  type: Chebyshev
- data:
  - - 5.626
    - -0.004015
    - -0.00245
    - -0.001145
  - - -0.03138
    - 0.003773
    - 0.002301
    - 0.001074
  - - 0.01304
    - 0.0002817
    - 0.0001724
    - 8.104e-05
  - - -0.06179
    - -0.0003101
    - -0.000189
    - -8.811e-05
  - - -0.06405
    - -9.196e-05
    - -5.614e-05
    - -2.627e-05
  - - -0.03244
    - -2.951e-05
    - -1.798e-05
    - -8.375e-06
  equation: O(209) + CO3(212) <=> O2(2) + CO2(158)
  note: "Reaction index: Chemkin #388; RMG #4099\nPDep reaction: PDepNetwork #233\n\
    Flux pairs: CO3(212), CO2(158); O(209), O2(2); \n"
  pressure-range:
  - 0.099 atm
  - 98.692 atm
  temperature-range:
  - 300.0
  - 2500.0
  type: Chebyshev
- data:
  - - 8.662
    - -0.07006
    - -0.01687
    - 0.004209
  - - 1.081
    - 0.05775
    - 0.00793
    - -0.007547
  - - 0.2226
    - 0.02118
    - 0.01005
    - 0.0016
  - - 0.04063
    - -0.001925
    - 0.002095
    - 0.002211
  - - 0.009316
    - -0.004856
    - -0.001703
    - 0.0002237
  - - 0.004972
    - -0.002624
    - -0.00147
    - -0.0004526
  duplicate: true
  equation: O(6) + CO3(212) <=> O2(2) + CO2(158)
  note: "Reaction index: Chemkin #389; RMG #2404\nPDep reaction: PDepNetwork #130\n\
    Flux pairs: CO3(212), CO2(158); O(6), O2(2); \n"
  pressure-range:
  - 0.099 atm
  - 98.692 atm
  temperature-range:
  - 300.0
  - 2500.0
  type: Chebyshev
- data:
  - - 10.53
    - -4.536e-06
    - -2.782e-06
    - -1.314e-06
  - - 0.5617
    - 2.932e-06
    - 1.798e-06
    - 8.494e-07
  - - -0.05828
    - 7.153e-09
    - 4.389e-09
    - 2.075e-09
  - - -0.03241
    - 2.872e-08
    - 1.762e-08
    - 8.321e-09
  - - -0.01191
    - 8.607e-09
    - 5.279e-09
    - 2.493e-09
  - - -0.006789
    - 3.686e-09
    - 2.261e-09
    - 1.068e-09
  duplicate: true
  equation: O2(2) + CO2(158) <=> O2(2) + CO2(12)
  note: "Reaction index: Chemkin #390; RMG #2368\nPDep reaction: PDepNetwork #124\n\
    Flux pairs: CO2(158), CO2(12); O2(2), O2(2); \n"
  pressure-range:
  - 0.099 atm
  - 98.692 atm
  temperature-range:
  - 300.0
  - 2500.0
  type: Chebyshev
- data:
  - - 11.19
    - -0.0646
    - -0.02649
    - -0.003495
  - - 0.9895
    - 0.08367
    - 0.03218
    - 0.002381
  - - 0.2849
    - -0.01631
    - -0.003361
    - 0.002331
  - - 0.09409
    - -0.003851
    - -0.002664
    - -0.001095
  - - 0.02847
    - 0.0004439
    - -0.0001044
    - -0.0003398
  - - 0.006873
    - 0.0002219
    - 0.0001748
    - 7.81e-05
  equation: H(3) + CO3(198) <=> OH(5) + CO2(158)
  note: "Reaction index: Chemkin #391; RMG #3798\nPDep reaction: PDepNetwork #210\n\
    Flux pairs: CO3(198), CO2(158); H(3), OH(5); \n"
  pressure-range:
  - 0.099 atm
  - 98.692 atm
  temperature-range:
  - 300.0
  - 2500.0
  type: Chebyshev
- data:
  - - 5.764
    - -0.2675
    - -0.1222
    - -0.02964
  - - 4.868
    - 0.2401
    - 0.09425
    - 0.01106
  - - 0.3116
    - -0.006461
    - 0.008901
    - 0.0101
  - - -0.04264
    - -0.005473
    - -0.002698
    - 7.791e-05
  - - -0.07529
    - 0.0004891
    - -0.0004612
    - -0.0006583
  - - -0.0497
    - -0.001067
    - -0.0005062
    - -0.000209
  equation: H(3) + CO3(212) <=> OH(5) + CO2(158)
  note: "Reaction index: Chemkin #392; RMG #2696\nPDep reaction: PDepNetwork #152\n\
    Flux pairs: CO3(212), CO2(158); H(3), OH(5); \n"
  pressure-range:
  - 0.099 atm
  - 98.692 atm
  temperature-range:
  - 300.0
  - 2500.0
  type: Chebyshev
- data:
  - - 8.162
    - -0.0007367
    - -0.0004511
    - -0.0002124
  - - 0.4784
    - 0.0007362
    - 0.0004507
    - 0.0002121
  - - 0.188
    - 4.624e-05
    - 2.838e-05
    - 1.342e-05
  - - 0.06533
    - -2.23e-05
    - -1.362e-05
    - -6.378e-06
  - - 0.03183
    - -1.504e-05
    - -9.217e-06
    - -4.345e-06
  - - 0.01718
    - -1.545e-05
    - -9.467e-06
    - -4.462e-06
  duplicate: true
  equation: O(6) + CO3(179) <=> O(6) + CO3(212)
  note: "Reaction index: Chemkin #393; RMG #4080\nPDep reaction: PDepNetwork #231\n\
    Flux pairs: CO3(179), CO3(212); O(6), O(6); \n"
  pressure-range:
  - 0.099 atm
  - 98.692 atm
  temperature-range:
  - 300.0
  - 2500.0
  type: Chebyshev
- data:
  - - 2.151
    - 1.135
    - -0.09173
    - 0.009268
  - - 3.109
    - 0.4682
    - 0.1146
    - -0.01254
  - - 0.2257
    - -0.06697
    - -0.01804
    - -0.00217
  - - -0.1167
    - -0.06963
    - -0.01549
    - 0.004292
  - - -0.06713
    - 0.02162
    - 0.008017
    - 0.001852
  - - 0.003842
    - 0.01566
    - 0.00223
    - -0.002027
  equation: O1OC12OO2(228) <=> O(6) + CO3(212)
  note: "Reaction index: Chemkin #394; RMG #3132\nPDep reaction: PDepNetwork #172\n\
    Flux pairs: O1OC12OO2(228), O(6); O1OC12OO2(228), CO3(212); \n"
  pressure-range:
  - 0.099 atm
  - 98.692 atm
  temperature-range:
  - 300.0
  - 2500.0
  type: Chebyshev
- data:
  - - 10.7
    - -0.01263
    - -0.007526
    - -0.003354
  - - 0.9232
    - 0.01354
    - 0.008023
    - 0.003535
  - - 0.2177
    - -0.0002538
    - -0.0001145
    - -1.721e-05
  - - 0.06204
    - -0.0007278
    - -0.0004244
    - -0.0001805
  - - 0.02659
    - -0.0002266
    - -0.0001411
    - -6.833e-05
  - - 0.01525
    - -0.0001335
    - -8.191e-05
    - -3.87e-05
  equation: O(6) + CO3(198) <=> O(6) + CO3(212)
  note: "Reaction index: Chemkin #395; RMG #3174\nPDep reaction: PDepNetwork #178\n\
    Flux pairs: CO3(198), CO3(212); O(6), O(6); \n"
  pressure-range:
  - 0.099 atm
  - 98.692 atm
  temperature-range:
  - 300.0
  - 2500.0
  type: Chebyshev
- data:
  - - 8.914
    - -0.003172
    - -0.001935
    - -0.0009037
  - - 0.2608
    - 0.002477
    - 0.001508
    - 0.0007012
  - - 0.1214
    - 0.0001656
    - 0.0001017
    - 4.812e-05
  - - 0.02295
    - -6.463e-05
    - -3.877e-05
    - -1.751e-05
  - - -0.002901
    - 1.934e-05
    - 1.189e-05
    - 5.642e-06
  - - 0.002471
    - -3.303e-05
    - -2.012e-05
    - -9.381e-06
  equation: O(209) + CO3(212) <=> O(6) + CO3(212)
  note: "Reaction index: Chemkin #396; RMG #4095\nPDep reaction: PDepNetwork #233\n\
    Flux pairs: CO3(212), CO3(212); O(209), O(6); \n"
  pressure-range:
  - 0.099 atm
  - 98.692 atm
  temperature-range:
  - 300.0
  - 2500.0
  type: Chebyshev
- data:
  - - 0.6737
    - 0.3176
    - -0.03289
    - 0.001737
  - - 8.714
    - 0.5206
    - -0.03754
    - -0.001729
  - - -0.4822
    - 0.2902
    - 0.005304
    - -0.005893
  - - -0.2475
    - 0.1021
    - 0.02138
    - -0.003309
  - - -0.09545
    - 0.01266
    - 0.01349
    - 0.0005087
  - - -0.02455
    - -0.007134
    - 0.001988
    - 0.001351
  equation: '[O]OC(O)O(161) <=> HO2(8) + HOCHO(1)'
  note: "Reaction index: Chemkin #397; RMG #2430\nPDep reaction: PDepNetwork #133\n\
    Flux pairs: [O]OC(O)O(161), HO2(8); [O]OC(O)O(161), HOCHO(1); \n"
  pressure-range:
  - 0.099 atm
  - 98.692 atm
  temperature-range:
  - 300.0
  - 2500.0
  type: Chebyshev
- data:
  - - 12.36
    - 0.5351
    - -0.09051
    - 0.01096
  - - -0.8873
    - 0.6419
    - -0.02629
    - -0.01711
  - - -0.4524
    - 0.2145
    - 0.04352
    - -0.01118
  - - -0.1644
    - 0.01602
    - 0.02973
    - 0.002709
  - - -0.03309
    - -0.02589
    - 0.004928
    - 0.004748
  - - 0.005199
    - -0.01431
    - -0.004228
    - 0.001316
  equation: O2(2) + O[CH]O(148) <=> [O]OC(O)O(161)
  note: "Reaction index: Chemkin #398; RMG #1902\nPDep reaction: PDepNetwork #78\n\
    Flux pairs: O2(2), [O]OC(O)O(161); O[CH]O(148), [O]OC(O)O(161); \n"
  pressure-range:
  - 0.099 atm
  - 98.692 atm
  temperature-range:
  - 300.0
  - 2500.0
  type: Chebyshev
- equation: O(6) + CH2O4(173) <=> OH(5) + CHO4(166)
  note: "Reaction index: Chemkin #399; RMG #2429\nTemplate reaction: H_Abstraction\n\
    Flux pairs: CH2O4(173), CHO4(166); O(6), OH(5); \nFrom training reaction 205 used\
    \ for O/H/NonDeO;O_atom_triplet\nExact match found for rate rule [O/H/NonDeO;O_atom_triplet]\n\
    Euclidian distance = 0\nfamily: H_Abstraction\n"
  rate-constant:
    A: 8700000000000.0
    Ea: 4.75
    b: 0.0
- data:
  - - 5.681
    - -0.4494
    - -0.1024
    - -0.006089
  - - 4.22
    - 0.5115
    - 0.08576
    - -0.006848
  - - 0.1166
    - -0.02194
    - 0.02901
    - 0.01159
  - - 0.06991
    - -0.0408
    - -0.008214
    - 0.002794
  - - 0.04383
    - -0.008436
    - -0.006961
    - -0.001582
  - - 0.02024
    - 0.002162
    - -0.001268
    - -0.001163
  equation: OH(5) + CHO3(176) <=> O(6) + CH2O3(182)
  note: "Reaction index: Chemkin #400; RMG #2440\nPDep reaction: PDepNetwork #112\n\
    Flux pairs: CHO3(176), CH2O3(182); OH(5), O(6); \n"
  pressure-range:
  - 0.099 atm
  - 98.692 atm
  temperature-range:
  - 300.0
  - 2500.0
  type: Chebyshev
- equation: OH(5) + CHO3(202) <=> CH2O4(173)
  note: "Reaction index: Chemkin #401; RMG #1665\nTemplate reaction: R_Recombination\n\
    Flux pairs: CHO3(202), CH2O4(173); OH(5), CH2O4(173); \nEstimated from node Root_N-1R->H_N-1CNOS->N_1COS->O_2R->C_Ext-2C-R\
    \ in family R_Recombination.\n"
  rate-constant:
    A: 77000000000000.0
    Ea: 0.0
    b: 0.0
- equation: CHO3(202) <=> CHO3(176)
  note: "Reaction index: Chemkin #402; RMG #1722\nTemplate reaction: intra_OH_migration\n\
    Flux pairs: CHO3(202), CHO3(176); \nEstimated using template [RnOOH;Y_rad_out]\
    \ for rate rule [ROOH;Y_rad_out]\nEuclidian distance = 1.0\nfamily: intra_OH_migration\n"
  rate-constant:
    A: 47290620000.0
    Ea: 22.631
    b: 0.0
- equation: O(6) + CHO3(202) <=> CHO4(175)
  note: "Reaction index: Chemkin #403; RMG #2021\nTemplate reaction: Birad_R_Recombination\n\
    Flux pairs: CHO3(202), CHO4(175); O(6), CHO4(175); \nEstimated using template\
    \ [Y_rad;O_birad] for rate rule [CO_rad/NonDe;O_birad]\nEuclidian distance = 3.0\n\
    family: Birad_R_Recombination\nEa raised from -8.3 to 0 kJ/mol.\n"
  rate-constant:
    A: 1667731000.0
    Ea: 0.0
    b: 1.126
- equation: OH(5) + CO2(158) <=> CHO3(202)
  note: "Reaction index: Chemkin #404; RMG #2378\nTemplate reaction: R_Recombination\n\
    Flux pairs: CO2(158), CHO3(202); OH(5), CHO3(202); \nEstimated from node Root_N-1R->H_N-1CNOS->N_1COS->O_Ext-1O-R_N-2R->C_N-3R!H->N_2OS->O\
    \ in family R_Recombination.\nMultiplied by reaction path degeneracy 2.0\n"
  rate-constant:
    A: 40000000000000.0
    Ea: 0.0
    b: 0.0
- equation: HO2(8) + CO(11) <=> CHO3(202)
  note: "Reaction index: Chemkin #405; RMG #2447\nTemplate reaction: R_Addition_COm\n\
    Flux pairs: CO(11), CHO3(202); HO2(8), CHO3(202); \nFrom training reaction 9 used\
    \ for COm;O_rad/NonDe\nExact match found for rate rule [COm;O_rad/NonDe]\nEuclidian\
    \ distance = 0\nfamily: R_Addition_COm\n"
  rate-constant:
    A: 34100000.0
    Ea: 3.0
    b: 0.0
- equation: OH(5) + CO2(12) <=> CHO3(202)
  note: "Reaction index: Chemkin #406; RMG #2448\nTemplate reaction: R_Addition_MultipleBond\n\
    Flux pairs: CO2(12), CHO3(202); OH(5), CHO3(202); \nEstimated using template [Od_R;YJ]\
    \ for rate rule [Od_Cdd-O2d;OJ_pri]\nEuclidian distance = 2.8284271247461903\n\
    Multiplied by reaction path degeneracy 2.0\nfamily: R_Addition_MultipleBond\n\
    Ea raised from 264.7 to 266.9 kJ/mol to match endothermicity of reaction.\n"
  rate-constant:
    A: 173868400.0
    Ea: 63.793
    b: 1.9
- equation: H(3) + CO3(179) <=> CHO3(202)
  note: "Reaction index: Chemkin #407; RMG #2449\nTemplate reaction: R_Recombination\n\
    Flux pairs: H(3), CHO3(202); CO3(179), CHO3(202); \nEstimated from node Root_1R->H_N-2R->S_N-2CHNO->H_N-2CNO-inRing_Ext-2CNO-R_Sp-3R!H=2CCNNOO_3R!H->O\
    \ in family R_Recombination.\n"
  rate-constant:
    A: 9.10287e+19
    Ea: 0.0
    b: -2.744
- data:
  - - 2.708
    - -0.01464
    - -0.008789
    - -0.003978
  - - 6.558
    - 0.01926
    - 0.01151
    - 0.005165
  - - 0.3089
    - -0.004596
    - -0.002677
    - -0.001137
  - - 0.1018
    - -0.0001369
    - -0.0001191
    - -8.727e-05
  - - 0.03894
    - 7.214e-06
    - 7.152e-06
    - 5.486e-06
  - - 0.01613
    - -9.595e-06
    - -5.831e-06
    - -2.64e-06
  equation: OH(5) + OCHO(64) <=> H2O2(9) + CO(11)
  note: "Reaction index: Chemkin #408; RMG #2456\nPDep reaction: PDepNetwork #127\n\
    Flux pairs: OCHO(64), CO(11); OH(5), H2O2(9); \n"
  pressure-range:
  - 0.099 atm
  - 98.692 atm
  temperature-range:
  - 300.0
  - 2500.0
  type: Chebyshev
- data:
  - - 12.01
    - -0.003433
    - -0.002097
    - -0.0009826
  - - 0.149
    - 0.004046
    - 0.002469
    - 0.001154
  - - 0.03508
    - -0.0006084
    - -0.000368
    - -0.0001691
  - - 0.01136
    - -3.744e-05
    - -2.393e-05
    - -1.219e-05
  - - 0.004075
    - -3.407e-05
    - -2.081e-05
    - -9.759e-06
  - - 0.001547
    - -2.396e-05
    - -1.47e-05
    - -6.955e-06
  equation: HO2(8) + HCO(15) <=> OH(5) + OCHO(64)
  note: "Reaction index: Chemkin #409; RMG #3670\nPDep reaction: PDepNetwork #199\n\
    Flux pairs: HCO(15), OCHO(64); HO2(8), OH(5); \n"
  pressure-range:
  - 0.099 atm
  - 98.692 atm
  temperature-range:
  - 300.0
  - 2500.0
  type: Chebyshev
- equation: O[C]1OO1(205) + CHO4(166) <=> CO3(212) + CH2O4(173)
  note: "Reaction index: Chemkin #410; RMG #2461\nTemplate reaction: Disproportionation\n\
    Flux pairs: O[C]1OO1(205), CO3(212); CHO4(166), CH2O4(173); \nEstimated from node\
    \ Root_N-4R->H_4CNOS-u1_1R!H->O_2R!H->C_Ext-4CNOS-R_N-Sp-5R!H=4CCNNOOSS_Ext-5R!H-R\
    \ in family Disproportionation.\n"
  rate-constant:
    A: 18100000000000.0
    Ea: 28.071
    b: 0.0
- equation: CO4(168) + OC1OO1(206) <=> O[C]1OO1(205) + CHO4(166)
  note: "Reaction index: Chemkin #411; RMG #2464\nTemplate reaction: H_Abstraction\n\
    Flux pairs: OC1OO1(206), O[C]1OO1(205); CO4(168), CHO4(166); \nEstimated using\
    \ template [C/H/NonDe;O_sec_rad] for rate rule [C/H/O3;O_rad/OneDeC]\nEuclidian\
    \ distance = 2.8284271247461903\nMultiplied by reaction path degeneracy 2.0\n\
    family: H_Abstraction\n"
  rate-constant:
    A: 461302500000.0
    Ea: 12.858
    b: 0.0
- data:
  - - 6.214
    - 1.269
    - -0.102
    - -0.02248
  - - 3.773
    - 0.2114
    - 0.08664
    - 0.01433
  - - -0.3094
    - 0.01497
    - 0.0113
    - 0.005628
  - - -0.03463
    - -0.01246
    - -0.004225
    - 4.274e-05
  - - 0.02071
    - -0.003173
    - -0.001918
    - -0.0007365
  - - 0.01243
    - 0.001657
    - 0.0003524
    - -0.0002071
  equation: HOCH2O(35) <=> H(3) + HOCHO(1)
  note: "Reaction index: Chemkin #412; RMG #1353\nPDep reaction: PDepNetwork #2\n\
    Flux pairs: HOCH2O(35), H(3); HOCH2O(35), HOCHO(1); \n"
  pressure-range:
  - 0.099 atm
  - 98.692 atm
  temperature-range:
  - 300.0
  - 2500.0
  type: Chebyshev
- equation: OCHO(64) + HOCH2O(35) <=> HOCHO(1) + HOCHO(1)
  note: "Reaction index: Chemkin #413; RMG #1400\nTemplate reaction: Disproportionation\n\
    Flux pairs: HOCH2O(35), HOCHO(1); OCHO(64), HOCHO(1); \nEstimated from node Root_Ext-1R!H-R\
    \ in family Disproportionation.\nMultiplied by reaction path degeneracy 4.0\n"
  rate-constant:
    A: 37780320000.0
    Ea: 0.0
    b: 0.509
- equation: HOCO(13) + HOCH2O(35) <=> HOCHO(1) + HOCHO(1)
  note: "Reaction index: Chemkin #414; RMG #1402\nTemplate reaction: Disproportionation\n\
    Flux pairs: HOCH2O(35), HOCHO(1); HOCO(13), HOCHO(1); \nEstimated from node Root_Ext-1R!H-R_N-4R->O\
    \ in family Disproportionation.\nMultiplied by reaction path degeneracy 2.0\n"
  rate-constant:
    A: 27128400000.0
    Ea: 0.0
    b: 0.47
- equation: OH(5) + HOCH2O(35) <=> H2O(7) + HOCHO(1)
  note: "Reaction index: Chemkin #415; RMG #1412\nTemplate reaction: Disproportionation\n\
    Flux pairs: HOCH2O(35), HOCHO(1); OH(5), H2O(7); \nEstimated from node Root_Ext-1R!H-R\
    \ in family Disproportionation.\nMultiplied by reaction path degeneracy 2.0\n"
  rate-constant:
    A: 18890160000.0
    Ea: 0.0
    b: 0.509
- equation: O2(2) + HOCH2O(35) <=> HO2(8) + HOCHO(1)
  note: "Reaction index: Chemkin #416; RMG #1445\nTemplate reaction: Disproportionation\n\
    Flux pairs: HOCH2O(35), HOCHO(1); O2(2), HO2(8); \nEstimated from node Root_Ext-1R!H-R\
    \ in family Disproportionation.\nMultiplied by reaction path degeneracy 4.0\n"
  rate-constant:
    A: 37780320000.0
    Ea: 0.0
    b: 0.509
- equation: CO2(158) + HOCH2O(35) <=> HOCO(13) + HOCHO(1)
  note: "Reaction index: Chemkin #417; RMG #1452\nTemplate reaction: Disproportionation\n\
    Flux pairs: HOCH2O(35), HOCHO(1); CO2(158), HOCO(13); \nEstimated from node Root_Ext-1R!H-R\
    \ in family Disproportionation.\nMultiplied by reaction path degeneracy 4.0\n"
  rate-constant:
    A: 37780320000.0
    Ea: 0.0
    b: 0.509
- equation: H(3) + HOCH2O(35) <=> H2(4) + HOCHO(1)
  note: "Reaction index: Chemkin #418; RMG #1459\nTemplate reaction: Disproportionation\n\
    Flux pairs: HOCH2O(35), HOCHO(1); H(3), H2(4); \nEstimated from node Root_Ext-1R!H-R_N-4R->O\
    \ in family Disproportionation.\nMultiplied by reaction path degeneracy 2.0\n"
  rate-constant:
    A: 27128400000.0
    Ea: 0.0
    b: 0.47
- equation: CO4(168) + HOCH2O(35) <=> CHO4(166) + HOCHO(1)
  note: "Reaction index: Chemkin #419; RMG #1532\nTemplate reaction: Disproportionation\n\
    Flux pairs: CO4(168), CHO4(166); HOCH2O(35), HOCHO(1); \nEstimated from node Root_Ext-1R!H-R\
    \ in family Disproportionation.\nMultiplied by reaction path degeneracy 4.0\n"
  rate-constant:
    A: 37780320000.0
    Ea: 0.0
    b: 0.509
- equation: HO2(8) + HOCH2O(35) <=> H2O2(9) + HOCHO(1)
  note: "Reaction index: Chemkin #420; RMG #1544\nTemplate reaction: Disproportionation\n\
    Flux pairs: HOCH2O(35), HOCHO(1); HO2(8), H2O2(9); \nEstimated from node Root_Ext-1R!H-R\
    \ in family Disproportionation.\nMultiplied by reaction path degeneracy 2.0\n"
  rate-constant:
    A: 18890160000.0
    Ea: 0.0
    b: 0.509
- equation: O(6) + HOCH2O(35) <=> OH(5) + HOCHO(1)
  note: "Reaction index: Chemkin #421; RMG #1549\nTemplate reaction: Disproportionation\n\
    Flux pairs: HOCH2O(35), HOCHO(1); O(6), OH(5); \nEstimated from node Root_Ext-1R!H-R\
    \ in family Disproportionation.\nMultiplied by reaction path degeneracy 2.0\n"
  rate-constant:
    A: 18890160000.0
    Ea: 0.0
    b: 0.509
- equation: CO2(158) + HOCH2O(35) <=> OCHO(64) + HOCHO(1)
  note: "Reaction index: Chemkin #422; RMG #1617\nTemplate reaction: Disproportionation\n\
    Flux pairs: HOCH2O(35), HOCHO(1); CO2(158), OCHO(64); \nEstimated from node Root_Ext-1R!H-R_N-4R->O\
    \ in family Disproportionation.\nMultiplied by reaction path degeneracy 2.0\n"
  rate-constant:
    A: 27128400000.0
    Ea: 0.0
    b: 0.47
- data:
  - - -6.184
    - 2.985
    - -0.009313
    - -0.004329
  - - 9.59
    - 0.008255
    - 0.005017
    - 0.002328
  - - 0.06634
    - -0.0006421
    - -0.0003731
    - -0.0001573
  - - 0.1265
    - -0.001382
    - -0.000834
    - -0.0003813
  - - 0.07818
    - -0.0004575
    - -0.0002761
    - -0.0001264
  - - 0.01855
    - 8.588e-05
    - 5.361e-05
    - 2.612e-05
  equation: HOCH2O(35) <=> O[CH]O(148)
  note: "Reaction index: Chemkin #423; RMG #2478\nPDep reaction: PDepNetwork #2\n\
    Flux pairs: HOCH2O(35), O[CH]O(148); \n"
  pressure-range:
  - 0.099 atm
  - 98.692 atm
  temperature-range:
  - 300.0
  - 2500.0
  type: Chebyshev
- equation: CHO4(175) + HOCH2O(35) <=> HOCHO(1) + CH2O4(173)
  note: "Reaction index: Chemkin #424; RMG #1697\nTemplate reaction: Disproportionation\n\
    Flux pairs: CHO4(175), CH2O4(173); HOCH2O(35), HOCHO(1); \nEstimated from node\
    \ Root_Ext-1R!H-R in family Disproportionation.\nMultiplied by reaction path degeneracy\
    \ 4.0\n"
  rate-constant:
    A: 37780320000.0
    Ea: 0.0
    b: 0.509
- equation: CHO4(166) + HOCH2O(35) <=> HOCHO(1) + CH2O4(173)
  note: "Reaction index: Chemkin #425; RMG #1698\nTemplate reaction: Disproportionation\n\
    Flux pairs: CHO4(166), CH2O4(173); HOCH2O(35), HOCHO(1); \nEstimated from node\
    \ Root_Ext-1R!H-R in family Disproportionation.\nMultiplied by reaction path degeneracy\
    \ 2.0\n"
  rate-constant:
    A: 18890160000.0
    Ea: 0.0
    b: 0.509
- equation: O[C]1OO1(205) + HOCH2O(35) <=> HOCHO(1) + OC1OO1(206)
  note: "Reaction index: Chemkin #426; RMG #1766\nTemplate reaction: Disproportionation\n\
    Flux pairs: O[C]1OO1(205), OC1OO1(206); HOCH2O(35), HOCHO(1); \nEstimated from\
    \ node Root_Ext-1R!H-R_N-4R->O in family Disproportionation.\nMultiplied by reaction\
    \ path degeneracy 2.0\nEa raised from 0.0 to 49.9 kJ/mol to match endothermicity\
    \ of reaction.\n"
  rate-constant:
    A: 27128400000.0
    Ea: 11.927
    b: 0.47
- equation: '[O][C]1OO1(213) + HOCH2O(35) <=> O[C]1OO1(205) + HOCHO(1)'
  note: "Reaction index: Chemkin #427; RMG #1786\nTemplate reaction: Disproportionation\n\
    Flux pairs: [O][C]1OO1(213), O[C]1OO1(205); HOCH2O(35), HOCHO(1); \nEstimated\
    \ from node Root_Ext-1R!H-R in family Disproportionation.\nMultiplied by reaction\
    \ path degeneracy 2.0\n"
  rate-constant:
    A: 18890160000.0
    Ea: 0.0
    b: 0.509
- equation: CHO3(176) + HOCH2O(35) <=> HOCHO(1) + CH2O3(182)
  note: "Reaction index: Chemkin #428; RMG #1841\nTemplate reaction: Disproportionation\n\
    Flux pairs: CHO3(176), CH2O3(182); HOCH2O(35), HOCHO(1); \nEstimated from node\
    \ Root_Ext-1R!H-R in family Disproportionation.\nMultiplied by reaction path degeneracy\
    \ 4.0\n"
  rate-constant:
    A: 37780320000.0
    Ea: 0.0
    b: 0.509
- equation: '[O]O[C]1OO1(218) + HOCH2O(35) <=> OO[C]1OO1(229) + HOCHO(1)'
  note: "Reaction index: Chemkin #429; RMG #2180\nTemplate reaction: Disproportionation\n\
    Flux pairs: [O]O[C]1OO1(218), OO[C]1OO1(229); HOCH2O(35), HOCHO(1); \nEstimated\
    \ from node Root_Ext-1R!H-R in family Disproportionation.\nMultiplied by reaction\
    \ path degeneracy 2.0\n"
  rate-constant:
    A: 18890160000.0
    Ea: 0.0
    b: 0.509
- equation: CO3(198) + HOCH2O(35) <=> CHO3(176) + HOCHO(1)
  note: "Reaction index: Chemkin #430; RMG #2316\nTemplate reaction: Disproportionation\n\
    Flux pairs: CO3(198), CHO3(176); HOCH2O(35), HOCHO(1); \nEstimated from node Root_Ext-1R!H-R\
    \ in family Disproportionation.\nMultiplied by reaction path degeneracy 6.0\n"
  rate-constant:
    A: 56670480000.0
    Ea: 0.0
    b: 0.509
- equation: H(3) + CHO3(176) <=> H2(4) + CO3(198)
  note: "Reaction index: Chemkin #431; RMG #2472\nTemplate reaction: H_Abstraction\n\
    Flux pairs: H(3), H2(4); CHO3(176), CO3(198); \nFrom training reaction 690 used\
    \ for O/H/OneDeC;H_rad\nExact match found for rate rule [O/H/OneDeC;H_rad]\nEuclidian\
    \ distance = 0\nfamily: H_Abstraction\n"
  rate-constant:
    A: 240000000.0
    Ea: 24.566
    b: 1.5
- data:
  - - 10.86
    - -0.03321
    - -0.01973
    - -0.008742
  - - 0.8991
    - 0.02858
    - 0.01676
    - 0.007223
  - - 0.2239
    - 0.002138
    - 0.001414
    - 0.0007565
  - - 0.06575
    - -0.0004527
    - -0.000243
    - -8.284e-05
  - - 0.01244
    - -0.0002718
    - -0.0001645
    - -7.531e-05
  - - -0.001377
    - -8.506e-05
    - -5.389e-05
    - -2.696e-05
  equation: HO2(8) + CO2(158) <=> OH(5) + CO3(198)
  note: "Reaction index: Chemkin #432; RMG #2625\nPDep reaction: PDepNetwork #147\n\
    Flux pairs: CO2(158), CO3(198); HO2(8), OH(5); \n"
  pressure-range:
  - 0.099 atm
  - 98.692 atm
  temperature-range:
  - 300.0
  - 2500.0
  type: Chebyshev
- data:
  - - 12.11
    - -0.01484
    - -0.00898
    - -0.004128
  - - 1.242
    - 0.01158
    - 0.00697
    - 0.003168
  - - 0.226
    - 0.001903
    - 0.00117
    - 0.0005554
  - - 0.05502
    - -2.569e-07
    - 7.976e-06
    - 1.124e-05
  - - 0.0129
    - -0.0001694
    - -0.0001014
    - -4.564e-05
  - - 0.002311
    - -9.53e-05
    - -5.819e-05
    - -2.724e-05
  equation: H(3) + CO4(168) <=> OH(5) + CO3(198)
  note: "Reaction index: Chemkin #433; RMG #4068\nPDep reaction: PDepNetwork #226\n\
    Flux pairs: CO4(168), CO3(198); H(3), OH(5); \n"
  pressure-range:
  - 0.099 atm
  - 98.692 atm
  temperature-range:
  - 300.0
  - 2500.0
  type: Chebyshev
- data:
  - - 8.118
    - -0.01273
    - -0.007733
    - -0.003582
  - - 1.138
    - 0.008593
    - 0.005195
    - 0.002384
  - - 0.2042
    - 0.001837
    - 0.001121
    - 0.0005243
  - - 0.05269
    - 0.0001395
    - 8.947e-05
    - 4.586e-05
  - - 0.01942
    - -0.0001436
    - -8.577e-05
    - -3.84e-05
  - - 0.01007
    - -0.000113
    - -6.859e-05
    - -3.175e-05
  equation: OH(5) + CO3(179) <=> OH(5) + CO3(198)
  note: "Reaction index: Chemkin #434; RMG #3867\nPDep reaction: PDepNetwork #216\n\
    Flux pairs: CO3(179), CO3(198); OH(5), OH(5); \n"
  pressure-range:
  - 0.099 atm
  - 98.692 atm
  temperature-range:
  - 300.0
  - 2500.0
  type: Chebyshev
- data:
  - - 11.49
    - -0.01945
    - -0.01161
    - -0.005224
  - - 1.165
    - 0.02136
    - 0.01279
    - 0.005727
  - - 0.2437
    - -0.00172
    - -0.0009705
    - -0.0003585
  - - 0.04198
    - -0.0006265
    - -0.000451
    - -0.0002366
  - - 0.00181
    - -5.377e-06
    - -4.116e-05
    - -4.033e-05
  - - -0.003843
    - -2.144e-05
    - -1.052e-05
    - -9.243e-06
  equation: H(3) + OCHO(64) <=> OH(5) + HCO(15)
  note: "Reaction index: Chemkin #435; RMG #3402\nPDep reaction: PDepNetwork #189\n\
    Flux pairs: OCHO(64), HCO(15); H(3), OH(5); \n"
  pressure-range:
  - 0.099 atm
  - 98.692 atm
  temperature-range:
  - 300.0
  - 2500.0
  type: Chebyshev
- data:
  - - 5.215
    - 0.7569
    - -0.09524
    - 0.00289
  - - 5.003
    - 0.622
    - 0.03515
    - -0.01565
  - - -0.3298
    - 0.1243
    - 0.042
    - 0.003226
  - - -0.08267
    - -0.004298
    - 0.01044
    - 0.004582
  - - -0.03132
    - -0.0142
    - -0.00136
    - 0.001272
  - - -0.03082
    - -0.006962
    - -0.001859
    - -4.567e-05
  equation: OC1(O)OO1(250) <=> OH(5) + CHO3(176)
  note: "Reaction index: Chemkin #436; RMG #2613\nPDep reaction: PDepNetwork #144\n\
    Flux pairs: OC1(O)OO1(250), OH(5); OC1(O)OO1(250), CHO3(176); \n"
  pressure-range:
  - 0.099 atm
  - 98.692 atm
  temperature-range:
  - 300.0
  - 2500.0
  type: Chebyshev
- data:
  - - 12.31
    - -0.01579
    - -0.009544
    - -0.004381
  - - 0.3428
    - 0.01036
    - 0.00623
    - 0.00283
  - - -0.04607
    - 0.003941
    - 0.002381
    - 0.001091
  - - -0.01991
    - -0.0001985
    - -0.0001057
    - -3.527e-05
  - - -0.008024
    - -0.00067
    - -0.0003988
    - -0.0001772
  - - -0.006115
    - -9.383e-05
    - -5.816e-05
    - -2.799e-05
  equation: O(209) + CH2O3(182) <=> OH(5) + CHO3(176)
  note: "Reaction index: Chemkin #437; RMG #3521\nPDep reaction: PDepNetwork #194\n\
    Flux pairs: CH2O3(182), CHO3(176); O(209), OH(5); \n"
  pressure-range:
  - 0.099 atm
  - 98.692 atm
  temperature-range:
  - 300.0
  - 2500.0
  type: Chebyshev
- data:
  - - 9.46
    - 1.483
    - -0.01
    - -0.004589
  - - -0.5013
    - 0.01026
    - 0.006167
    - 0.002797
  - - -0.04225
    - 0.004276
    - 0.002579
    - 0.001178
  - - 0.03081
    - -2.926e-05
    - -3.1e-06
    - 1.201e-05
  - - -0.008363
    - -0.0006502
    - -0.0003854
    - -0.0001698
  - - -0.03157
    - -0.0001015
    - -6.225e-05
    - -2.938e-05
  equation: O(209) + CH2O3(182) <=> OC1(O)OO1(250)
  note: "Reaction index: Chemkin #438; RMG #3514\nPDep reaction: PDepNetwork #194\n\
    Flux pairs: O(209), OC1(O)OO1(250); CH2O3(182), OC1(O)OO1(250); \n"
  pressure-range:
  - 0.099 atm
  - 98.692 atm
  temperature-range:
  - 300.0
  - 2500.0
  type: Chebyshev
- data:
  - - 4.637
    - 1.384
    - -0.05968
    - -0.01943
  - - 0.1017
    - 0.1495
    - 0.07396
    - 0.02169
  - - -0.04431
    - -0.0338
    - -0.01316
    - -0.0009278
  - - -0.1004
    - -0.006272
    - -0.005122
    - -0.003022
  - - -0.06532
    - 0.0003381
    - 0.0002049
    - -3.261e-05
  - - -0.03449
    - 0.002746
    - 0.001396
    - 0.0004649
  equation: '[O]C1(O)OO1(178) <=> O2(2) + HOCO(13)'
  note: "Reaction index: Chemkin #439; RMG #2563\nPDep reaction: PDepNetwork #145\n\
    Flux pairs: [O]C1(O)OO1(178), O2(2); [O]C1(O)OO1(178), HOCO(13); \n"
  pressure-range:
  - 0.099 atm
  - 98.692 atm
  temperature-range:
  - 300.0
  - 2500.0
  type: Chebyshev
- data:
  - - 3.174
    - 1.383
    - -0.06018
    - -0.01951
  - - -0.0475
    - 0.1511
    - 0.07464
    - 0.0218
  - - -0.01478
    - -0.03366
    - -0.01299
    - -0.0008106
  - - -0.07582
    - -0.006574
    - -0.005289
    - -0.003078
  - - -0.05073
    - 0.0002332
    - 0.00014
    - -6.486e-05
  - - -0.02548
    - 0.002836
    - 0.001436
    - 0.0004725
  equation: '[O]C1(O)OO1(178) <=> HO2(8) + CO2(12)'
  note: "Reaction index: Chemkin #440; RMG #2560\nPDep reaction: PDepNetwork #145\n\
    Flux pairs: [O]C1(O)OO1(178), HO2(8); [O]C1(O)OO1(178), CO2(12); \n"
  pressure-range:
  - 0.099 atm
  - 98.692 atm
  temperature-range:
  - 300.0
  - 2500.0
  type: Chebyshev
- data:
  - - 2.774
    - 2.872
    - -0.06554
    - -0.02098
  - - -1.022
    - 0.158
    - 0.07707
    - 0.02172
  - - -0.1824
    - -0.0297
    - -0.01037
    - 0.0004462
  - - -0.05314
    - -0.007107
    - -0.005447
    - -0.002983
  - - -0.01125
    - -0.0008293
    - -0.0004578
    - -0.0003033
  - - -0.02164
    - 0.002966
    - 0.001424
    - 0.0004022
  equation: '[O]C1(O)OO1(178) <=> CHO4(166)'
  note: "Reaction index: Chemkin #441; RMG #2556\nPDep reaction: PDepNetwork #145\n\
    Flux pairs: [O]C1(O)OO1(178), CHO4(166); \n"
  pressure-range:
  - 0.099 atm
  - 98.692 atm
  temperature-range:
  - 300.0
  - 2500.0
  type: Chebyshev
- equation: OO[C]1OO1(229) <=> [O]C1(O)OO1(178)
  note: "Reaction index: Chemkin #442; RMG #1998\nTemplate reaction: intra_OH_migration\n\
    Flux pairs: OO[C]1OO1(229), [O]C1(O)OO1(178); \nEstimated using template [RnOOH;C_rad_out_NonDe]\
    \ for rate rule [ROOH;C_rad_out_NDMustO]\nEuclidian distance = 1.4142135623730951\n\
    family: intra_OH_migration\nEa raised from 235.9 to 238.0 kJ/mol to match endothermicity\
    \ of reaction.\n"
  rate-constant:
    A: 20425690000.0
    Ea: 56.878
    b: 0.0
- data:
  - - 10.18
    - 1.5
    - -1.384e-06
    - -6.538e-07
  - - -0.3283
    - 2.997e-06
    - 1.838e-06
    - 8.681e-07
  - - -0.07154
    - -9.111e-07
    - -5.588e-07
    - -2.639e-07
  - - -0.02925
    - 2.533e-07
    - 1.554e-07
    - 7.338e-08
  - - -0.007169
    - -1.969e-07
    - -1.207e-07
    - -5.702e-08
  - - -0.00792
    - 1.542e-07
    - 9.459e-08
    - 4.468e-08
  equation: '[O]C1(O)OO1(178) <=> OH(5) + [O][C]1OO1(213)'
  note: "Reaction index: Chemkin #443; RMG #2555\nPDep reaction: PDepNetwork #145\n\
    Flux pairs: [O]C1(O)OO1(178), OH(5); [O]C1(O)OO1(178), [O][C]1OO1(213); \n"
  pressure-range:
  - 0.099 atm
  - 98.692 atm
  temperature-range:
  - 300.0
  - 2500.0
  type: Chebyshev
- data:
  - - -1.657
    - 2.802
    - -0.106
    - -0.03773
  - - 0.4327
    - 0.237
    - 0.1218
    - 0.03929
  - - 0.1669
    - -0.04495
    - -0.0179
    - -0.001419
  - - -0.04829
    - -0.005177
    - -0.004902
    - -0.00326
  - - -0.06064
    - 0.001193
    - 0.0007282
    - 0.0002038
  - - -0.03391
    - 0.002068
    - 0.001096
    - 0.0004094
  equation: '[O]C1(O)OO1(178) <=> CHO4(175)'
  note: "Reaction index: Chemkin #444; RMG #2558\nPDep reaction: PDepNetwork #145\n\
    Flux pairs: [O]C1(O)OO1(178), CHO4(175); \n"
  pressure-range:
  - 0.099 atm
  - 98.692 atm
  temperature-range:
  - 300.0
  - 2500.0
  type: Chebyshev
- data:
  - - 8.512
    - 1.432
    - -0.03355
    - -0.009554
  - - -0.003534
    - 0.06657
    - 0.03495
    - 0.01169
  - - 0.1396
    - 0.04136
    - 0.01714
    - 0.00225
  - - 0.2926
    - -0.05747
    - -0.02937
    - -0.009084
  - - -0.2046
    - 0.01763
    - 0.01249
    - 0.006603
  - - 0.143
    - -0.009321
    - -0.005728
    - -0.002761
  equation: '[O]C1(O)OO1(178) <=> O(6) + O[C]1OO1(205)'
  note: "Reaction index: Chemkin #445; RMG #2553\nPDep reaction: PDepNetwork #145\n\
    Flux pairs: [O]C1(O)OO1(178), O(6); [O]C1(O)OO1(178), O[C]1OO1(205); \n"
  pressure-range:
  - 0.099 atm
  - 98.692 atm
  temperature-range:
  - 300.0
  - 2500.0
  type: Chebyshev
- data:
  - - -2.613
    - 1.364
    - -0.07558
    - -0.02933
  - - 3.553
    - 0.1668
    - 0.09096
    - 0.03359
  - - 0.7083
    - -0.02964
    - -0.01361
    - -0.002794
  - - 0.1527
    - 0.0002905
    - -0.0007833
    - -0.001052
  - - 0.02939
    - -0.0008179
    - -0.0003828
    - -0.0001203
  - - 0.003489
    - -0.0007175
    - -0.0004808
    - -0.0002524
  equation: '[O]C1(O)OO1(178) <=> OH(5) + CO3(212)'
  note: "Reaction index: Chemkin #446; RMG #2554\nPDep reaction: PDepNetwork #145\n\
    Flux pairs: [O]C1(O)OO1(178), OH(5); [O]C1(O)OO1(178), CO3(212); \n"
  pressure-range:
  - 0.099 atm
  - 98.692 atm
  temperature-range:
  - 300.0
  - 2500.0
  type: Chebyshev
- data:
  - - 1.127
    - 1.447
    - -0.02989
    - -0.01192
  - - 2.564
    - 0.07179
    - 0.03982
    - 0.01527
  - - 0.2565
    - -0.02235
    - -0.01152
    - -0.003649
  - - -0.03113
    - 0.0001769
    - -0.0005516
    - -0.0007647
  - - -0.05808
    - 0.0004949
    - 0.0004045
    - 0.0002491
  - - -0.02533
    - 0.0008626
    - 0.0004825
    - 0.0001966
  equation: '[O]C1(O)OO1(178) <=> O(6) + CHO3(176)'
  note: "Reaction index: Chemkin #447; RMG #2559\nPDep reaction: PDepNetwork #145\n\
    Flux pairs: [O]C1(O)OO1(178), O(6); [O]C1(O)OO1(178), CHO3(176); \n"
  pressure-range:
  - 0.099 atm
  - 98.692 atm
  temperature-range:
  - 300.0
  - 2500.0
  type: Chebyshev
- data:
  - - 0.6941
    - 1.428
    - -0.04144
    - -0.01739
  - - 0.3127
    - 0.07357
    - 0.0417
    - 0.01674
  - - 0.05495
    - -0.005976
    - -0.002671
    - -0.0004404
  - - 0.001105
    - -0.001238
    - -0.0008051
    - -0.0004011
  - - -0.02132
    - -0.0003801
    - -0.0002444
    - -0.0001264
  - - -0.00656
    - 0.0001258
    - 7.167e-05
    - 2.862e-05
  equation: OH(5) + CO3(198) <=> [O]C1(O)OO1(178)
  note: "Reaction index: Chemkin #448; RMG #2499\nPDep reaction: PDepNetwork #139\n\
    Flux pairs: OH(5), [O]C1(O)OO1(178); CO3(198), [O]C1(O)OO1(178); \n"
  pressure-range:
  - 0.099 atm
  - 98.692 atm
  temperature-range:
  - 300.0
  - 2500.0
  type: Chebyshev
- data:
  - - 12.31
    - -0.001525
    - -0.0009339
    - -0.0004401
  - - 0.445
    - 0.0004602
    - 0.0002818
    - 0.0001327
  - - -0.08267
    - 0.0005436
    - 0.0003328
    - 0.0001566
  - - -0.0541
    - 0.0001491
    - 9.129e-05
    - 4.3e-05
  - - -0.02234
    - -3.091e-05
    - -1.884e-05
    - -8.783e-06
  - - -0.009955
    - -2.184e-05
    - -1.333e-05
    - -6.243e-06
  equation: H(3) + [O]C1(O)OO1(178) <=> OH(5) + CHO3(176)
  note: "Reaction index: Chemkin #449; RMG #6725\nPDep reaction: PDepNetwork #335\n\
    Flux pairs: [O]C1(O)OO1(178), CHO3(176); H(3), OH(5); \n"
  pressure-range:
  - 0.099 atm
  - 98.692 atm
  temperature-range:
  - 300.0
  - 2500.0
  type: Chebyshev
- data:
  - - 8.639
    - 1.498
    - -0.000938
    - -0.000442
  - - -0.06892
    - 0.0004382
    - 0.0002684
    - 0.0001264
  - - 0.04262
    - 0.0005432
    - 0.0003325
    - 0.0001565
  - - 0.03482
    - 0.0001514
    - 9.276e-05
    - 4.37e-05
  - - -0.01307
    - -2.86e-05
    - -1.742e-05
    - -8.122e-06
  - - -0.03421
    - -2.061e-05
    - -1.258e-05
    - -5.888e-06
  equation: H(3) + [O]C1(O)OO1(178) <=> OC1(O)OO1(250)
  note: "Reaction index: Chemkin #450; RMG #6714\nPDep reaction: PDepNetwork #335\n\
    Flux pairs: H(3), OC1(O)OO1(250); [O]C1(O)OO1(178), OC1(O)OO1(250); \n"
  pressure-range:
  - 0.099 atm
  - 98.692 atm
  temperature-range:
  - 300.0
  - 2500.0
  type: Chebyshev
- data:
  - - 7.896
    - -0.002536
    - -0.001551
    - -0.0007292
  - - 0.3881
    - 0.002126
    - 0.001299
    - 0.0006089
  - - -0.1962
    - -0.0005446
    - -0.000332
    - -0.000155
  - - -0.1408
    - -0.0002001
    - -0.0001228
    - -5.808e-05
  - - -0.06938
    - -6.165e-05
    - -3.781e-05
    - -1.786e-05
  - - -0.03457
    - -2.584e-05
    - -1.577e-05
    - -7.375e-06
  equation: O(209) + CHO3(176) <=> O2(2) + HOCO(13)
  note: "Reaction index: Chemkin #451; RMG #3820\nPDep reaction: PDepNetwork #213\n\
    Flux pairs: CHO3(176), HOCO(13); O(209), O2(2); \n"
  pressure-range:
  - 0.099 atm
  - 98.692 atm
  temperature-range:
  - 300.0
  - 2500.0
  type: Chebyshev
- data:
  - - 6.662
    - -0.00304
    - -0.001847
    - -0.0008573
  - - 0.3109
    - 0.002214
    - 0.001343
    - 0.0006207
  - - -0.1688
    - -0.0003643
    - -0.0002252
    - -0.000108
  - - -0.1289
    - -0.0001339
    - -8.162e-05
    - -3.812e-05
  - - -0.0626
    - -4.262e-05
    - -2.56e-05
    - -1.16e-05
  - - -0.0296
    - -1.89e-05
    - -1.139e-05
    - -5.188e-06
  equation: O(209) + CHO3(176) <=> HO2(8) + CO2(12)
  note: "Reaction index: Chemkin #452; RMG #3817\nPDep reaction: PDepNetwork #213\n\
    Flux pairs: CHO3(176), CO2(12); O(209), HO2(8); \n"
  pressure-range:
  - 0.099 atm
  - 98.692 atm
  temperature-range:
  - 300.0
  - 2500.0
  type: Chebyshev
- data:
  - - 4.892
    - 1.497
    - -0.001564
    - -0.0007351
  - - -0.1152
    - 0.002122
    - 0.001297
    - 0.0006078
  - - -0.1148
    - -0.0005474
    - -0.0003337
    - -0.0001558
  - - -0.03345
    - -0.000203
    - -0.0001245
    - -5.889e-05
  - - -0.01334
    - -6.307e-05
    - -3.868e-05
    - -1.826e-05
  - - -0.01957
    - -2.594e-05
    - -1.583e-05
    - -7.403e-06
  equation: O(209) + CHO3(176) <=> CHO4(166)
  note: "Reaction index: Chemkin #453; RMG #3810\nPDep reaction: PDepNetwork #213\n\
    Flux pairs: O(209), CHO4(166); CHO3(176), CHO4(166); \n"
  pressure-range:
  - 0.099 atm
  - 98.692 atm
  temperature-range:
  - 300.0
  - 2500.0
  type: Chebyshev
- data:
  - - 3.056
    - 1.47
    - -0.01812
    - -0.008152
  - - 0.07057
    - 0.02542
    - 0.01507
    - 0.006644
  - - -0.2545
    - 0.001972
    - 0.001261
    - 0.0006408
  - - -0.1545
    - -0.0004426
    - -0.0002439
    - -8.997e-05
  - - -0.07223
    - -0.0002948
    - -0.0001773
    - -8.035e-05
  - - -0.03427
    - -0.0001288
    - -7.945e-05
    - -3.786e-05
  equation: O(209) + CHO3(176) <=> CHO4(175)
  note: "Reaction index: Chemkin #454; RMG #3811\nPDep reaction: PDepNetwork #213\n\
    Flux pairs: O(209), CHO4(175); CHO3(176), CHO4(175); \n"
  pressure-range:
  - 0.099 atm
  - 98.692 atm
  temperature-range:
  - 300.0
  - 2500.0
  type: Chebyshev
- data:
  - - 5.381
    - -0.02433
    - -0.01449
    - -0.006458
  - - 0.8235
    - 0.0266
    - 0.01579
    - 0.00698
  - - 0.1585
    - 0.0001614
    - 0.0001624
    - 0.0001322
  - - 0.03461
    - -0.001833
    - -0.001089
    - -0.0004817
  - - 0.0005775
    - -0.0007907
    - -0.0004795
    - -0.0002212
  - - -0.01142
    - -0.0001297
    - -8.083e-05
    - -3.933e-05
  equation: O(209) + CHO3(176) <=> OH(5) + CO3(212)
  note: "Reaction index: Chemkin #455; RMG #3813\nPDep reaction: PDepNetwork #213\n\
    Flux pairs: CHO3(176), CO3(212); O(209), OH(5); \n"
  pressure-range:
  - 0.099 atm
  - 98.692 atm
  temperature-range:
  - 300.0
  - 2500.0
  type: Chebyshev
- data:
  - - 8.07
    - -0.002424
    - -0.001483
    - -0.0006971
  - - 0.2534
    - 0.002185
    - 0.001335
    - 0.0006262
  - - -0.1176
    - -0.0005025
    - -0.0003063
    - -0.0001429
  - - -0.08479
    - -0.0001663
    - -0.0001021
    - -4.836e-05
  - - -0.04497
    - -4.071e-05
    - -2.5e-05
    - -1.183e-05
  - - -0.02735
    - -1.617e-05
    - -9.857e-06
    - -4.597e-06
  equation: O(209) + CHO3(176) <=> O(6) + CHO3(176)
  note: "Reaction index: Chemkin #456; RMG #3816\nPDep reaction: PDepNetwork #213\n\
    Flux pairs: CHO3(176), CHO3(176); O(209), O(6); \n"
  pressure-range:
  - 0.099 atm
  - 98.692 atm
  temperature-range:
  - 300.0
  - 2500.0
  type: Chebyshev
- data:
  - - 3.922
    - -0.02887
    - -0.01729
    - -0.007785
  - - 1.517
    - 0.02537
    - 0.01506
    - 0.006656
  - - 0.1516
    - 0.001563
    - 0.00102
    - 0.0005348
  - - -0.02747
    - -0.0006075
    - -0.0003454
    - -0.0001382
  - - -0.03543
    - -0.0003226
    - -0.0001958
    - -9.039e-05
  - - -0.02466
    - -0.0001283
    - -7.961e-05
    - -3.844e-05
  equation: O(209) + CHO3(176) <=> OH(5) + CO3(198)
  note: "Reaction index: Chemkin #457; RMG #3821\nPDep reaction: PDepNetwork #213\n\
    Flux pairs: CHO3(176), CO3(198); O(209), OH(5); \n"
  pressure-range:
  - 0.099 atm
  - 98.692 atm
  temperature-range:
  - 300.0
  - 2500.0
  type: Chebyshev
- data:
  - - 5.442
    - 1.5
    - -8.334e-08
    - -3.936e-08
  - - -0.05043
    - 1.514e-09
    - 9.286e-10
    - 4.386e-10
  - - -0.2468
    - 6.735e-08
    - 4.131e-08
    - 1.951e-08
  - - -0.1343
    - 3.528e-08
    - 2.164e-08
    - 1.022e-08
  - - -0.05441
    - 4.56e-09
    - 2.797e-09
    - 1.321e-09
  - - -0.02287
    - -4.045e-09
    - -2.481e-09
    - -1.172e-09
  equation: O(209) + CHO3(176) <=> [O]C1(O)OO1(178)
  note: "Reaction index: Chemkin #458; RMG #3809\nPDep reaction: PDepNetwork #213\n\
    Flux pairs: O(209), [O]C1(O)OO1(178); CHO3(176), [O]C1(O)OO1(178); \n"
  pressure-range:
  - 0.099 atm
  - 98.692 atm
  temperature-range:
  - 300.0
  - 2500.0
  type: Chebyshev
- equation: O(6) + N2O(76) <=> NO(72) + NO(72)
  note: "Reaction index: Chemkin #459; RMG #722\nLibrary reaction: NOx2018\nFlux pairs:\
    \ N2O(76), NO(72); O(6), NO(72); \n"
  rate-constant:
    A: 92000000000000.0
    Ea: 27.679
    b: 0.0
- data:
  - - 1.132
    - 1.499
    - -0.0004621
    - -0.000218
  - - 0.5498
    - 0.0003451
    - 0.0002114
    - 9.965e-05
  - - -0.1005
    - -0.0001723
    - -0.0001055
    - -4.973e-05
  - - -0.1026
    - -9.963e-05
    - -6.106e-05
    - -2.88e-05
  - - -0.04471
    - -4.852e-05
    - -2.973e-05
    - -1.402e-05
  - - -0.01932
    - -2.299e-05
    - -1.408e-05
    - -6.633e-06
  equation: OH(5) + CO3(179) <=> [O]C1(O)OO1(178)
  note: "Reaction index: Chemkin #460; RMG #3861\nPDep reaction: PDepNetwork #216\n\
    Flux pairs: OH(5), [O]C1(O)OO1(178); CO3(179), [O]C1(O)OO1(178); \n"
  pressure-range:
  - 0.099 atm
  - 98.692 atm
  temperature-range:
  - 300.0
  - 2500.0
  type: Chebyshev
- data:
  - - 2.783
    - 1.499
    - -0.0007012
    - -0.0003288
  - - 0.8894
    - 0.0007716
    - 0.0004708
    - 0.0002201
  - - -0.006757
    - -0.0001699
    - -0.0001043
    - -4.937e-05
  - - -0.06628
    - -8.499e-05
    - -5.2e-05
    - -2.445e-05
  - - -0.03062
    - -3.645e-05
    - -2.226e-05
    - -1.042e-05
  - - -0.0142
    - -1.748e-05
    - -1.067e-05
    - -5.0e-06
  equation: H(3) + CO4(168) <=> [O]C1(O)OO1(178)
  note: "Reaction index: Chemkin #461; RMG #4062\nPDep reaction: PDepNetwork #226\n\
    Flux pairs: H(3), [O]C1(O)OO1(178); CO4(168), [O]C1(O)OO1(178); \n"
  pressure-range:
  - 0.099 atm
  - 98.692 atm
  temperature-range:
  - 300.0
  - 2500.0
  type: Chebyshev
- data:
  - - 0.0409
    - 1.463
    - -0.02218
    - -0.009872
  - - 0.3347
    - 0.03204
    - 0.01884
    - 0.008177
  - - -0.1004
    - 0.001809
    - 0.001212
    - 0.0006607
  - - -0.06491
    - -0.0005556
    - -0.0003046
    - -0.0001107
  - - -0.03257
    - -0.0004135
    - -0.0002497
    - -0.000114
  - - -0.006697
    - -3.89e-05
    - -2.555e-05
    - -1.354e-05
  equation: HO2(8) + CO2(158) <=> [O]C1(O)OO1(178)
  note: "Reaction index: Chemkin #462; RMG #2622\nPDep reaction: PDepNetwork #147\n\
    Flux pairs: HO2(8), [O]C1(O)OO1(178); CO2(158), [O]C1(O)OO1(178); \n"
  pressure-range:
  - 0.099 atm
  - 98.692 atm
  temperature-range:
  - 300.0
  - 2500.0
  type: Chebyshev
- equation: O(6) + NH(67) <=> NO(72) + H(3)
  note: "Reaction index: Chemkin #463; RMG #622\nLibrary reaction: NOx2018\nFlux pairs:\
    \ O(6), NO(72); NH(67), H(3); \n"
  rate-constant:
    A: 92000000000000.0
    Ea: 0.0
    b: 0.0
- equation: O2(2) + NH(67) <=> NO(72) + OH(5)
  note: "Reaction index: Chemkin #464; RMG #626\nLibrary reaction: NOx2018\nFlux pairs:\
    \ O2(2), NO(72); NH(67), OH(5); \n"
  rate-constant:
    A: 99000000000.0
    Ea: 1.53
    b: 0.0
- equation: NO(72) + NH(67) <=> N2O(76) + H(3)
  note: "Reaction index: Chemkin #465; RMG #629\nLibrary reaction: NOx2018\nFlux pairs:\
    \ NO(72), N2O(76); NH(67), H(3); \n"
  rate-constant:
    A: 2700000000000000.0
    Ea: 0.02
    b: -0.78
- equation: O(6) + NNH(73) <=> NO(72) + NH(67)
  note: "Reaction index: Chemkin #466; RMG #641\nLibrary reaction: NOx2018\nFlux pairs:\
    \ O(6), NO(72); NNH(73), NH(67); \n"
  rate-constant:
    A: 520000000000.0
    Ea: -0.409
    b: 0.381
- equation: NH(67) + H2(4) <=> H(3) + NH2(65)
  note: "Reaction index: Chemkin #467; RMG #602\nLibrary reaction: NOx2018\nFlux pairs:\
    \ NH(67), NH2(65); H2(4), H(3); \n"
  rate-constant:
    A: 21000000000000.0
    Ea: 15.417
    b: 0.0
- duplicate: true
  equation: O(6) + NH2(65) <=> OH(5) + NH(67)
  note: |
    Reaction index: Chemkin #468; RMG #604
    Library reaction: NOx2018
  rate-constant:
    A: 7000000000000.0
    Ea: 0.0
    b: 0.0
- duplicate: true
  equation: O(6) + NH2(65) <=> OH(5) + NH(67)
  note: |
    Reaction index: Chemkin #469; RMG #604
    Library reaction: NOx2018
  rate-constant:
    A: 0.86
    Ea: 1.673
    b: 4.01
- equation: OH(5) + NH2(65) <=> NH(67) + H2O(7)
  note: "Reaction index: Chemkin #470; RMG #605\nLibrary reaction: NOx2018\nFlux pairs:\
    \ OH(5), H2O(7); NH2(65), NH(67); \n"
  rate-constant:
    A: 3300000.0
    Ea: -0.217
    b: 1.949
- equation: NO(72) + NH2(65) <=> OH(5) + NNH(73)
  note: "Reaction index: Chemkin #471; RMG #617\nLibrary reaction: NOx2018\nFlux pairs:\
    \ NO(72), OH(5); NH2(65), NNH(73); \n"
  rate-constant:
    A: 43000000000.0
    Ea: -0.866
    b: 0.294
- data:
  - - 5.396
    - 0.6693
    - -0.06628
    - -8.541e-05
  - - 4.044
    - 0.6882
    - 0.01389
    - -0.01099
  - - -0.3542
    - 0.1651
    - 0.03777
    - 0.002662
  - - -0.07439
    - 0.001538
    - 0.01056
    - 0.004702
  - - -0.01494
    - -0.02003
    - -0.00121
    - 0.001326
  - - -0.01674
    - -0.01334
    - -0.001707
    - -0.0001385
  equation: OC1(O)OO1(250) <=> O(6) + CH2O3(182)
  note: "Reaction index: Chemkin #472; RMG #2612\nPDep reaction: PDepNetwork #144\n\
    Flux pairs: OC1(O)OO1(250), O(6); OC1(O)OO1(250), CH2O3(182); \n"
  pressure-range:
  - 0.099 atm
  - 98.692 atm
  temperature-range:
  - 300.0
  - 2500.0
  type: Chebyshev
- data:
  - - 12.5
    - -0.01549
    - -0.009366
    - -0.0043
  - - -0.2091
    - 0.01057
    - 0.006358
    - 0.002891
  - - -0.02316
    - 0.003969
    - 0.002399
    - 0.001101
  - - 0.02171
    - -0.0001809
    - -9.448e-05
    - -2.963e-05
  - - 0.01954
    - -0.000642
    - -0.0003819
    - -0.0001695
  - - 0.01332
    - -7.722e-05
    - -4.812e-05
    - -2.338e-05
  equation: O(209) + CH2O3(182) <=> O(6) + CH2O3(182)
  note: "Reaction index: Chemkin #473; RMG #3520\nPDep reaction: PDepNetwork #194\n\
    Flux pairs: CH2O3(182), CH2O3(182); O(209), O(6); \n"
  pressure-range:
  - 0.099 atm
  - 98.692 atm
  temperature-range:
  - 300.0
  - 2500.0
  type: Chebyshev
- data:
  - - 13.26
    - -0.001459
    - -0.000894
    - -0.0004213
  - - 0.07772
    - 0.0005319
    - 0.0003258
    - 0.0001535
  - - 0.02564
    - 0.0005626
    - 0.0003445
    - 0.0001621
  - - 0.01389
    - 0.0001403
    - 8.594e-05
    - 4.051e-05
  - - 0.004883
    - -4.211e-05
    - -2.57e-05
    - -1.201e-05
  - - 0.0006298
    - -2.966e-05
    - -1.813e-05
    - -8.504e-06
  equation: H(3) + [O]C1(O)OO1(178) <=> O(6) + CH2O3(182)
  note: "Reaction index: Chemkin #474; RMG #6724\nPDep reaction: PDepNetwork #335\n\
    Flux pairs: [O]C1(O)OO1(178), CH2O3(182); H(3), O(6); \n"
  pressure-range:
  - 0.099 atm
  - 98.692 atm
  temperature-range:
  - 300.0
  - 2500.0
  type: Chebyshev
- equation: OCHO(64) + O[C]1OO1(205) <=> CO3(212) + HOCHO(1)
  note: "Reaction index: Chemkin #475; RMG #2577\nTemplate reaction: Disproportionation\n\
    Flux pairs: O[C]1OO1(205), CO3(212); OCHO(64), HOCHO(1); \nEstimated from node\
    \ Root_N-4R->H_4CNOS-u1_1R!H->O_2R!H->C_Ext-4CNOS-R_N-Sp-5R!H=4CCNNOOSS_Ext-5R!H-R\
    \ in family Disproportionation.\nMultiplied by reaction path degeneracy 2.0\n"
  rate-constant:
    A: 36200000000000.0
    Ea: 18.901
    b: 0.0
- equation: OCHO(64) + O[C]1OO1(205) <=> CO2(12) + OC1OO1(206)
  note: "Reaction index: Chemkin #476; RMG #2578\nTemplate reaction: Disproportionation\n\
    Flux pairs: OCHO(64), CO2(12); O[C]1OO1(205), OC1OO1(206); \nEstimated from node\
    \ Root_Ext-1R!H-R_N-4R->O in family Disproportionation.\n"
  rate-constant:
    A: 13564200000.0
    Ea: 0.0
    b: 0.47
- equation: CO2(158) + O[C]1OO1(205) <=> CO3(212) + HOCO(13)
  note: "Reaction index: Chemkin #477; RMG #2581\nTemplate reaction: Disproportionation\n\
    Flux pairs: O[C]1OO1(205), CO3(212); CO2(158), HOCO(13); \nEstimated from node\
    \ Root_N-4R->H_4CNOS-u1_1R!H->O_2R!H->C_Ext-4CNOS-R_N-Sp-5R!H=4CCNNOOSS_Ext-5R!H-R\
    \ in family Disproportionation.\nMultiplied by reaction path degeneracy 2.0\n"
  rate-constant:
    A: 36200000000000.0
    Ea: 22.774
    b: 0.0
- equation: CO2(158) + O[C]1OO1(205) <=> CO3(212) + OCHO(64)
  note: "Reaction index: Chemkin #478; RMG #2582\nTemplate reaction: Disproportionation\n\
    Flux pairs: O[C]1OO1(205), CO3(212); CO2(158), OCHO(64); \nEstimated from node\
    \ Root_N-4R->H_4CNOS-u1_1R!H->O_2R!H->C_Ext-4CNOS-R_Sp-5R!H=4CCNNOOSS in family\
    \ Disproportionation.\nEa raised from 122.5 to 123.2 kJ/mol to match endothermicity\
    \ of reaction.\n"
  rate-constant:
    A: 73811200000000.0
    Ea: 29.446
    b: 0.0
- equation: OCHO(64) + [O]O[C](O)O(183) <=> CHO4(166) + HOCHO(1)
  note: "Reaction index: Chemkin #479; RMG #1527\nTemplate reaction: Disproportionation\n\
    Flux pairs: OCHO(64), CHO4(166); [O]O[C](O)O(183), HOCHO(1); \nEstimated from\
    \ node Root_N-4R->H_4CNOS-u1_1R!H->O_2R!H->C_Ext-4CNOS-R_N-Sp-5R!H=4CCNNOOSS_Ext-5R!H-R\
    \ in family Disproportionation.\nMultiplied by reaction path degeneracy 4.0\n"
  rate-constant:
    A: 72400000000000.0
    Ea: 0.0
    b: 0.0
- equation: HOCO(13) + [O]O[C](O)O(183) <=> CHO4(166) + HOCHO(1)
  note: "Reaction index: Chemkin #480; RMG #1529\nTemplate reaction: Disproportionation\n\
    Flux pairs: [O]O[C](O)O(183), CHO4(166); HOCO(13), HOCHO(1); \nEstimated from\
    \ node Root_N-4R->H_4CNOS-u1_1R!H->O_2R!H->C_Ext-4CNOS-R_Sp-5R!H=4CCNNOOSS_N-5R!H->C\
    \ in family Disproportionation.\nMultiplied by reaction path degeneracy 2.0\n"
  rate-constant:
    A: 362000000000000.0
    Ea: 0.0
    b: 0.0
- equation: O2(2) + [O]O[C](O)O(183) <=> HO2(8) + CHO4(166)
  note: "Reaction index: Chemkin #481; RMG #1591\nTemplate reaction: Disproportionation\n\
    Flux pairs: O2(2), HO2(8); [O]O[C](O)O(183), CHO4(166); \nEstimated from node\
    \ Root_N-4R->H_4CNOS-u1_1R!H->O_2R!H->C_Ext-4CNOS-R_N-Sp-5R!H=4CCNNOOSS_N-4CNOS->C_N-5R!H-u0\
    \ in family Disproportionation.\nMultiplied by reaction path degeneracy 4.0\n"
  rate-constant:
    A: 22883600000000.0
    Ea: 0.0
    b: 0.0
- equation: HO2(8) + [O]O[C](O)O(183) <=> H2O2(9) + CHO4(166)
  note: "Reaction index: Chemkin #482; RMG #1597\nTemplate reaction: Disproportionation\n\
    Flux pairs: HO2(8), H2O2(9); [O]O[C](O)O(183), CHO4(166); \nEstimated from node\
    \ Root_N-4R->H_4CNOS-u1_1R!H->O_2R!H->C_Ext-4CNOS-R_N-Sp-5R!H=4CCNNOOSS_N-4CNOS->C_5R!H-u0_N-5R!H->C\
    \ in family Disproportionation.\nMultiplied by reaction path degeneracy 2.0\n"
  rate-constant:
    A: 24200000000000.0
    Ea: 0.0
    b: 0.0
- equation: OH(5) + [O]O[C](O)O(183) <=> H2O(7) + CHO4(166)
  note: "Reaction index: Chemkin #483; RMG #1618\nTemplate reaction: Disproportionation\n\
    Flux pairs: OH(5), H2O(7); [O]O[C](O)O(183), CHO4(166); \nEstimated from node\
    \ Root_N-4R->H_4CNOS-u1_1R!H->O_2R!H->C_N-4CNOS->C in family Disproportionation.\n\
    Multiplied by reaction path degeneracy 2.0\n"
  rate-constant:
    A: 48200000000000.0
    Ea: 0.0
    b: 0.0
- equation: CO4(168) + [O]O[C](O)O(183) <=> CHO4(166) + CHO4(166)
  note: "Reaction index: Chemkin #484; RMG #1637\nTemplate reaction: Disproportionation\n\
    Flux pairs: CO4(168), CHO4(166); [O]O[C](O)O(183), CHO4(166); \nEstimated from\
    \ node Root_N-4R->H_4CNOS-u1_1R!H->O_2R!H->C_Ext-4CNOS-R_N-Sp-5R!H=4CCNNOOSS_Ext-5R!H-R\
    \ in family Disproportionation.\nMultiplied by reaction path degeneracy 4.0\n"
  rate-constant:
    A: 72400000000000.0
    Ea: 0.0
    b: 0.0
- data:
  - - -1.55
    - 1.468
    - -0.01875
    - -0.008284
  - - 4.266
    - 0.03751
    - 0.02199
    - 0.009482
  - - 0.4595
    - -0.008047
    - -0.004424
    - -0.001639
  - - 0.03949
    - 0.000362
    - 6.847e-05
    - -9.898e-05
  - - -0.01642
    - -0.0002872
    - -0.000152
    - -5.308e-05
  - - -0.01718
    - -0.0001656
    - -0.0001008
    - -4.612e-05
  equation: '[O]O[C](O)O(183) <=> HO2(8) + HOCO(13)'
  note: "Reaction index: Chemkin #485; RMG #3509\nPDep reaction: PDepNetwork #192\n\
    Flux pairs: [O]O[C](O)O(183), HO2(8); [O]O[C](O)O(183), HOCO(13); \n"
  pressure-range:
  - 0.099 atm
  - 98.692 atm
  temperature-range:
  - 300.0
  - 2500.0
  type: Chebyshev
- data:
  - - -1.224
    - 2.966
    - -0.01987
    - -0.008747
  - - 2.25
    - 0.03882
    - 0.02269
    - 0.009722
  - - -0.05596
    - -0.007593
    - -0.004118
    - -0.001471
  - - -0.04398
    - 0.0004491
    - 0.0001225
    - -7.196e-05
  - - -0.002358
    - -0.0002884
    - -0.0001554
    - -5.713e-05
  - - 0.01475
    - -0.0001849
    - -0.0001124
    - -5.138e-05
  equation: '[O]O[C](O)O(183) <=> CH2O4(173)'
  note: "Reaction index: Chemkin #486; RMG #3505\nPDep reaction: PDepNetwork #192\n\
    Flux pairs: [O]O[C](O)O(183), CH2O4(173); \n"
  pressure-range:
  - 0.099 atm
  - 98.692 atm
  temperature-range:
  - 300.0
  - 2500.0
  type: Chebyshev
- equation: H(3) + [O]O[C](O)O(183) <=> H2(4) + CHO4(166)
  note: "Reaction index: Chemkin #487; RMG #1711\nTemplate reaction: Disproportionation\n\
    Flux pairs: H(3), H2(4); [O]O[C](O)O(183), CHO4(166); \nEstimated from node Root_4R->H_Sp-2R!H-1R!H_2R!H-u1_1R!H->O_2R!H->C\
    \ in family Disproportionation.\nMultiplied by reaction path degeneracy 2.0\n"
  rate-constant:
    A: 40000000000000.0
    Ea: 0.0
    b: 0.0
- data:
  - - 9.754
    - 1.488
    - -0.007261
    - -0.00336
  - - 0.02676
    - 0.006775
    - 0.004097
    - 0.001881
  - - -0.1075
    - 0.00337
    - 0.00204
    - 0.0009388
  - - -0.04081
    - 8.544e-05
    - 5.902e-05
    - 3.393e-05
  - - -0.01603
    - -0.00049
    - -0.0002927
    - -0.000131
  - - -0.009462
    - -8.601e-05
    - -5.237e-05
    - -2.437e-05
  equation: '[O]O[C](O)O(183) <=> OH(5) + CHO3(176)'
  note: "Reaction index: Chemkin #488; RMG #3508\nPDep reaction: PDepNetwork #192\n\
    Flux pairs: [O]O[C](O)O(183), OH(5); [O]O[C](O)O(183), CHO3(176); \n"
  pressure-range:
  - 0.099 atm
  - 98.692 atm
  temperature-range:
  - 300.0
  - 2500.0
  type: Chebyshev
- equation: CHO4(175) + [O]O[C](O)O(183) <=> CHO4(166) + CH2O4(173)
  note: "Reaction index: Chemkin #489; RMG #2320\nTemplate reaction: Disproportionation\n\
    Flux pairs: [O]O[C](O)O(183), CH2O4(173); CHO4(175), CHO4(166); \nEstimated from\
    \ node Root_N-4R->H_4CNOS-u1_1R!H->O_2R!H->C_Ext-4CNOS-R_N-Sp-5R!H=4CCNNOOSS_Ext-5R!H-R\
    \ in family Disproportionation.\nMultiplied by reaction path degeneracy 4.0\n"
  rate-constant:
    A: 72400000000000.0
    Ea: 0.0
    b: 0.0
- equation: CHO4(166) + [O]O[C](O)O(183) <=> CHO4(166) + CH2O4(173)
  note: "Reaction index: Chemkin #490; RMG #2321\nTemplate reaction: Disproportionation\n\
    Flux pairs: [O]O[C](O)O(183), CH2O4(173); CHO4(166), CHO4(166); \nEstimated from\
    \ node Root_N-4R->H_4CNOS-u1_1R!H->O_2R!H->C_Ext-4CNOS-R_N-Sp-5R!H=4CCNNOOSS_Ext-5R!H-R\
    \ in family Disproportionation.\nMultiplied by reaction path degeneracy 2.0\n"
  rate-constant:
    A: 36200000000000.0
    Ea: 0.0
    b: 0.0
- equation: CHO3(176) + [O]O[C](O)O(183) <=> CHO4(166) + CH2O3(182)
  note: "Reaction index: Chemkin #491; RMG #2327\nTemplate reaction: Disproportionation\n\
    Flux pairs: [O]O[C](O)O(183), CHO4(166); CHO3(176), CH2O3(182); \nEstimated from\
    \ node Root_N-4R->H_4CNOS-u1_1R!H->O_2R!H->C_Ext-4CNOS-R_N-Sp-5R!H=4CCNNOOSS_Ext-5R!H-R\
    \ in family Disproportionation.\nMultiplied by reaction path degeneracy 4.0\n"
  rate-constant:
    A: 72400000000000.0
    Ea: 0.0
    b: 0.0
- equation: '[O]O[C](O)O(183) + O[CH]O(148) <=> HOCHO(1) + [O]OC(O)O(161)'
  note: "Reaction index: Chemkin #492; RMG #2415\nTemplate reaction: Disproportionation\n\
    Flux pairs: [O]O[C](O)O(183), [O]OC(O)O(161); O[CH]O(148), HOCHO(1); \nEstimated\
    \ from node Root_N-4R->H_4CNOS-u1_1R!H->O_2R!H->C_Ext-4CNOS-R_N-Sp-5R!H=4CCNNOOSS_Ext-5R!H-R\
    \ in family Disproportionation.\nMultiplied by reaction path degeneracy 2.0\n"
  rate-constant:
    A: 36200000000000.0
    Ea: 0.0
    b: 0.0
- equation: '[O]O[C](O)O(183) + HOCH2O(35) <=> HOCHO(1) + [O]OC(O)O(161)'
  note: "Reaction index: Chemkin #493; RMG #2417\nTemplate reaction: Disproportionation\n\
    Flux pairs: [O]O[C](O)O(183), [O]OC(O)O(161); HOCH2O(35), HOCHO(1); \nEstimated\
    \ from node Root_Ext-1R!H-R_N-4R->O in family Disproportionation.\nMultiplied\
    \ by reaction path degeneracy 2.0\n"
  rate-constant:
    A: 27128400000.0
    Ea: 0.0
    b: 0.47
- equation: HO2(8) + [O]O[C](O)O(183) <=> O2(2) + [O]OC(O)O(161)
  note: "Reaction index: Chemkin #494; RMG #2421\nTemplate reaction: H_Abstraction\n\
    Flux pairs: HO2(8), O2(2); [O]O[C](O)O(183), [O]OC(O)O(161); \nEstimated using\
    \ template [X_H;C_rad/NDMustO] for rate rule [Orad_O_H;C_rad/O3]\nEuclidian distance\
    \ = 2.23606797749979\nfamily: H_Abstraction\n"
  rate-constant:
    A: 3.724044e-07
    Ea: -2.298
    b: 5.229
- equation: HOCO(13) + [O]O[C](O)O(183) <=> CO2(12) + [O]OC(O)O(161)
  note: "Reaction index: Chemkin #495; RMG #2424\nTemplate reaction: Disproportionation\n\
    Flux pairs: [O]O[C](O)O(183), [O]OC(O)O(161); HOCO(13), CO2(12); \nEstimated from\
    \ node Root_N-4R->H_4CNOS-u1_1R!H->O_2R!H->C_Ext-4CNOS-R_N-Sp-5R!H=4CCNNOOSS_Ext-5R!H-R\
    \ in family Disproportionation.\n"
  rate-constant:
    A: 18100000000000.0
    Ea: 0.0
    b: 0.0
- equation: OCHO(64) + [O]O[C](O)O(183) <=> CO2(12) + [O]OC(O)O(161)
  note: "Reaction index: Chemkin #496; RMG #2426\nTemplate reaction: Disproportionation\n\
    Flux pairs: [O]O[C](O)O(183), [O]OC(O)O(161); OCHO(64), CO2(12); \nEstimated from\
    \ node Root_Ext-1R!H-R_N-4R->O in family Disproportionation.\n"
  rate-constant:
    A: 13564200000.0
    Ea: 0.0
    b: 0.47
- equation: O(6) + [O]O[C](O)O(183) <=> OH(5) + CHO4(166)
  note: "Reaction index: Chemkin #497; RMG #2427\nTemplate reaction: Disproportionation\n\
    Flux pairs: O(6), OH(5); [O]O[C](O)O(183), CHO4(166); \nEstimated from node Root_N-4R->H_N-4CNOS-u1_1R!H->O_N-4CNOS->C_2R!H->C\
    \ in family Disproportionation.\nMultiplied by reaction path degeneracy 2.0\n"
  rate-constant:
    A: 180800000000000.0
    Ea: 0.0
    b: 0.0
- equation: HCO(15) + [O]O[C](O)O(183) <=> CO(11) + [O]OC(O)O(161)
  note: "Reaction index: Chemkin #498; RMG #2444\nTemplate reaction: CO_Disproportionation\n\
    Flux pairs: [O]O[C](O)O(183), [O]OC(O)O(161); HCO(15), CO(11); \nEstimated from\
    \ node Root_N-4R->N_N-4BrCClFHIOPSSi->H_Ext-4CO-R_N-5R!H->C_5BrClFINOPSSi->O_4CO->C_Sp-5O-4C\
    \ in family CO_Disproportionation.\n"
  rate-constant:
    A: 10000000000000.0
    Ea: 0.0
    b: 0.0
- equation: '[O][C]1OO1(213) + [O]O[C](O)O(183) <=> O[C]1OO1(205) + CHO4(166)'
  note: "Reaction index: Chemkin #499; RMG #2462\nTemplate reaction: Disproportionation\n\
    Flux pairs: [O][C]1OO1(213), O[C]1OO1(205); [O]O[C](O)O(183), CHO4(166); \nEstimated\
    \ from node Root_N-4R->H_4CNOS-u1_1R!H->O_2R!H->C_Ext-4CNOS-R_N-Sp-5R!H=4CCNNOOSS_Ext-5R!H-R\
    \ in family Disproportionation.\nMultiplied by reaction path degeneracy 2.0\n"
  rate-constant:
    A: 36200000000000.0
    Ea: 0.0
    b: 0.0
- data:
  - - 6.782
    - 2.988
    - -0.007526
    - -0.003482
  - - -0.7452
    - 0.006628
    - 0.004006
    - 0.001838
  - - -0.08201
    - 0.003533
    - 0.002137
    - 0.0009821
  - - 0.01502
    - 0.0001926
    - 0.0001238
    - 6.369e-05
  - - -0.01589
    - -0.0004664
    - -0.0002778
    - -0.0001237
  - - -0.03536
    - -8.445e-05
    - -5.114e-05
    - -2.354e-05
  equation: '[O]O[C](O)O(183) <=> OC1(O)OO1(250)'
  note: "Reaction index: Chemkin #500; RMG #3504\nPDep reaction: PDepNetwork #192\n\
    Flux pairs: [O]O[C](O)O(183), OC1(O)OO1(250); \n"
  pressure-range:
  - 0.099 atm
  - 98.692 atm
  temperature-range:
  - 300.0
  - 2500.0
  type: Chebyshev
- data:
  - - 9.972
    - 1.488
    - -0.007125
    - -0.003297
  - - -0.5319
    - 0.006987
    - 0.004226
    - 0.001942
  - - -0.08536
    - 0.003435
    - 0.00208
    - 0.0009586
  - - 0.001908
    - 0.0001191
    - 7.995e-05
    - 4.405e-05
  - - 0.01265
    - -0.0004629
    - -0.0002762
    - -0.0001233
  - - 0.01056
    - -7.322e-05
    - -4.458e-05
    - -2.074e-05
  equation: '[O]O[C](O)O(183) <=> O(6) + CH2O3(182)'
  note: "Reaction index: Chemkin #501; RMG #3501\nPDep reaction: PDepNetwork #192\n\
    Flux pairs: [O]O[C](O)O(183), O(6); [O]O[C](O)O(183), CH2O3(182); \n"
  pressure-range:
  - 0.099 atm
  - 98.692 atm
  temperature-range:
  - 300.0
  - 2500.0
  type: Chebyshev
- data:
  - - -3.559
    - 1.464
    - -0.02146
    - -0.009502
  - - 4.859
    - 0.04158
    - 0.02439
    - 0.01054
  - - 0.4008
    - -0.007465
    - -0.004054
    - -0.001453
  - - 0.1485
    - 9.342e-05
    - -8.979e-05
    - -0.0001673
  - - 0.01987
    - -0.0003375
    - -0.0001851
    - -7.062e-05
  - - -0.02957
    - -0.0001391
    - -8.5e-05
    - -3.917e-05
  equation: HO2(8) + HOCO(13) <=> OC1(O)OO1(250)
  note: "Reaction index: Chemkin #502; RMG #2588\nPDep reaction: PDepNetwork #55\n\
    Flux pairs: HO2(8), OC1(O)OO1(250); HOCO(13), OC1(O)OO1(250); \n"
  pressure-range:
  - 0.099 atm
  - 98.692 atm
  temperature-range:
  - 300.0
  - 2500.0
  type: Chebyshev
- data:
  - - 0.03096
    - -0.03534
    - -0.02098
    - -0.009292
  - - 5.143
    - 0.04127
    - 0.02423
    - 0.01049
  - - 0.4403
    - -0.007714
    - -0.004211
    - -0.001531
  - - 0.1627
    - 6.161e-06
    - -0.0001425
    - -0.0001917
  - - 0.06492
    - -0.0003837
    - -0.0002128
    - -8.313e-05
  - - 0.0232
    - -0.000188
    - -0.000115
    - -5.337e-05
  equation: HO2(8) + HOCO(13) <=> O(6) + CH2O3(182)
  note: "Reaction index: Chemkin #503; RMG #2589\nPDep reaction: PDepNetwork #55\n\
    Flux pairs: HOCO(13), CH2O3(182); HO2(8), O(6); \n"
  pressure-range:
  - 0.099 atm
  - 98.692 atm
  temperature-range:
  - 300.0
  - 2500.0
  type: Chebyshev
- data:
  - - -0.1326
    - -0.03331
    - -0.0198
    - -0.008786
  - - 5.833
    - 0.03952
    - 0.02325
    - 0.01009
  - - 0.3772
    - -0.008206
    - -0.004539
    - -0.001708
  - - 0.04411
    - 0.0001246
    - -6.947e-05
    - -0.0001576
  - - -0.009748
    - -0.0002605
    - -0.0001363
    - -4.609e-05
  - - -0.01689
    - -0.000131
    - -8.04e-05
    - -3.727e-05
  equation: O(209) + CH2O3(182) <=> HO2(8) + HOCO(13)
  note: "Reaction index: Chemkin #504; RMG #3522\nPDep reaction: PDepNetwork #194\n\
    Flux pairs: CH2O3(182), HOCO(13); O(209), HO2(8); \n"
  pressure-range:
  - 0.099 atm
  - 98.692 atm
  temperature-range:
  - 300.0
  - 2500.0
  type: Chebyshev
- data:
  - - 7.179
    - -0.01058
    - -0.006426
    - -0.002975
  - - 0.3854
    - 0.01211
    - 0.007323
    - 0.003365
  - - 0.05372
    - -0.002189
    - -0.001294
    - -0.000567
  - - 0.0007311
    - 0.0001991
    - 0.000108
    - 3.815e-05
  - - 0.005048
    - -0.0001352
    - -8.04e-05
    - -3.572e-05
  - - -0.0103
    - -7.501e-05
    - -4.624e-05
    - -2.204e-05
  equation: H(3) + [O]C1(O)OO1(178) <=> HO2(8) + HOCO(13)
  note: "Reaction index: Chemkin #505; RMG #6726\nPDep reaction: PDepNetwork #335\n\
    Flux pairs: [O]C1(O)OO1(178), HOCO(13); H(3), HO2(8); \n"
  pressure-range:
  - 0.099 atm
  - 98.692 atm
  temperature-range:
  - 300.0
  - 2500.0
  type: Chebyshev
- data:
  - - -17.47
    - 2.961
    - -0.02292
    - -0.01013
  - - 17.59
    - 0.04265
    - 0.02497
    - 0.01074
  - - -0.301
    - -0.006769
    - -0.003608
    - -0.001228
  - - -0.06026
    - 0.0002342
    - -4.214e-06
    - -0.0001268
  - - -0.02215
    - -0.0003744
    - -0.0002084
    - -8.238e-05
  - - -0.02094
    - -0.0001713
    - -0.0001046
    - -4.836e-05
  equation: OC1(O)OO1(250) <=> CH2O4(173)
  note: "Reaction index: Chemkin #506; RMG #2610\nPDep reaction: PDepNetwork #144\n\
    Flux pairs: OC1(O)OO1(250), CH2O4(173); \n"
  pressure-range:
  - 0.099 atm
  - 98.692 atm
  temperature-range:
  - 300.0
  - 2500.0
  type: Chebyshev
- data:
  - - -15.67
    - 1.462
    - -0.02247
    - -0.009934
  - - 17.53
    - 0.04264
    - 0.02499
    - 0.01076
  - - -0.3605
    - -0.006868
    - -0.003672
    - -0.00126
  - - -0.06775
    - 0.000202
    - -2.326e-05
    - -0.0001354
  - - 0.02873
    - -0.0003768
    - -0.0002093
    - -8.232e-05
  - - 0.04259
    - -0.0001799
    - -0.0001097
    - -5.053e-05
  equation: O(6) + CH2O3(182) <=> CH2O4(173)
  note: "Reaction index: Chemkin #507; RMG #2602\nPDep reaction: PDepNetwork #93\n\
    Flux pairs: O(6), CH2O4(173); CH2O3(182), CH2O4(173); \n"
  pressure-range:
  - 0.099 atm
  - 98.692 atm
  temperature-range:
  - 300.0
  - 2500.0
  type: Chebyshev
- data:
  - - 0.184
    - 1.464
    - -0.02135
    - -0.009452
  - - 3.858
    - 0.04141
    - 0.0243
    - 0.0105
  - - -0.1488
    - -0.00751
    - -0.004084
    - -0.00147
  - - -0.05161
    - 0.0001025
    - -8.415e-05
    - -0.0001646
  - - 0.00438
    - -0.0003282
    - -0.0001792
    - -6.776e-05
  - - 0.01674
    - -0.0001367
    - -8.357e-05
    - -3.85e-05
  equation: O(209) + CH2O3(182) <=> CH2O4(173)
  note: "Reaction index: Chemkin #508; RMG #3516\nPDep reaction: PDepNetwork #194\n\
    Flux pairs: O(209), CH2O4(173); CH2O3(182), CH2O4(173); \n"
  pressure-range:
  - 0.099 atm
  - 98.692 atm
  temperature-range:
  - 300.0
  - 2500.0
  type: Chebyshev
- data:
  - - 5.677
    - 1.489
    - -0.006489
    - -0.003004
  - - -0.6048
    - 0.01208
    - 0.007308
    - 0.003358
  - - -0.2389
    - -0.002174
    - -0.001285
    - -0.0005622
  - - -0.06307
    - 0.0002183
    - 0.0001197
    - 4.366e-05
  - - 0.01924
    - -0.0001279
    - -7.588e-05
    - -3.358e-05
  - - 0.02044
    - -7.383e-05
    - -4.552e-05
    - -2.169e-05
  equation: H(3) + [O]C1(O)OO1(178) <=> CH2O4(173)
  note: "Reaction index: Chemkin #509; RMG #6716\nPDep reaction: PDepNetwork #335\n\
    Flux pairs: H(3), CH2O4(173); [O]C1(O)OO1(178), CH2O4(173); \n"
  pressure-range:
  - 0.099 atm
  - 98.692 atm
  temperature-range:
  - 300.0
  - 2500.0
  type: Chebyshev
- data:
  - - 9.536
    - -0.004598
    - -0.002809
    - -0.001317
  - - 3.682
    - 0.002332
    - 0.001423
    - 0.0006654
  - - 0.3217
    - 0.001612
    - 0.0009837
    - 0.0004599
  - - 0.1328
    - 0.000227
    - 0.0001396
    - 6.624e-05
  - - 0.05528
    - -0.0001686
    - -0.000102
    - -4.686e-05
  - - 0.02083
    - -5.895e-05
    - -3.59e-05
    - -1.672e-05
  equation: H(3) + CHO4(166) <=> O(6) + CH2O3(182)
  note: "Reaction index: Chemkin #510; RMG #3735\nPDep reaction: PDepNetwork #202\n\
    Flux pairs: CHO4(166), CH2O3(182); H(3), O(6); \n"
  pressure-range:
  - 0.099 atm
  - 98.692 atm
  temperature-range:
  - 300.0
  - 2500.0
  type: Chebyshev
- data:
  - - 6.247
    - -0.02218
    - -0.01332
    - -0.006028
  - - 1.384
    - 0.02628
    - 0.01567
    - 0.006998
  - - 0.4833
    - -0.005128
    - -0.002934
    - -0.001193
  - - 0.1564
    - 0.0004321
    - 0.0001954
    - 2.981e-05
  - - 0.05768
    - -0.0002124
    - -0.0001125
    - -3.952e-05
  - - 0.008033
    - -0.000131
    - -8.001e-05
    - -3.681e-05
  equation: H(3) + CHO4(175) <=> O(6) + CH2O3(182)
  note: "Reaction index: Chemkin #511; RMG #3979\nPDep reaction: PDepNetwork #220\n\
    Flux pairs: CHO4(175), CH2O3(182); H(3), O(6); \n"
  pressure-range:
  - 0.099 atm
  - 98.692 atm
  temperature-range:
  - 300.0
  - 2500.0
  type: Chebyshev
- data:
  - - 5.713
    - 1.495
    - -0.002954
    - -0.001384
  - - 3.412
    - 0.002113
    - 0.001289
    - 0.0006023
  - - 0.2798
    - 0.001563
    - 0.000953
    - 0.0004452
  - - 0.1156
    - 0.0002264
    - 0.000139
    - 6.581e-05
  - - 0.01284
    - -0.0001566
    - -9.466e-05
    - -4.341e-05
  - - -0.02745
    - -3.754e-05
    - -2.279e-05
    - -1.054e-05
  equation: H(3) + CHO4(166) <=> OC1(O)OO1(250)
  note: "Reaction index: Chemkin #512; RMG #3732\nPDep reaction: PDepNetwork #202\n\
    Flux pairs: H(3), OC1(O)OO1(250); CHO4(166), OC1(O)OO1(250); \n"
  pressure-range:
  - 0.099 atm
  - 98.692 atm
  temperature-range:
  - 300.0
  - 2500.0
  type: Chebyshev
- data:
  - - 2.251
    - 1.477
    - -0.01361
    - -0.006162
  - - 1.009
    - 0.02628
    - 0.01567
    - 0.006989
  - - 0.3983
    - -0.005126
    - -0.002931
    - -0.001189
  - - 0.1285
    - 0.0004494
    - 0.0002038
    - 3.246e-05
  - - 0.01743
    - -0.0001788
    - -9.272e-05
    - -3.103e-05
  - - -0.03402
    - -0.0001042
    - -6.274e-05
    - -2.827e-05
  equation: H(3) + CHO4(175) <=> OC1(O)OO1(250)
  note: "Reaction index: Chemkin #513; RMG #3973\nPDep reaction: PDepNetwork #220\n\
    Flux pairs: H(3), OC1(O)OO1(250); CHO4(175), OC1(O)OO1(250); \n"
  pressure-range:
  - 0.099 atm
  - 98.692 atm
  temperature-range:
  - 300.0
  - 2500.0
  type: Chebyshev
- data:
  - - 11.15
    - -0.01444
    - -0.008739
    - -0.00402
  - - 1.449
    - 0.0115
    - 0.00692
    - 0.003148
  - - 0.3329
    - 0.001751
    - 0.001079
    - 0.0005139
  - - 0.08233
    - -5.214e-05
    - -2.397e-05
    - -3.953e-06
  - - 0.01628
    - -0.000174
    - -0.0001046
    - -4.742e-05
  - - 0.001757
    - -9.172e-05
    - -5.612e-05
    - -2.636e-05
  equation: H(3) + CO4(168) <=> HO2(8) + CO2(158)
  note: "Reaction index: Chemkin #514; RMG #4069\nPDep reaction: PDepNetwork #226\n\
    Flux pairs: CO4(168), CO2(158); H(3), HO2(8); \n"
  pressure-range:
  - 0.099 atm
  - 98.692 atm
  temperature-range:
  - 300.0
  - 2500.0
  type: Chebyshev
- data:
  - - 7.264
    - -0.01252
    - -0.007605
    - -0.003523
  - - 1.22
    - 0.008649
    - 0.00523
    - 0.002401
  - - 0.2971
    - 0.001784
    - 0.00109
    - 0.0005101
  - - 0.08444
    - 0.000101
    - 6.612e-05
    - 3.505e-05
  - - 0.02587
    - -0.0001569
    - -9.402e-05
    - -4.234e-05
  - - 0.01029
    - -0.0001146
    - -6.966e-05
    - -3.232e-05
  duplicate: true
  equation: OH(5) + CO3(179) <=> HO2(8) + CO2(158)
  note: "Reaction index: Chemkin #515; RMG #3868\nPDep reaction: PDepNetwork #216\n\
    Flux pairs: CO3(179), CO2(158); OH(5), HO2(8); \n"
  pressure-range:
  - 0.099 atm
  - 98.692 atm
  temperature-range:
  - 300.0
  - 2500.0
  type: Chebyshev
- data:
  - - 2.377
    - -0.02689
    - -0.01612
    - -0.007276
  - - 2.185
    - 0.02417
    - 0.01437
    - 0.006374
  - - 0.3207
    - 0.001009
    - 0.0006848
    - 0.0003817
  - - -0.007297
    - -0.0005901
    - -0.0003403
    - -0.0001408
  - - -0.03829
    - -0.0002695
    - -0.0001648
    - -7.718e-05
  - - -0.02697
    - -0.0001165
    - -7.222e-05
    - -3.478e-05
  equation: O(209) + CHO3(176) <=> HO2(8) + CO2(158)
  note: "Reaction index: Chemkin #516; RMG #3822\nPDep reaction: PDepNetwork #213\n\
    Flux pairs: CHO3(176), CO2(158); O(209), HO2(8); \n"
  pressure-range:
  - 0.099 atm
  - 98.692 atm
  temperature-range:
  - 300.0
  - 2500.0
  type: Chebyshev
- data:
  - - 8.803
    - 0.8779
    - -0.1005
    - -0.0006455
  - - 1.245
    - 0.6066
    - 0.05577
    - -0.01382
  - - -0.2223
    - 0.05887
    - 0.04219
    - 0.007207
  - - -0.1018
    - -0.03322
    - 0.003983
    - 0.004949
  - - -0.02061
    - -0.01908
    - -0.004845
    - 0.0005528
  - - -0.001036
    - -0.00453
    - -0.002788
    - -0.0005283
  equation: CH2O4(217) <=> OH(5) + CHO3(176)
  note: "Reaction index: Chemkin #517; RMG #2643\nPDep reaction: PDepNetwork #148\n\
    Flux pairs: CH2O4(217), OH(5); CH2O4(217), CHO3(176); \n"
  pressure-range:
  - 0.099 atm
  - 98.692 atm
  temperature-range:
  - 300.0
  - 2500.0
  type: Chebyshev
- data:
  - - 9.555
    - 1.838
    - -0.02383
    - -0.001113
  - - -1.323
    - 0.4781
    - -0.001481
    - -0.008089
  - - -0.6031
    - 0.2251
    - 0.02161
    - -0.003434
  - - -0.2612
    - 0.08469
    - 0.0133
    - 0.001195
  - - -0.1134
    - 0.02965
    - 0.003039
    - 0.001417
  - - -0.056
    - 0.0106
    - -0.0005777
    - 0.0004046
  equation: CH2O4(217) <=> OC1(O)OO1(250)
  note: "Reaction index: Chemkin #518; RMG #2645\nPDep reaction: PDepNetwork #148\n\
    Flux pairs: CH2O4(217), OC1(O)OO1(250); \n"
  pressure-range:
  - 0.099 atm
  - 98.692 atm
  temperature-range:
  - 300.0
  - 2500.0
  type: Chebyshev
- data:
  - - 8.908
    - 0.8153
    - -0.08164
    - -0.00152
  - - 0.3986
    - 0.6718
    - 0.03767
    - -0.01108
  - - -0.2261
    - 0.07632
    - 0.04255
    - 0.006328
  - - -0.0778
    - -0.04039
    - 0.005488
    - 0.00486
  - - -0.001358
    - -0.02653
    - -0.00473
    - 0.0005032
  - - 0.01018
    - -0.007669
    - -0.003154
    - -0.0005615
  equation: CH2O4(217) <=> O(6) + CH2O3(182)
  note: "Reaction index: Chemkin #519; RMG #2642\nPDep reaction: PDepNetwork #148\n\
    Flux pairs: CH2O4(217), O(6); CH2O4(217), CH2O3(182); \n"
  pressure-range:
  - 0.099 atm
  - 98.692 atm
  temperature-range:
  - 300.0
  - 2500.0
  type: Chebyshev
- data:
  - - -2.84
    - 1.464
    - -0.02135
    - -0.009454
  - - 4.905
    - 0.04147
    - 0.02434
    - 0.01052
  - - 0.135
    - -0.007526
    - -0.004093
    - -0.001473
  - - 0.003231
    - 8.556e-05
    - -9.46e-05
    - -0.0001696
  - - -0.007646
    - -0.0003321
    - -0.0001817
    - -6.896e-05
  - - -0.01664
    - -0.0001362
    - -8.327e-05
    - -3.836e-05
  equation: HO2(8) + HOCO(13) <=> CH2O4(217)
  note: "Reaction index: Chemkin #520; RMG #2594\nPDep reaction: PDepNetwork #55\n\
    Flux pairs: HO2(8), CH2O4(217); HOCO(13), CH2O4(217); \n"
  pressure-range:
  - 0.099 atm
  - 98.692 atm
  temperature-range:
  - 300.0
  - 2500.0
  type: Chebyshev
- data:
  - - -12.8
    - 2.962
    - -0.02282
    - -0.01009
  - - 13.28
    - 0.04261
    - 0.02495
    - 0.01073
  - - -0.3763
    - -0.006814
    - -0.003637
    - -0.001242
  - - -0.1527
    - 0.0002185
    - -1.377e-05
    - -0.0001313
  - - -0.03483
    - -0.0003753
    - -0.0002089
    - -8.256e-05
  - - 0.005922
    - -0.0001696
    - -0.0001036
    - -4.789e-05
  equation: CH2O4(217) <=> CH2O4(173)
  note: "Reaction index: Chemkin #521; RMG #2654\nPDep reaction: PDepNetwork #148\n\
    Flux pairs: CH2O4(217), CH2O4(173); \n"
  pressure-range:
  - 0.099 atm
  - 98.692 atm
  temperature-range:
  - 300.0
  - 2500.0
  type: Chebyshev
- data:
  - - 7.411
    - 2.988
    - -0.007433
    - -0.003439
  - - -0.6797
    - 0.00668
    - 0.004038
    - 0.001854
  - - -0.3344
    - 0.003473
    - 0.002101
    - 0.0009661
  - - -0.123
    - 0.0001527
    - 9.973e-05
    - 5.262e-05
  - - -0.04049
    - -0.0004759
    - -0.0002838
    - -0.0001266
  - - -0.02142
    - -8.549e-05
    - -5.188e-05
    - -2.398e-05
  equation: '[O]O[C](O)O(183) <=> CH2O4(217)'
  note: "Reaction index: Chemkin #522; RMG #3507\nPDep reaction: PDepNetwork #192\n\
    Flux pairs: [O]O[C](O)O(183), CH2O4(217); \n"
  pressure-range:
  - 0.099 atm
  - 98.692 atm
  temperature-range:
  - 300.0
  - 2500.0
  type: Chebyshev
- data:
  - - 10.04
    - 1.484
    - -0.009837
    - -0.004514
  - - -0.4087
    - 0.0103
    - 0.006191
    - 0.00281
  - - -0.2863
    - 0.004152
    - 0.002506
    - 0.001146
  - - -0.1051
    - -9.393e-05
    - -4.226e-05
    - -6.017e-06
  - - -0.03271
    - -0.0006597
    - -0.0003917
    - -0.0001732
  - - -0.01779
    - -9.966e-05
    - -6.136e-05
    - -2.916e-05
  equation: O(209) + CH2O3(182) <=> CH2O4(217)
  note: "Reaction index: Chemkin #523; RMG #3517\nPDep reaction: PDepNetwork #194\n\
    Flux pairs: O(209), CH2O4(217); CH2O3(182), CH2O4(217); \n"
  pressure-range:
  - 0.099 atm
  - 98.692 atm
  temperature-range:
  - 300.0
  - 2500.0
  type: Chebyshev
- data:
  - - 9.502
    - 1.498
    - -0.0009386
    - -0.0004423
  - - -0.09966
    - 0.0004445
    - 0.0002723
    - 0.0001282
  - - -0.2472
    - 0.0005433
    - 0.0003326
    - 0.0001565
  - - -0.1155
    - 0.0001506
    - 9.225e-05
    - 4.346e-05
  - - -0.04105
    - -2.921e-05
    - -1.78e-05
    - -8.299e-06
  - - -0.02087
    - -2.092e-05
    - -1.277e-05
    - -5.977e-06
  equation: H(3) + [O]C1(O)OO1(178) <=> CH2O4(217)
  note: "Reaction index: Chemkin #524; RMG #6717\nPDep reaction: PDepNetwork #335\n\
    Flux pairs: H(3), CH2O4(217); [O]C1(O)OO1(178), CH2O4(217); \n"
  pressure-range:
  - 0.099 atm
  - 98.692 atm
  temperature-range:
  - 300.0
  - 2500.0
  type: Chebyshev
- data:
  - - 6.479
    - 1.495
    - -0.002937
    - -0.001377
  - - 3.435
    - 0.002126
    - 0.001297
    - 0.0006061
  - - 0.005266
    - 0.001553
    - 0.0009471
    - 0.0004424
  - - -0.03183
    - 0.0002204
    - 0.0001353
    - 6.411e-05
  - - -0.01502
    - -0.0001575
    - -9.521e-05
    - -4.368e-05
  - - -0.0143
    - -3.782e-05
    - -2.297e-05
    - -1.063e-05
  equation: H(3) + CHO4(166) <=> CH2O4(217)
  note: "Reaction index: Chemkin #525; RMG #3733\nPDep reaction: PDepNetwork #202\n\
    Flux pairs: H(3), CH2O4(217); CHO4(166), CH2O4(217); \n"
  pressure-range:
  - 0.099 atm
  - 98.692 atm
  temperature-range:
  - 300.0
  - 2500.0
  type: Chebyshev
- data:
  - - 3.04
    - 1.477
    - -0.01357
    - -0.006143
  - - 1.03
    - 0.02624
    - 0.01564
    - 0.006979
  - - 0.1199
    - -0.005138
    - -0.002939
    - -0.001193
  - - -0.02098
    - 0.0004496
    - 0.0002043
    - 3.29e-05
  - - -0.01096
    - -0.0001791
    - -9.273e-05
    - -3.089e-05
  - - -0.02099
    - -0.0001046
    - -6.316e-05
    - -2.854e-05
  equation: H(3) + CHO4(175) <=> CH2O4(217)
  note: "Reaction index: Chemkin #526; RMG #3974\nPDep reaction: PDepNetwork #220\n\
    Flux pairs: H(3), CH2O4(217); CHO4(175), CH2O4(217); \n"
  pressure-range:
  - 0.099 atm
  - 98.692 atm
  temperature-range:
  - 300.0
  - 2500.0
  type: Chebyshev
- equation: OCHO(64) + O[C](O)O(215) <=> HOCHO(1) + CH2O3(182)
  note: "Reaction index: Chemkin #527; RMG #1836\nTemplate reaction: Disproportionation\n\
    Flux pairs: OCHO(64), CH2O3(182); O[C](O)O(215), HOCHO(1); \nEstimated from node\
    \ Root_N-4R->H_4CNOS-u1_1R!H->O_2R!H->C_Ext-4CNOS-R_N-Sp-5R!H=4CCNNOOSS_Ext-5R!H-R\
    \ in family Disproportionation.\nMultiplied by reaction path degeneracy 6.0\n"
  rate-constant:
    A: 108600000000000.0
    Ea: 0.0
    b: 0.0
- equation: HOCO(13) + O[C](O)O(215) <=> HOCHO(1) + CH2O3(182)
  note: "Reaction index: Chemkin #528; RMG #1838\nTemplate reaction: Disproportionation\n\
    Flux pairs: O[C](O)O(215), CH2O3(182); HOCO(13), HOCHO(1); \nEstimated from node\
    \ Root_N-4R->H_4CNOS-u1_1R!H->O_2R!H->C_Ext-4CNOS-R_Sp-5R!H=4CCNNOOSS_N-5R!H->C\
    \ in family Disproportionation.\nMultiplied by reaction path degeneracy 3.0\n"
  rate-constant:
    A: 543000000000000.0
    Ea: 0.0
    b: 0.0
- equation: OH(5) + O[C](O)O(215) <=> H2O(7) + CH2O3(182)
  note: "Reaction index: Chemkin #529; RMG #1843\nTemplate reaction: Disproportionation\n\
    Flux pairs: OH(5), H2O(7); O[C](O)O(215), CH2O3(182); \nEstimated from node Root_N-4R->H_4CNOS-u1_1R!H->O_2R!H->C_N-4CNOS->C\
    \ in family Disproportionation.\nMultiplied by reaction path degeneracy 3.0\n"
  rate-constant:
    A: 72300000000000.0
    Ea: 0.0
    b: 0.0
- equation: O2(2) + O[C](O)O(215) <=> HO2(8) + CH2O3(182)
  note: "Reaction index: Chemkin #530; RMG #1846\nTemplate reaction: Disproportionation\n\
    Flux pairs: O2(2), HO2(8); O[C](O)O(215), CH2O3(182); \nEstimated from node Root_N-4R->H_4CNOS-u1_1R!H->O_2R!H->C_Ext-4CNOS-R_N-Sp-5R!H=4CCNNOOSS_N-4CNOS->C_N-5R!H-u0\
    \ in family Disproportionation.\nMultiplied by reaction path degeneracy 6.0\n"
  rate-constant:
    A: 34325400000000.0
    Ea: 0.0
    b: 0.0
- equation: H(3) + O[C](O)O(215) <=> H2(4) + CH2O3(182)
  note: "Reaction index: Chemkin #531; RMG #1851\nTemplate reaction: Disproportionation\n\
    Flux pairs: H(3), H2(4); O[C](O)O(215), CH2O3(182); \nEstimated from node Root_4R->H_Sp-2R!H-1R!H_2R!H-u1_1R!H->O_2R!H->C\
    \ in family Disproportionation.\nMultiplied by reaction path degeneracy 3.0\n"
  rate-constant:
    A: 60000000000000.0
    Ea: 0.0
    b: 0.0
- equation: O(6) + O[C](O)O(215) <=> OH(5) + CH2O3(182)
  note: "Reaction index: Chemkin #532; RMG #1853\nTemplate reaction: Disproportionation\n\
    Flux pairs: O(6), OH(5); O[C](O)O(215), CH2O3(182); \nEstimated from node Root_N-4R->H_N-4CNOS-u1_1R!H->O_N-4CNOS->C_2R!H->C\
    \ in family Disproportionation.\nMultiplied by reaction path degeneracy 3.0\n"
  rate-constant:
    A: 271200000000000.0
    Ea: 0.0
    b: 0.0
- equation: HO2(8) + O[C](O)O(215) <=> H2O2(9) + CH2O3(182)
  note: "Reaction index: Chemkin #533; RMG #1874\nTemplate reaction: Disproportionation\n\
    Flux pairs: HO2(8), H2O2(9); O[C](O)O(215), CH2O3(182); \nEstimated from node\
    \ Root_N-4R->H_4CNOS-u1_1R!H->O_2R!H->C_Ext-4CNOS-R_N-Sp-5R!H=4CCNNOOSS_N-4CNOS->C_5R!H-u0_N-5R!H->C\
    \ in family Disproportionation.\nMultiplied by reaction path degeneracy 3.0\n"
  rate-constant:
    A: 36300000000000.0
    Ea: 0.0
    b: 0.0
- data:
  - - 8.703
    - 0.8312
    - -0.08828
    - -0.00148
  - - 1.448
    - 0.6047
    - 0.04206
    - -0.008387
  - - -0.1748
    - 0.1092
    - 0.04038
    - 0.004341
  - - -0.1315
    - -0.004213
    - 0.01064
    - 0.003493
  - - -0.04802
    - -0.02667
    - -0.00128
    - 0.001335
  - - 0.002369
    - -0.02056
    - -0.004154
    - 0.0001608
  equation: O[C](O)O(215) <=> H(3) + CH2O3(182)
  note: "Reaction index: Chemkin #534; RMG #2663\nPDep reaction: PDepNetwork #149\n\
    Flux pairs: O[C](O)O(215), H(3); O[C](O)O(215), CH2O3(182); \n"
  pressure-range:
  - 0.099 atm
  - 98.692 atm
  temperature-range:
  - 300.0
  - 2500.0
  type: Chebyshev
- equation: CHO3(176) + O[C](O)O(215) <=> CH2O3(182) + CH2O3(182)
  note: "Reaction index: Chemkin #535; RMG #1884\nTemplate reaction: Disproportionation\n\
    Flux pairs: CHO3(176), CH2O3(182); O[C](O)O(215), CH2O3(182); \nEstimated from\
    \ node Root_N-4R->H_4CNOS-u1_1R!H->O_2R!H->C_Ext-4CNOS-R_N-Sp-5R!H=4CCNNOOSS_Ext-5R!H-R\
    \ in family Disproportionation.\nMultiplied by reaction path degeneracy 6.0\n"
  rate-constant:
    A: 108600000000000.0
    Ea: 0.0
    b: 0.0
- equation: CO2(158) + O[C](O)O(215) <=> HOCO(13) + CH2O3(182)
  note: "Reaction index: Chemkin #536; RMG #1953\nTemplate reaction: Disproportionation\n\
    Flux pairs: CO2(158), CH2O3(182); O[C](O)O(215), HOCO(13); \nEstimated from node\
    \ Root_N-4R->H_4CNOS-u1_1R!H->O_2R!H->C_Ext-4CNOS-R_N-Sp-5R!H=4CCNNOOSS_Ext-5R!H-R\
    \ in family Disproportionation.\nMultiplied by reaction path degeneracy 6.0\n"
  rate-constant:
    A: 108600000000000.0
    Ea: 0.0
    b: 0.0
- equation: '[O][C]1OO1(213) + O[C](O)O(215) <=> O[C]1OO1(205) + CH2O3(182)'
  note: "Reaction index: Chemkin #537; RMG #2017\nTemplate reaction: Disproportionation\n\
    Flux pairs: [O][C]1OO1(213), O[C]1OO1(205); O[C](O)O(215), CH2O3(182); \nEstimated\
    \ from node Root_N-4R->H_4CNOS-u1_1R!H->O_2R!H->C_Ext-4CNOS-R_N-Sp-5R!H=4CCNNOOSS_Ext-5R!H-R\
    \ in family Disproportionation.\nMultiplied by reaction path degeneracy 3.0\n"
  rate-constant:
    A: 54300000000000.0
    Ea: 0.0
    b: 0.0
- equation: CO3(198) + O[C](O)O(215) <=> CHO3(176) + CH2O3(182)
  note: "Reaction index: Chemkin #538; RMG #2301\nTemplate reaction: Disproportionation\n\
    Flux pairs: CO3(198), CH2O3(182); O[C](O)O(215), CHO3(176); \nEstimated from node\
    \ Root_N-4R->H_4CNOS-u1_1R!H->O_2R!H->C_Ext-4CNOS-R_N-Sp-5R!H=4CCNNOOSS_Ext-5R!H-R\
    \ in family Disproportionation.\nMultiplied by reaction path degeneracy 9.0\n"
  rate-constant:
    A: 162900000000000.0
    Ea: 0.0
    b: 0.0
- equation: '[O]O[C]1OO1(218) + O[C](O)O(215) <=> OO[C]1OO1(229) + CH2O3(182)'
  note: "Reaction index: Chemkin #539; RMG #2308\nTemplate reaction: Disproportionation\n\
    Flux pairs: [O]O[C]1OO1(218), OO[C]1OO1(229); O[C](O)O(215), CH2O3(182); \nEstimated\
    \ from node Root_N-4R->H_4CNOS-u1_1R!H->O_2R!H->C_Ext-4CNOS-R_N-Sp-5R!H=4CCNNOOSS_Ext-5R!H-R\
    \ in family Disproportionation.\nMultiplied by reaction path degeneracy 3.0\n"
  rate-constant:
    A: 54300000000000.0
    Ea: 0.0
    b: 0.0
- equation: CO4(168) + O[C](O)O(215) <=> CHO4(166) + CH2O3(182)
  note: "Reaction index: Chemkin #540; RMG #2325\nTemplate reaction: Disproportionation\n\
    Flux pairs: CO4(168), CH2O3(182); O[C](O)O(215), CHO4(166); \nEstimated from node\
    \ Root_N-4R->H_4CNOS-u1_1R!H->O_2R!H->C_Ext-4CNOS-R_N-Sp-5R!H=4CCNNOOSS_Ext-5R!H-R\
    \ in family Disproportionation.\nMultiplied by reaction path degeneracy 6.0\n"
  rate-constant:
    A: 108600000000000.0
    Ea: 0.0
    b: 0.0
- equation: CHO4(175) + O[C](O)O(215) <=> CH2O3(182) + CH2O4(173)
  note: "Reaction index: Chemkin #541; RMG #2330\nTemplate reaction: Disproportionation\n\
    Flux pairs: CHO4(175), CH2O3(182); O[C](O)O(215), CH2O4(173); \nEstimated from\
    \ node Root_N-4R->H_4CNOS-u1_1R!H->O_2R!H->C_Ext-4CNOS-R_N-Sp-5R!H=4CCNNOOSS_Ext-5R!H-R\
    \ in family Disproportionation.\nMultiplied by reaction path degeneracy 6.0\n"
  rate-constant:
    A: 108600000000000.0
    Ea: 0.0
    b: 0.0
- equation: CHO4(166) + O[C](O)O(215) <=> CH2O3(182) + CH2O4(173)
  note: "Reaction index: Chemkin #542; RMG #2332\nTemplate reaction: Disproportionation\n\
    Flux pairs: CHO4(166), CH2O4(173); O[C](O)O(215), CH2O3(182); \nEstimated from\
    \ node Root_N-4R->H_4CNOS-u1_1R!H->O_2R!H->C_Ext-4CNOS-R_N-Sp-5R!H=4CCNNOOSS_Ext-5R!H-R\
    \ in family Disproportionation.\nMultiplied by reaction path degeneracy 3.0\n"
  rate-constant:
    A: 54300000000000.0
    Ea: 0.0
    b: 0.0
- data:
  - - 3.329
    - -0.006349
    - -0.003863
    - -0.001796
  - - 7.306
    - 0.007274
    - 0.004417
    - 0.002045
  - - 0.1398
    - -0.0007723
    - -0.0004591
    - -0.0002035
  - - 0.04219
    - -0.0003436
    - -0.0002111
    - -9.997e-05
  - - 0.01589
    - -4.11e-05
    - -2.596e-05
    - -1.296e-05
  - - 0.006338
    - -2.087e-05
    - -1.278e-05
    - -6.029e-06
  equation: O(6) + OCHO(64) <=> HO2(8) + CO(11)
  note: "Reaction index: Chemkin #543; RMG #2668\nPDep reaction: PDepNetwork #141\n\
    Flux pairs: OCHO(64), CO(11); O(6), HO2(8); \n"
  pressure-range:
  - 0.099 atm
  - 98.692 atm
  temperature-range:
  - 300.0
  - 2500.0
  type: Chebyshev
- data:
  - - 12.21
    - -0.0002266
    - -0.000139
    - -6.561e-05
  - - -1.161
    - 0.0001995
    - 0.0001223
    - 5.775e-05
  - - -0.2813
    - 5.033e-06
    - 3.093e-06
    - 1.467e-06
  - - -0.09078
    - -9.511e-06
    - -5.831e-06
    - -2.753e-06
  - - -0.03299
    - -4.357e-06
    - -2.672e-06
    - -1.262e-06
  - - -0.01285
    - -3.229e-06
    - -1.98e-06
    - -9.353e-07
  equation: H(3) + CO3(179) <=> O(6) + OCHO(64)
  note: "Reaction index: Chemkin #544; RMG #4832\nPDep reaction: PDepNetwork #256\n\
    Flux pairs: CO3(179), OCHO(64); H(3), O(6); \n"
  pressure-range:
  - 0.099 atm
  - 98.692 atm
  temperature-range:
  - 300.0
  - 2500.0
  type: Chebyshev
- data:
  - - 9.753
    - -0.01272
    - -0.007737
    - -0.003593
  - - 0.04199
    - 0.003469
    - 0.002099
    - 0.0009657
  - - 0.0351
    - 0.002413
    - 0.001459
    - 0.0006704
  - - 0.01884
    - 0.0006397
    - 0.0003887
    - 0.0001803
  - - -0.009286
    - 1.942e-05
    - 1.35e-05
    - 7.825e-06
  - - -0.007484
    - -1.32e-05
    - -7.33e-06
    - -2.757e-06
  equation: O(6) + HCO(15) <=> H(3) + CO2(158)
  note: "Reaction index: Chemkin #545; RMG #3188\nPDep reaction: PDepNetwork #179\n\
    Flux pairs: HCO(15), CO2(158); O(6), H(3); \n"
  pressure-range:
  - 0.099 atm
  - 98.692 atm
  temperature-range:
  - 300.0
  - 2500.0
  type: Chebyshev
- data:
  - - -14.68
    - -0.003895
    - -0.00238
    - -0.001115
  - - 21.41
    - 0.003448
    - 0.0021
    - 0.0009789
  - - 0.1917
    - -0.002052
    - -0.001249
    - -0.0005815
  - - 0.09235
    - 0.0001619
    - 9.588e-05
    - 4.21e-05
  - - 0.03274
    - 5.477e-05
    - 3.459e-05
    - 1.725e-05
  - - 0.01364
    - 9.134e-05
    - 5.574e-05
    - 2.607e-05
  equation: O2(2) + OCHO(64) <=> O(6) + CHO3(169)
  note: "Reaction index: Chemkin #546; RMG #1654\nPDep reaction: PDepNetwork #66\n\
    Flux pairs: OCHO(64), CHO3(169); O2(2), O(6); \n"
  pressure-range:
  - 0.099 atm
  - 98.692 atm
  temperature-range:
  - 300.0
  - 2500.0
  type: Chebyshev
- equation: CHO3(202) <=> CHO3(169)
  note: "Reaction index: Chemkin #547; RMG #2088\nTemplate reaction: intra_H_migration\n\
    Flux pairs: CHO3(202), CHO3(169); \nEstimated using average of templates [R3H_SS;Y_rad_out;O_H_out]\
    \ + [R3H_SS_O;Y_rad_out;XH_out] for rate rule [R3H_SS_O;CO_rad_out;O_H_out]\n\
    Euclidian distance = 1.4142135623730951\nfamily: intra_H_migration\n"
  rate-constant:
    A: 40813.26
    Ea: 32.307
    b: 2.171
- data:
  - - 11.8
    - 0.8409
    - -0.1123
    - -0.0009246
  - - -1.123
    - 0.5681
    - 0.0515
    - -0.01484
  - - -0.4315
    - 0.07033
    - 0.04206
    - 0.007069
  - - -0.1352
    - -0.01557
    - 0.004686
    - 0.00419
  - - -0.02547
    - -0.01307
    - -0.003503
    - -0.0001131
  - - 0.008362
    - -0.005601
    - -0.00233
    - -0.0006344
  equation: O2(2) + HCO(15) <=> CHO3(169)
  note: "Reaction index: Chemkin #548; RMG #2089\nPDep reaction: PDepNetwork #106\n\
    Flux pairs: O2(2), CHO3(169); HCO(15), CHO3(169); \n"
  pressure-range:
  - 0.099 atm
  - 98.692 atm
  temperature-range:
  - 300.0
  - 2500.0
  type: Chebyshev
- data:
  - - 4.385
    - 0.8067
    - -0.06352
    - -0.008727
  - - 1.912
    - 0.6593
    - 0.04604
    - -0.00795
  - - -0.6436
    - 0.08874
    - 0.02591
    - 0.01163
  - - -0.2156
    - -0.03381
    - -0.004885
    - 0.005129
  - - -0.04587
    - -0.02962
    - -0.00546
    - -0.0006502
  - - 0.0009456
    - -0.007983
    - -0.002355
    - -0.0009987
  equation: H(3) + [O][C]1OO1(213) <=> CHO3(169)
  note: "Reaction index: Chemkin #549; RMG #2341\nPDep reaction: PDepNetwork #99\n\
    Flux pairs: H(3), CHO3(169); [O][C]1OO1(213), CHO3(169); \n"
  pressure-range:
  - 0.099 atm
  - 98.692 atm
  temperature-range:
  - 300.0
  - 2500.0
  type: Chebyshev
- data:
  - - 13.31
    - -0.001603
    - -0.0009811
    - -0.0004617
  - - 0.5378
    - 0.001883
    - 0.001152
    - 0.0005416
  - - 0.1302
    - -0.0002939
    - -0.0001792
    - -8.358e-05
  - - 0.04236
    - -1.67e-05
    - -1.046e-05
    - -5.145e-06
  - - 0.01554
    - -1.544e-05
    - -9.449e-06
    - -4.446e-06
  - - 0.006096
    - -1.042e-05
    - -6.394e-06
    - -3.023e-06
  equation: H(3) + CHO3(169) <=> OH(5) + OCHO(64)
  note: "Reaction index: Chemkin #550; RMG #4766\nPDep reaction: PDepNetwork #248\n\
    Flux pairs: CHO3(169), OCHO(64); H(3), OH(5); \n"
  pressure-range:
  - 0.099 atm
  - 98.692 atm
  temperature-range:
  - 300.0
  - 2500.0
  type: Chebyshev
- data:
  - - 10.74
    - 1.449
    - -0.0294
    - -0.01218
  - - -0.6271
    - 0.06266
    - 0.03544
    - 0.01415
  - - -0.194
    - -0.01157
    - -0.005824
    - -0.001683
  - - -0.052
    - -0.001541
    - -0.001176
    - -0.0007306
  - - -0.00244
    - -9.667e-06
    - -1.999e-05
    - -2.953e-05
  - - 0.01282
    - -8.896e-05
    - -4.727e-05
    - -1.559e-05
  equation: O(6) + OCHO(64) <=> CHO3(169)
  note: "Reaction index: Chemkin #551; RMG #2667\nPDep reaction: PDepNetwork #141\n\
    Flux pairs: O(6), CHO3(169); OCHO(64), CHO3(169); \n"
  pressure-range:
  - 0.099 atm
  - 98.692 atm
  temperature-range:
  - 300.0
  - 2500.0
  type: Chebyshev
- data:
  - - -19.3
    - 1.493
    - -0.004267
    - -0.001983
  - - 23.54
    - 0.00755
    - 0.004581
    - 0.002118
  - - -0.2369
    - -0.0006285
    - -0.0003706
    - -0.0001613
  - - -0.0735
    - -0.0003321
    - -0.0002037
    - -9.614e-05
  - - -0.004414
    - -6.243e-05
    - -3.9e-05
    - -1.908e-05
  - - 0.01551
    - -4.254e-05
    - -2.606e-05
    - -1.228e-05
  equation: CHO3(169) <=> HO2(8) + CO(11)
  note: "Reaction index: Chemkin #552; RMG #2700\nPDep reaction: PDepNetwork #154\n\
    Flux pairs: CHO3(169), HO2(8); CHO3(169), CO(11); \n"
  pressure-range:
  - 0.099 atm
  - 98.692 atm
  temperature-range:
  - 300.0
  - 2500.0
  type: Chebyshev
- data:
  - - 8.99
    - -0.0002222
    - -0.0001363
    - -6.433e-05
  - - -0.4333
    - 0.0001995
    - 0.0001223
    - 5.775e-05
  - - -0.09682
    - 3.978e-06
    - 2.446e-06
    - 1.161e-06
  - - -0.02585
    - -9.867e-06
    - -6.05e-06
    - -2.856e-06
  - - -0.01041
    - -4.271e-06
    - -2.62e-06
    - -1.238e-06
  - - -0.003518
    - -3.033e-06
    - -1.86e-06
    - -8.784e-07
  equation: H(3) + CO3(179) <=> HO2(8) + CO(11)
  note: "Reaction index: Chemkin #553; RMG #4831\nPDep reaction: PDepNetwork #256\n\
    Flux pairs: CO3(179), CO(11); H(3), HO2(8); \n"
  pressure-range:
  - 0.099 atm
  - 98.692 atm
  temperature-range:
  - 300.0
  - 2500.0
  type: Chebyshev
- data:
  - - -10.93
    - -0.006739
    - -0.004099
    - -0.001905
  - - 16.58
    - 0.007467
    - 0.004532
    - 0.002097
  - - -0.2248
    - -0.0006773
    - -0.0004006
    - -0.0001756
  - - -0.1515
    - -0.0003359
    - -0.0002061
    - -9.742e-05
  - - -0.08206
    - -5.4e-05
    - -3.385e-05
    - -1.667e-05
  - - -0.02786
    - -3.268e-05
    - -2.002e-05
    - -9.441e-06
  equation: H(3) + [O][C]1OO1(213) <=> HO2(8) + CO(11)
  note: "Reaction index: Chemkin #554; RMG #2686\nPDep reaction: PDepNetwork #99\n\
    Flux pairs: [O][C]1OO1(213), CO(11); H(3), HO2(8); \n"
  pressure-range:
  - 0.099 atm
  - 98.692 atm
  temperature-range:
  - 300.0
  - 2500.0
  type: Chebyshev
- data:
  - - 11.06
    - -0.04912
    - -0.02826
    - -0.01173
  - - 0.4228
    - 0.06162
    - 0.03493
    - 0.01402
  - - 0.1066
    - -0.01207
    - -0.006156
    - -0.001858
  - - 0.009246
    - -0.001557
    - -0.001193
    - -0.0007458
  - - -0.01368
    - 7.322e-05
    - 3.174e-05
    - -4.421e-06
  - - -0.003346
    - -2.394e-05
    - -6.981e-06
    - 3.871e-06
  equation: O(6) + OCHO(64) <=> H(3) + [O][C]1OO1(213)
  note: "Reaction index: Chemkin #555; RMG #3310\nPDep reaction: PDepNetwork #141\n\
    Flux pairs: OCHO(64), [O][C]1OO1(213); O(6), H(3); \n"
  pressure-range:
  - 0.099 atm
  - 98.692 atm
  temperature-range:
  - 300.0
  - 2500.0
  type: Chebyshev
- data:
  - - 9.469
    - -0.4097
    - -0.1067
    - -0.008096
  - - 0.7911
    - 0.4899
    - 0.1018
    - -0.003612
  - - 0.1928
    - -0.04212
    - 0.02285
    - 0.01385
  - - 0.06518
    - -0.04155
    - -0.01498
    - 0.0002491
  - - 0.01959
    - -0.00627
    - -0.006964
    - -0.00302
  - - 0.004198
    - 0.002926
    - -9.542e-05
    - -0.0009841
  equation: O2(2) + HCO(15) <=> H(3) + [O][C]1OO1(213)
  note: "Reaction index: Chemkin #556; RMG #3291\nPDep reaction: PDepNetwork #106\n\
    Flux pairs: HCO(15), [O][C]1OO1(213); O2(2), H(3); \n"
  pressure-range:
  - 0.099 atm
  - 98.692 atm
  temperature-range:
  - 300.0
  - 2500.0
  type: Chebyshev
- data:
  - - 9.526
    - -0.0002311
    - -0.0001417
    - -6.691e-05
  - - -1.028
    - 0.0001983
    - 0.0001216
    - 5.74e-05
  - - -0.2691
    - 5.39e-06
    - 3.312e-06
    - 1.57e-06
  - - -0.09709
    - -9.369e-06
    - -5.744e-06
    - -2.711e-06
  - - -0.04575
    - -4.512e-06
    - -2.768e-06
    - -1.307e-06
  - - -0.0106
    - -3.473e-06
    - -2.13e-06
    - -1.006e-06
  equation: H(3) + CO3(179) <=> H(3) + [O][C]1OO1(213)
  note: "Reaction index: Chemkin #557; RMG #4837\nPDep reaction: PDepNetwork #256\n\
    Flux pairs: CO3(179), [O][C]1OO1(213); H(3), H(3); \n"
  pressure-range:
  - 0.099 atm
  - 98.692 atm
  temperature-range:
  - 300.0
  - 2500.0
  type: Chebyshev
- data:
  - - 9.113
    - -0.1754
    - -0.08745
    - -0.02642
  - - 0.9046
    - 0.1848
    - 0.08556
    - 0.02044
  - - 0.1793
    - -0.01235
    - 0.0006186
    - 0.005366
  - - -0.02819
    - -0.006523
    - -0.004033
    - -0.001472
  - - -0.04953
    - -0.0004133
    - -0.0007277
    - -0.0007065
  - - -0.03118
    - -0.001065
    - -0.0005602
    - -0.0002275
  equation: H(3) + CO3(198) <=> H(3) + CO3(212)
  note: "Reaction index: Chemkin #558; RMG #3799\nPDep reaction: PDepNetwork #210\n\
    Flux pairs: CO3(198), CO3(212); H(3), H(3); \n"
  pressure-range:
  - 0.099 atm
  - 98.692 atm
  temperature-range:
  - 300.0
  - 2500.0
  type: Chebyshev
- data:
  - - 7.729
    - 1.5
    - -0.0001443
    - -6.815e-05
  - - -1.671
    - 0.0001963
    - 0.0001204
    - 5.682e-05
  - - -0.4257
    - 5.066e-06
    - 3.113e-06
    - 1.476e-06
  - - -0.1119
    - -9.666e-06
    - -5.927e-06
    - -2.798e-06
  - - -0.01922
    - -4.9e-06
    - -3.005e-06
    - -1.419e-06
  - - 0.008771
    - -3.852e-06
    - -2.362e-06
    - -1.116e-06
  equation: H(3) + CO3(179) <=> CHO3(169)
  note: "Reaction index: Chemkin #559; RMG #4827\nPDep reaction: PDepNetwork #256\n\
    Flux pairs: H(3), CHO3(169); CO3(179), CHO3(169); \n"
  pressure-range:
  - 0.099 atm
  - 98.692 atm
  temperature-range:
  - 300.0
  - 2500.0
  type: Chebyshev
- equation: CO3(179) + O[CH]O(148) <=> CHO3(169) + HOCHO(1)
  note: "Reaction index: Chemkin #560; RMG #2710\nTemplate reaction: Disproportionation\n\
    Flux pairs: CO3(179), CHO3(169); O[CH]O(148), HOCHO(1); \nEstimated from node\
    \ Root_N-4R->H_4CNOS-u1_1R!H->O_2R!H->C_Ext-4CNOS-R_Sp-5R!H=4CCNNOOSS_N-5R!H->C\
    \ in family Disproportionation.\nMultiplied by reaction path degeneracy 2.0\n"
  rate-constant:
    A: 362000000000000.0
    Ea: 0.0
    b: 0.0
- equation: CO3(179) + HOCH2O(35) <=> CHO3(169) + HOCHO(1)
  note: "Reaction index: Chemkin #561; RMG #2711\nTemplate reaction: Disproportionation\n\
    Flux pairs: CO3(179), CHO3(169); HOCH2O(35), HOCHO(1); \nEstimated from node Root_Ext-1R!H-R_N-4R->O\
    \ in family Disproportionation.\nMultiplied by reaction path degeneracy 2.0\n"
  rate-constant:
    A: 27128400000.0
    Ea: 0.0
    b: 0.47
- equation: HO2(8) + CO3(179) <=> O2(2) + CHO3(169)
  note: "Reaction index: Chemkin #562; RMG #2714\nTemplate reaction: H_Abstraction\n\
    Flux pairs: HO2(8), O2(2); CO3(179), CHO3(169); \nEstimated using template [X_H;CO_rad/NonDe]\
    \ for rate rule [Orad_O_H;CO_rad/NonDe]\nEuclidian distance = 2.0\nfamily: H_Abstraction\n"
  rate-constant:
    A: 27594.01
    Ea: 36.997
    b: 2.254
- equation: CO3(179) + HCO(15) <=> CO(11) + CHO3(169)
  note: "Reaction index: Chemkin #563; RMG #2718\nTemplate reaction: CO_Disproportionation\n\
    Flux pairs: CO3(179), CHO3(169); HCO(15), CO(11); \nEstimated from node Root_N-4R->N_N-4BrCClFHIOPSSi->H_Ext-4CO-R_N-5R!H->C_5BrClFINOPSSi->O_4CO->C_Sp-5O-4C\
    \ in family CO_Disproportionation.\n"
  rate-constant:
    A: 10000000000000.0
    Ea: 0.0
    b: 0.0
- equation: CO3(179) + HOCO(13) <=> CO2(12) + CHO3(169)
  note: "Reaction index: Chemkin #564; RMG #2719\nTemplate reaction: Disproportionation\n\
    Flux pairs: CO3(179), CHO3(169); HOCO(13), CO2(12); \nEstimated from node Root_N-4R->H_4CNOS-u1_1R!H->O_2R!H->C_Ext-4CNOS-R_Sp-5R!H=4CCNNOOSS_N-5R!H->C\
    \ in family Disproportionation.\n"
  rate-constant:
    A: 181000000000000.0
    Ea: 0.0
    b: 0.0
- equation: CO3(179) + OCHO(64) <=> CO2(12) + CHO3(169)
  note: "Reaction index: Chemkin #565; RMG #2720\nTemplate reaction: Disproportionation\n\
    Flux pairs: CO3(179), CHO3(169); OCHO(64), CO2(12); \nEstimated from node Root_Ext-1R!H-R_N-4R->O\
    \ in family Disproportionation.\n"
  rate-constant:
    A: 13564200000.0
    Ea: 0.0
    b: 0.47
- equation: HO2(8) + CO3(179) <=> O2(2) + CHO3(202)
  note: "Reaction index: Chemkin #566; RMG #2721\nTemplate reaction: H_Abstraction\n\
    Flux pairs: HO2(8), O2(2); CO3(179), CHO3(202); \nFrom training reaction 404 used\
    \ for Orad_O_H;O_rad/NonDeO\nExact match found for rate rule [Orad_O_H;O_rad/NonDeO]\n\
    Euclidian distance = 0\nfamily: H_Abstraction\n"
  rate-constant:
    A: 17500000000.0
    Ea: -3.275
    b: 0.0
- data:
  - - 12.29
    - -0.1533
    - -0.08025
    - -0.02718
  - - 0.534
    - 0.1359
    - 0.06506
    - 0.01696
  - - 0.07801
    - -0.01945
    - -0.005563
    - 0.001733
  - - 0.02206
    - 0.002496
    - 0.0005452
    - -0.0002289
  - - 0.00744
    - 0.008206
    - 0.004459
    - 0.001573
  - - 0.001984
    - 0.005327
    - 0.003131
    - 0.00134
  equation: O(6) + O[C](O)O(215) <=> OH(5) + CH2O3(182)
  note: "Reaction index: Chemkin #567; RMG #4284\nPDep reaction: PDepNetwork #243\n\
    Flux pairs: O[C](O)O(215), CH2O3(182); O(6), OH(5); \n"
  pressure-range:
  - 0.099 atm
  - 98.692 atm
  temperature-range:
  - 300.0
  - 2500.0
  type: Chebyshev
- data:
  - - 13.54
    - -0.1263
    - -0.06815
    - -0.02468
  - - 0.1644
    - 0.1109
    - 0.05567
    - 0.0166
  - - -0.009775
    - -0.01742
    - -0.006214
    - 0.0003339
  - - -0.00792
    - 0.002965
    - 0.001008
    - -1.27e-05
  - - -0.004094
    - 0.00717
    - 0.004017
    - 0.001534
  - - -0.002202
    - 0.004584
    - 0.002707
    - 0.001177
  equation: H(3) + CH2O4(217) <=> OH(5) + CH2O3(182)
  note: "Reaction index: Chemkin #568; RMG #6627\nPDep reaction: PDepNetwork #333\n\
    Flux pairs: CH2O4(217), CH2O3(182); H(3), OH(5); \n"
  pressure-range:
  - 0.099 atm
  - 98.692 atm
  temperature-range:
  - 300.0
  - 2500.0
  type: Chebyshev
- equation: H(3) + NH(67) <=> N(71) + H2(4)
  note: "Reaction index: Chemkin #569; RMG #621\nLibrary reaction: NOx2018\nFlux pairs:\
    \ NH(67), N(71); H(3), H2(4); \n"
  rate-constant:
    A: 30000000000000.0
    Ea: 0.0
    b: 0.0
- equation: OH(5) + NH(67) <=> N(71) + H2O(7)
  note: "Reaction index: Chemkin #570; RMG #624\nLibrary reaction: NOx2018\nFlux pairs:\
    \ OH(5), H2O(7); NH(67), N(71); \n"
  rate-constant:
    A: 16000000.0
    Ea: -0.576
    b: 1.733
- equation: NH(67) + NH(67) <=> N(71) + NH2(65)
  note: "Reaction index: Chemkin #571; RMG #627\nLibrary reaction: NOx2018\nFlux pairs:\
    \ NH(67), NH2(65); NH(67), N(71); \n"
  rate-constant:
    A: 0.57
    Ea: 0.342
    b: 3.88
- equation: N(71) + OH(5) <=> NO(72) + H(3)
  note: "Reaction index: Chemkin #572; RMG #634\nLibrary reaction: NOx2018\nFlux pairs:\
    \ OH(5), NO(72); N(71), H(3); \n"
  rate-constant:
    A: 38000000000000.0
    Ea: 0.0
    b: 0.0
- equation: O2(2) + N(71) <=> O(6) + NO(72)
  note: "Reaction index: Chemkin #573; RMG #635\nLibrary reaction: NOx2018\nFlux pairs:\
    \ O2(2), NO(72); N(71), O(6); \n"
  rate-constant:
    A: 6400000000.0
    Ea: 6.28
    b: 1.0
- equation: N(71) + CO2(12) <=> NO(72) + CO(11)
  note: "Reaction index: Chemkin #574; RMG #862\nLibrary reaction: NOx2018\nFlux pairs:\
    \ CO2(12), CO(11); N(71), NO(72); \n"
  rate-constant:
    A: 2000000000000.0
    Ea: 20.0
    b: 0.0
- data:
  - - 8.849
    - 0.7935
    - -0.07302
    - 0.002809
  - - 0.8045
    - 0.6011
    - 0.04305
    - -0.005817
  - - -0.3456
    - 0.1044
    - 0.02972
    - 0.0008324
  - - -0.009044
    - 0.003122
    - 0.000511
    - -0.0003656
  - - 0.04417
    - -0.009476
    - -0.004332
    - -0.0004256
  - - 0.02643
    - -0.00835
    - -0.002497
    - 0.0001667
  equation: H(3) + CHO3(176) <=> OC1OO1(206)
  note: "Reaction index: Chemkin #575; RMG #2730\nPDep reaction: PDepNetwork #135\n\
    Flux pairs: H(3), OC1OO1(206); CHO3(176), OC1OO1(206); \n"
  pressure-range:
  - 0.099 atm
  - 98.692 atm
  temperature-range:
  - 300.0
  - 2500.0
  type: Chebyshev
- data:
  - - 6.284
    - -0.01275
    - -0.006667
    - -0.002576
  - - 4.057
    - 0.01175
    - 0.005668
    - 0.001991
  - - 0.2527
    - 0.001083
    - 0.0009644
    - 0.0004674
  - - 0.07923
    - -0.0007992
    - -0.0003509
    - -4.028e-05
  - - 0.02617
    - -0.0003796
    - -0.0002676
    - -0.0001282
  - - 0.00998
    - 6.346e-05
    - 1.417e-05
    - -1.575e-05
  equation: OH(5) + OCHO(64) <=> H(3) + CHO3(176)
  note: "Reaction index: Chemkin #576; RMG #2831\nPDep reaction: PDepNetwork #126\n\
    Flux pairs: OCHO(64), CHO3(176); OH(5), H(3); \n"
  pressure-range:
  - 0.099 atm
  - 98.692 atm
  temperature-range:
  - 300.0
  - 2500.0
  type: Chebyshev
- data:
  - - 12.67
    - -0.002249
    - -0.001335
    - -0.0005917
  - - -0.02522
    - 0.001676
    - 0.0009647
    - 0.0004008
  - - -0.0101
    - 0.0002568
    - 0.0001785
    - 0.0001018
  - - -0.006131
    - -6.198e-05
    - -3.886e-05
    - -1.86e-05
  - - -0.004192
    - -3.107e-05
    - -2.053e-05
    - -1.107e-05
  - - -0.002337
    - 7.627e-06
    - 4.89e-06
    - 2.47e-06
  equation: O(209) + HOCHO(1) <=> H(3) + CHO3(176)
  note: "Reaction index: Chemkin #577; RMG #4046\nPDep reaction: PDepNetwork #222\n\
    Flux pairs: HOCHO(1), CHO3(176); O(209), H(3); \n"
  pressure-range:
  - 0.099 atm
  - 98.692 atm
  temperature-range:
  - 300.0
  - 2500.0
  type: Chebyshev
- equation: HO2(8) + [O]C1(O)OO1(178) <=> O2(2) + OC1(O)OO1(250)
  note: "Reaction index: Chemkin #578; RMG #2740\nTemplate reaction: H_Abstraction\n\
    Flux pairs: HO2(8), O2(2); [O]C1(O)OO1(178), OC1(O)OO1(250); \nFrom training reaction\
    \ 200 used for Orad_O_H;O_rad/NonDeC\nExact match found for rate rule [Orad_O_H;O_rad/NonDeC]\n\
    Euclidian distance = 0\nfamily: H_Abstraction\n"
  rate-constant:
    A: 140000000000.0
    Ea: 0.0
    b: 0.0
- equation: OH(5) + OC1(O)OO1(250) <=> H2O(7) + [O]C1(O)OO1(178)
  note: "Reaction index: Chemkin #579; RMG #2744\nTemplate reaction: H_Abstraction\n\
    Flux pairs: OC1(O)OO1(250), [O]C1(O)OO1(178); OH(5), H2O(7); \nFrom training reaction\
    \ 196 used for O/H/NonDeC;O_pri_rad\nExact match found for rate rule [O/H/NonDeC;O_pri_rad]\n\
    Euclidian distance = 0\nMultiplied by reaction path degeneracy 2.0\nfamily: H_Abstraction\n"
  rate-constant:
    A: 54000000.0
    Ea: 0.113
    b: 1.443
- equation: HO2(8) + CHO4(175) <=> H2O2(9) + CO4(168)
  note: "Reaction index: Chemkin #580; RMG #2749\nTemplate reaction: H_Abstraction\n\
    Flux pairs: HO2(8), H2O2(9); CHO4(175), CO4(168); \nFrom training reaction 208\
    \ used for O/H/NonDeO;O_rad/NonDeO\nExact match found for rate rule [O/H/NonDeO;O_rad/NonDeO]\n\
    Euclidian distance = 0\nfamily: H_Abstraction\n"
  rate-constant:
    A: 41000.0
    Ea: 10.697
    b: 2.5
- equation: CO3(179) + HOCO(13) <=> CO2(12) + CHO3(202)
  note: "Reaction index: Chemkin #581; RMG #2750\nTemplate reaction: Disproportionation\n\
    Flux pairs: CO3(179), CHO3(202); HOCO(13), CO2(12); \nEstimated from node Root_N-4R->H_4CNOS-u1_1R!H->O_2R!H->C_Ext-4CNOS-R_N-Sp-5R!H=4CCNNOOSS_Ext-5R!H-R\
    \ in family Disproportionation.\n"
  rate-constant:
    A: 18100000000000.0
    Ea: 0.0
    b: 0.0
- equation: CO3(179) + OCHO(64) <=> CO2(12) + CHO3(202)
  note: "Reaction index: Chemkin #582; RMG #2751\nTemplate reaction: Disproportionation\n\
    Flux pairs: CO3(179), CHO3(202); OCHO(64), CO2(12); \nEstimated from node Root_Ext-1R!H-R\
    \ in family Disproportionation.\n"
  rate-constant:
    A: 9445080000.0
    Ea: 0.0
    b: 0.509
- equation: HOCO(13) + [O]C1(O)OO1(178) <=> CO2(12) + OC1(O)OO1(250)
  note: "Reaction index: Chemkin #583; RMG #2752\nTemplate reaction: Disproportionation\n\
    Flux pairs: [O]C1(O)OO1(178), OC1(O)OO1(250); HOCO(13), CO2(12); \nEstimated from\
    \ node Root_N-4R->H_4CNOS-u1_1R!H->O_2R!H->C_Ext-4CNOS-R_N-Sp-5R!H=4CCNNOOSS_Ext-5R!H-R\
    \ in family Disproportionation.\n"
  rate-constant:
    A: 18100000000000.0
    Ea: 0.0
    b: 0.0
- equation: OCHO(64) + [O]C1(O)OO1(178) <=> CO2(12) + OC1(O)OO1(250)
  note: "Reaction index: Chemkin #584; RMG #2753\nTemplate reaction: Disproportionation\n\
    Flux pairs: [O]C1(O)OO1(178), OC1(O)OO1(250); OCHO(64), CO2(12); \nEstimated from\
    \ node Root_Ext-1R!H-R in family Disproportionation.\n"
  rate-constant:
    A: 9445080000.0
    Ea: 0.0
    b: 0.509
- equation: O(6) + CHO4(166) <=> OH(5) + CO4(168)
  note: "Reaction index: Chemkin #585; RMG #2758\nTemplate reaction: H_Abstraction\n\
    Flux pairs: O(6), OH(5); CHO4(166), CO4(168); \nFrom training reaction 691 used\
    \ for O/H/OneDeC;O_atom_triplet\nExact match found for rate rule [O/H/OneDeC;O_atom_triplet]\n\
    Euclidian distance = 0\nfamily: H_Abstraction\n"
  rate-constant:
    A: 170000000.0
    Ea: 7.351
    b: 1.5
- equation: O(6) + CHO4(175) <=> OH(5) + CO4(168)
  note: "Reaction index: Chemkin #586; RMG #2761\nTemplate reaction: H_Abstraction\n\
    Flux pairs: CHO4(175), CO4(168); O(6), OH(5); \nFrom training reaction 205 used\
    \ for O/H/NonDeO;O_atom_triplet\nExact match found for rate rule [O/H/NonDeO;O_atom_triplet]\n\
    Euclidian distance = 0\nfamily: H_Abstraction\n"
  rate-constant:
    A: 8700000000000.0
    Ea: 4.75
    b: 0.0
- equation: O(6) + CH2O4(173) <=> OH(5) + CHO4(175)
  note: "Reaction index: Chemkin #587; RMG #2764\nTemplate reaction: H_Abstraction\n\
    Flux pairs: CH2O4(173), CHO4(175); O(6), OH(5); \nFrom training reaction 691 used\
    \ for O/H/OneDeC;O_atom_triplet\nExact match found for rate rule [O/H/OneDeC;O_atom_triplet]\n\
    Euclidian distance = 0\nfamily: H_Abstraction\n"
  rate-constant:
    A: 170000000.0
    Ea: 7.351
    b: 1.5
- equation: CHO4(175) + CH2O3(182) <=> CHO3(176) + CH2O4(173)
  note: "Reaction index: Chemkin #588; RMG #2771\nTemplate reaction: H_Abstraction\n\
    Flux pairs: CH2O3(182), CHO3(176); CHO4(175), CH2O4(173); \nEstimated using template\
    \ [O_sec;O_rad/OneDeC] for rate rule [O/H/OneDeC;O_rad/OneDeC]\nEuclidian distance\
    \ = 2.0\nMultiplied by reaction path degeneracy 4.0\nfamily: H_Abstraction\n"
  rate-constant:
    A: 0.1398
    Ea: 19.545
    b: 3.75
- equation: OO[C]1OO1(229) + CHO4(175) <=> [O]O[C]1OO1(218) + CH2O4(173)
  note: "Reaction index: Chemkin #589; RMG #2772\nTemplate reaction: H_Abstraction\n\
    Flux pairs: OO[C]1OO1(229), [O]O[C]1OO1(218); CHO4(175), CH2O4(173); \nEstimated\
    \ using an average for rate rule [O/H/NonDeO;O_rad/OneDeC]\nEuclidian distance\
    \ = 0\nMultiplied by reaction path degeneracy 2.0\nfamily: H_Abstraction\n"
  rate-constant:
    A: 0.0699
    Ea: 19.545
    b: 3.75
- equation: '[O]O[C]1OO1(218) + CH2O4(173) <=> OO[C]1OO1(229) + CHO4(166)'
  note: "Reaction index: Chemkin #590; RMG #2774\nTemplate reaction: H_Abstraction\n\
    Flux pairs: [O]O[C]1OO1(218), OO[C]1OO1(229); CH2O4(173), CHO4(166); \nFrom training\
    \ reaction 208 used for O/H/NonDeO;O_rad/NonDeO\nExact match found for rate rule\
    \ [O/H/NonDeO;O_rad/NonDeO]\nEuclidian distance = 0\nfamily: H_Abstraction\n"
  rate-constant:
    A: 41000.0
    Ea: 10.206
    b: 2.5
- equation: CO3(198) + CH2O3(182) <=> CHO3(176) + CHO3(176)
  note: "Reaction index: Chemkin #591; RMG #2778\nTemplate reaction: H_Abstraction\n\
    Flux pairs: CH2O3(182), CHO3(176); CO3(198), CHO3(176); \nEstimated using template\
    \ [O_sec;O_rad/OneDeC] for rate rule [O/H/OneDeC;O_rad/OneDeC]\nEuclidian distance\
    \ = 2.0\nMultiplied by reaction path degeneracy 6.0\nfamily: H_Abstraction\n"
  rate-constant:
    A: 0.2097
    Ea: 19.545
    b: 3.75
- equation: CO3(198) + O[C]1OO1(205) <=> CO3(212) + CHO3(176)
  note: "Reaction index: Chemkin #592; RMG #2779\nTemplate reaction: Disproportionation\n\
    Flux pairs: CO3(198), CHO3(176); O[C]1OO1(205), CO3(212); \nEstimated from node\
    \ Root_N-4R->H_4CNOS-u1_1R!H->O_2R!H->C_Ext-4CNOS-R_N-Sp-5R!H=4CCNNOOSS_Ext-5R!H-R\
    \ in family Disproportionation.\nMultiplied by reaction path degeneracy 3.0\n"
  rate-constant:
    A: 54300000000000.0
    Ea: 10.391
    b: 0.0
- equation: CO3(198) + OO[C]1OO1(229) <=> [O]O[C]1OO1(218) + CHO3(176)
  note: "Reaction index: Chemkin #593; RMG #2781\nTemplate reaction: H_Abstraction\n\
    Flux pairs: OO[C]1OO1(229), [O]O[C]1OO1(218); CO3(198), CHO3(176); \nEstimated\
    \ using an average for rate rule [O/H/NonDeO;O_rad/OneDeC]\nEuclidian distance\
    \ = 0\nMultiplied by reaction path degeneracy 3.0\nfamily: H_Abstraction\n"
  rate-constant:
    A: 0.10485
    Ea: 19.545
    b: 3.75
- equation: CO4(168) + O[C]1OO1(205) <=> CO3(212) + CHO4(166)
  note: "Reaction index: Chemkin #594; RMG #2786\nTemplate reaction: Disproportionation\n\
    Flux pairs: O[C]1OO1(205), CO3(212); CO4(168), CHO4(166); \nEstimated from node\
    \ Root_N-4R->H_4CNOS-u1_1R!H->O_2R!H->C_Ext-4CNOS-R_N-Sp-5R!H=4CCNNOOSS_Ext-5R!H-R\
    \ in family Disproportionation.\nMultiplied by reaction path degeneracy 2.0\n"
  rate-constant:
    A: 36200000000000.0
    Ea: 20.133
    b: 0.0
- equation: CO4(168) + O[C]1OO1(205) <=> CO3(212) + CHO4(175)
  note: "Reaction index: Chemkin #595; RMG #2787\nTemplate reaction: Disproportionation\n\
    Flux pairs: O[C]1OO1(205), CO3(212); CO4(168), CHO4(175); \nEstimated from node\
    \ Root_N-4R->H_4CNOS-u1_1R!H->O_2R!H->C_Ext-4CNOS-R_N-Sp-5R!H=4CCNNOOSS_Ext-5R!H-R\
    \ in family Disproportionation.\n"
  rate-constant:
    A: 18100000000000.0
    Ea: 28.071
    b: 0.0
- equation: O[C]1OO1(205) + CHO4(175) <=> CO3(212) + CH2O4(173)
  note: "Reaction index: Chemkin #596; RMG #2788\nTemplate reaction: Disproportionation\n\
    Flux pairs: O[C]1OO1(205), CO3(212); CHO4(175), CH2O4(173); \nEstimated from node\
    \ Root_N-4R->H_4CNOS-u1_1R!H->O_2R!H->C_Ext-4CNOS-R_N-Sp-5R!H=4CCNNOOSS_Ext-5R!H-R\
    \ in family Disproportionation.\nMultiplied by reaction path degeneracy 2.0\n"
  rate-constant:
    A: 36200000000000.0
    Ea: 20.133
    b: 0.0
- equation: CO4(168) + OC1OO1(206) <=> O[C]1OO1(205) + CHO4(175)
  note: "Reaction index: Chemkin #597; RMG #2791\nTemplate reaction: H_Abstraction\n\
    Flux pairs: OC1OO1(206), O[C]1OO1(205); CO4(168), CHO4(175); \nEstimated using\
    \ template [C/H/NonDe;O_rad/NonDeO] for rate rule [C/H/O3;OOC]\nEuclidian distance\
    \ = 2.23606797749979\nfamily: H_Abstraction\n"
  rate-constant:
    A: 2800000000000.0
    Ea: 16.013
    b: 0.0
- equation: CO4(168) + O[C](O)O(215) <=> CHO4(175) + CH2O3(182)
  note: "Reaction index: Chemkin #598; RMG #2795\nTemplate reaction: Disproportionation\n\
    Flux pairs: CO4(168), CHO4(175); O[C](O)O(215), CH2O3(182); \nEstimated from node\
    \ Root_N-4R->H_4CNOS-u1_1R!H->O_2R!H->C_Ext-4CNOS-R_N-Sp-5R!H=4CCNNOOSS_Ext-5R!H-R\
    \ in family Disproportionation.\nMultiplied by reaction path degeneracy 3.0\n"
  rate-constant:
    A: 54300000000000.0
    Ea: 0.0
    b: 0.0
- data:
  - - 4.491
    - 0.261
    - -0.05169
    - 0.0008629
  - - 5.03
    - 0.4437
    - -0.0768
    - -0.002817
  - - 0.1939
    - 0.2758
    - -0.02571
    - -0.008906
  - - -0.03025
    - 0.1288
    - 0.008235
    - -0.008494
  - - -0.05552
    - 0.04944
    - 0.0156
    - -0.00377
  - - -0.03962
    - 0.02046
    - 0.01051
    - -0.0001916
  equation: '[O]C(O)(O)O(216) <=> OH(5) + CH2O3(182)'
  note: "Reaction index: Chemkin #599; RMG #2800\nPDep reaction: PDepNetwork #155\n\
    Flux pairs: [O]C(O)(O)O(216), OH(5); [O]C(O)(O)O(216), CH2O3(182); \n"
  pressure-range:
  - 0.099 atm
  - 98.692 atm
  temperature-range:
  - 300.0
  - 2500.0
  type: Chebyshev
- equation: OH(5) + [O]C(O)(O)O(216) <=> H2O(7) + CH2O4(217)
  note: "Reaction index: Chemkin #600; RMG #2745\nTemplate reaction: H_Abstraction\n\
    Flux pairs: [O]C(O)(O)O(216), CH2O4(217); OH(5), H2O(7); \nFrom training reaction\
    \ 196 used for O/H/NonDeC;O_pri_rad\nExact match found for rate rule [O/H/NonDeC;O_pri_rad]\n\
    Euclidian distance = 0\nMultiplied by reaction path degeneracy 3.0\nfamily: H_Abstraction\n"
  rate-constant:
    A: 81000000.0
    Ea: 0.113
    b: 1.443
- data:
  - - 10.81
    - 1.345
    - -0.08136
    - -0.02756
  - - -0.06106
    - 0.1342
    - 0.064
    - 0.01647
  - - 0.04148
    - -0.01996
    - -0.005866
    - 0.001592
  - - -0.01864
    - 0.002548
    - 0.0005641
    - -0.0002309
  - - -0.05993
    - 0.008553
    - 0.004636
    - 0.001627
  - - -0.05802
    - 0.00575
    - 0.003355
    - 0.001415
  equation: O(6) + O[C](O)O(215) <=> [O]C(O)(O)O(216)
  note: "Reaction index: Chemkin #601; RMG #4283\nPDep reaction: PDepNetwork #243\n\
    Flux pairs: O(6), [O]C(O)(O)O(216); O[C](O)O(215), [O]C(O)(O)O(216); \n"
  pressure-range:
  - 0.099 atm
  - 98.692 atm
  temperature-range:
  - 300.0
  - 2500.0
  type: Chebyshev
- data:
  - - 11.96
    - 1.372
    - -0.06895
    - -0.02499
  - - -0.3855
    - 0.1094
    - 0.05479
    - 0.0162
  - - -0.03428
    - -0.01798
    - -0.006545
    - 0.0001869
  - - -0.04626
    - 0.002955
    - 0.0009927
    - -2.77e-05
  - - -0.07115
    - 0.007442
    - 0.004161
    - 0.001582
  - - -0.06216
    - 0.004933
    - 0.002897
    - 0.001246
  equation: H(3) + CH2O4(217) <=> [O]C(O)(O)O(216)
  note: "Reaction index: Chemkin #602; RMG #6625\nPDep reaction: PDepNetwork #333\n\
    Flux pairs: H(3), [O]C(O)(O)O(216); CH2O4(217), [O]C(O)(O)O(216); \n"
  pressure-range:
  - 0.099 atm
  - 98.692 atm
  temperature-range:
  - 300.0
  - 2500.0
  type: Chebyshev
- data:
  - - 6.346
    - 1.396
    - -0.05309
    - -0.01727
  - - 2.213
    - 0.1212
    - 0.05922
    - 0.0172
  - - -0.0004596
    - -0.01473
    - -0.004386
    - 0.0009131
  - - -0.01301
    - -0.004944
    - -0.003078
    - -0.001299
  - - -0.008901
    - -0.00052
    - -0.0004961
    - -0.0003624
  - - -0.002196
    - 0.0003485
    - 0.0001662
    - 3.155e-05
  equation: '[O]C([O])O(197) <=> O(6) + HOCHO(1)'
  note: "Reaction index: Chemkin #603; RMG #2841\nPDep reaction: PDepNetwork #156\n\
    Flux pairs: [O]C([O])O(197), O(6); [O]C([O])O(197), HOCHO(1); \n"
  pressure-range:
  - 0.099 atm
  - 98.692 atm
  temperature-range:
  - 300.0
  - 2500.0
  type: Chebyshev
- data:
  - - 9.477
    - 1.842
    - -0.02868
    - 0.003228
  - - -1.366
    - 0.3981
    - 0.008993
    - -0.001185
  - - -0.5543
    - 0.1449
    - 0.02574
    - 0.001273
  - - -0.2067
    - 0.04936
    - 0.01323
    - 0.001251
  - - -0.07552
    - 0.02234
    - 0.004435
    - -0.0003228
  - - -0.03093
    - 0.01259
    - 0.001365
    - -0.0009447
  equation: '[O]C([O])O(197) <=> OC1OO1(206)'
  note: "Reaction index: Chemkin #604; RMG #2844\nPDep reaction: PDepNetwork #156\n\
    Flux pairs: [O]C([O])O(197), OC1OO1(206); \n"
  pressure-range:
  - 0.099 atm
  - 98.692 atm
  temperature-range:
  - 300.0
  - 2500.0
  type: Chebyshev
- data:
  - - 7.967
    - 0.4948
    - -0.1999
    - -0.00254
  - - 1.781
    - 0.8451
    - 0.1045
    - -0.01234
  - - -0.3183
    - 0.15
    - 0.06106
    - -0.002619
  - - -0.1351
    - 0.0002097
    - 0.01837
    - 0.005818
  - - -0.04971
    - -0.01633
    - 7.829e-06
    - 0.003981
  - - -0.02482
    - -0.0108
    - -0.003006
    - 0.0008886
  equation: '[O]C([O])O(197) <=> OH(5) + HOCO(13)'
  note: "Reaction index: Chemkin #605; RMG #2849\nPDep reaction: PDepNetwork #156\n\
    Flux pairs: [O]C([O])O(197), OH(5); [O]C([O])O(197), HOCO(13); \n"
  pressure-range:
  - 0.099 atm
  - 98.692 atm
  temperature-range:
  - 300.0
  - 2500.0
  type: Chebyshev
- data:
  - - 8.154
    - 1.819
    - -0.2388
    - -0.001495
  - - 0.412
    - 0.731
    - 0.06551
    - -0.01204
  - - -0.7325
    - 0.1587
    - 0.04975
    - -0.006416
  - - -0.3115
    - 0.03275
    - 0.02035
    - 0.001268
  - - -0.1332
    - 0.007639
    - 0.005626
    - 0.002113
  - - -0.06192
    - 0.0007288
    - 0.00135
    - 0.0009642
  equation: '[O]C([O])O(197) <=> CH2O3(182)'
  note: "Reaction index: Chemkin #606; RMG #2845\nPDep reaction: PDepNetwork #156\n\
    Flux pairs: [O]C([O])O(197), CH2O3(182); \n"
  pressure-range:
  - 0.099 atm
  - 98.692 atm
  temperature-range:
  - 300.0
  - 2500.0
  type: Chebyshev
- equation: OH(5) + [O]C([O])O(197) <=> H2O(7) + CHO3(176)
  note: "Reaction index: Chemkin #607; RMG #1896\nTemplate reaction: Disproportionation\n\
    Flux pairs: [O]C([O])O(197), CHO3(176); OH(5), H2O(7); \nEstimated from node Root_Ext-1R!H-R\
    \ in family Disproportionation.\n"
  rate-constant:
    A: 9445080000.0
    Ea: 0.0
    b: 0.509
- equation: O(6) + [O]C([O])O(197) <=> OH(5) + CHO3(176)
  note: "Reaction index: Chemkin #608; RMG #2050\nTemplate reaction: Disproportionation\n\
    Flux pairs: [O]C([O])O(197), CHO3(176); O(6), OH(5); \nEstimated from node Root_Ext-1R!H-R\
    \ in family Disproportionation.\n"
  rate-constant:
    A: 9445080000.0
    Ea: 0.0
    b: 0.509
- equation: O2(2) + [O]C([O])O(197) <=> HO2(8) + CHO3(176)
  note: "Reaction index: Chemkin #609; RMG #2148\nTemplate reaction: Disproportionation\n\
    Flux pairs: [O]C([O])O(197), CHO3(176); O2(2), HO2(8); \nEstimated from node Root_Ext-1R!H-R\
    \ in family Disproportionation.\nMultiplied by reaction path degeneracy 2.0\n"
  rate-constant:
    A: 18890160000.0
    Ea: 0.0
    b: 0.509
- equation: '[O][C]1OO1(213) + [O]C([O])O(197) <=> O[C]1OO1(205) + CHO3(176)'
  note: "Reaction index: Chemkin #610; RMG #2152\nTemplate reaction: Disproportionation\n\
    Flux pairs: [O]C([O])O(197), CHO3(176); [O][C]1OO1(213), O[C]1OO1(205); \nEstimated\
    \ from node Root_Ext-1R!H-R in family Disproportionation.\n"
  rate-constant:
    A: 9445080000.0
    Ea: 0.0
    b: 0.509
- equation: H(3) + [O]C([O])O(197) <=> H2(4) + CHO3(176)
  note: "Reaction index: Chemkin #611; RMG #2227\nTemplate reaction: Disproportionation\n\
    Flux pairs: [O]C([O])O(197), CHO3(176); H(3), H2(4); \nEstimated from node Root_Ext-1R!H-R_N-4R->O\
    \ in family Disproportionation.\n"
  rate-constant:
    A: 13564200000.0
    Ea: 0.0
    b: 0.47
- equation: HO2(8) + [O]C([O])O(197) <=> H2O2(9) + CHO3(176)
  note: "Reaction index: Chemkin #612; RMG #2293\nTemplate reaction: Disproportionation\n\
    Flux pairs: [O]C([O])O(197), CHO3(176); HO2(8), H2O2(9); \nEstimated from node\
    \ Root_Ext-1R!H-R in family Disproportionation.\n"
  rate-constant:
    A: 9445080000.0
    Ea: 0.0
    b: 0.509
- equation: CHO3(176) + [O]C([O])O(197) <=> CHO3(176) + CH2O3(182)
  note: "Reaction index: Chemkin #613; RMG #2304\nTemplate reaction: Disproportionation\n\
    Flux pairs: [O]C([O])O(197), CH2O3(182); CHO3(176), CHO3(176); \nEstimated from\
    \ node Root_Ext-1R!H-R in family Disproportionation.\nMultiplied by reaction path\
    \ degeneracy 2.0\n"
  rate-constant:
    A: 18890160000.0
    Ea: 0.0
    b: 0.509
- equation: OCHO(64) + [O]C([O])O(197) <=> CHO3(176) + HOCHO(1)
  note: "Reaction index: Chemkin #614; RMG #2312\nTemplate reaction: Disproportionation\n\
    Flux pairs: [O]C([O])O(197), CHO3(176); OCHO(64), HOCHO(1); \nEstimated from node\
    \ Root_Ext-1R!H-R in family Disproportionation.\nMultiplied by reaction path degeneracy\
    \ 2.0\n"
  rate-constant:
    A: 18890160000.0
    Ea: 0.0
    b: 0.509
- equation: HOCO(13) + [O]C([O])O(197) <=> CHO3(176) + HOCHO(1)
  note: "Reaction index: Chemkin #615; RMG #2314\nTemplate reaction: Disproportionation\n\
    Flux pairs: [O]C([O])O(197), CHO3(176); HOCO(13), HOCHO(1); \nEstimated from node\
    \ Root_Ext-1R!H-R_N-4R->O in family Disproportionation.\n"
  rate-constant:
    A: 13564200000.0
    Ea: 0.0
    b: 0.47
- data:
  - - 9.432
    - 0.9586
    - -0.07847
    - -0.0001228
  - - 0.3625
    - 0.5646
    - 0.06252
    - -0.005173
  - - -0.1467
    - 0.02684
    - 0.02279
    - 0.002934
  - - -0.02454
    - -0.03427
    - -0.005145
    - 0.000765
  - - 0.0101
    - -0.02006
    - -0.004401
    - 0.0002966
  - - 0.006741
    - -0.005997
    - -0.001138
    - 0.0001935
  equation: '[O]C([O])O(197) <=> H(3) + CHO3(176)'
  note: "Reaction index: Chemkin #616; RMG #2840\nPDep reaction: PDepNetwork #156\n\
    Flux pairs: [O]C([O])O(197), H(3); [O]C([O])O(197), CHO3(176); \n"
  pressure-range:
  - 0.099 atm
  - 98.692 atm
  temperature-range:
  - 300.0
  - 2500.0
  type: Chebyshev
- equation: CHO4(175) + [O]C([O])O(197) <=> CHO3(176) + CH2O4(173)
  note: "Reaction index: Chemkin #617; RMG #2766\nTemplate reaction: Disproportionation\n\
    Flux pairs: CHO4(175), CH2O4(173); [O]C([O])O(197), CHO3(176); \nEstimated from\
    \ node Root_Ext-1R!H-R in family Disproportionation.\nMultiplied by reaction path\
    \ degeneracy 2.0\n"
  rate-constant:
    A: 18890160000.0
    Ea: 0.0
    b: 0.509
- equation: CHO4(166) + [O]C([O])O(197) <=> CHO3(176) + CH2O4(173)
  note: "Reaction index: Chemkin #618; RMG #2768\nTemplate reaction: Disproportionation\n\
    Flux pairs: CHO4(166), CH2O4(173); [O]C([O])O(197), CHO3(176); \nEstimated from\
    \ node Root_Ext-1R!H-R in family Disproportionation.\n"
  rate-constant:
    A: 9445080000.0
    Ea: 0.0
    b: 0.509
- equation: CO3(198) + [O]C([O])O(197) <=> CHO3(176) + CHO3(176)
  note: "Reaction index: Chemkin #619; RMG #2777\nTemplate reaction: Disproportionation\n\
    Flux pairs: [O]C([O])O(197), CHO3(176); CO3(198), CHO3(176); \nEstimated from\
    \ node Root_Ext-1R!H-R in family Disproportionation.\nMultiplied by reaction path\
    \ degeneracy 3.0\n"
  rate-constant:
    A: 28335240000.0
    Ea: 0.0
    b: 0.509
- equation: '[O]O[C]1OO1(218) + [O]C([O])O(197) <=> CHO3(176) + OO[C]1OO1(229)'
  note: "Reaction index: Chemkin #620; RMG #2784\nTemplate reaction: Disproportionation\n\
    Flux pairs: [O]O[C]1OO1(218), OO[C]1OO1(229); [O]C([O])O(197), CHO3(176); \nEstimated\
    \ from node Root_Ext-1R!H-R in family Disproportionation.\n"
  rate-constant:
    A: 9445080000.0
    Ea: 0.0
    b: 0.509
- data:
  - - 4.35
    - 1.728
    - -0.2588
    - -0.0003726
  - - 4.588
    - 0.6598
    - 0.0436
    - -0.01084
  - - -0.7056
    - 0.1428
    - 0.04101
    - -0.006545
  - - -0.2239
    - 0.03329
    - 0.01802
    - 0.0002327
  - - -0.09177
    - 0.01129
    - 0.005946
    - 0.001444
  - - -0.05662
    - 0.003602
    - 0.00228
    - 0.0008029
  equation: OC1OO1(206) <=> CH2O3(182)
  note: "Reaction index: Chemkin #621; RMG #2803\nPDep reaction: PDepNetwork #81\n\
    Flux pairs: OC1OO1(206), CH2O3(182); \n"
  pressure-range:
  - 0.099 atm
  - 98.692 atm
  temperature-range:
  - 300.0
  - 2500.0
  type: Chebyshev
- data:
  - - 2.857
    - 1.489
    - -0.006655
    - -0.003072
  - - 3.388
    - 0.008572
    - 0.00517
    - 0.002366
  - - 0.1944
    - 0.001138
    - 0.0006992
    - 0.0003305
  - - 0.1234
    - -0.0002335
    - -0.000136
    - -5.825e-05
  - - 0.05031
    - -0.0002444
    - -0.0001477
    - -6.746e-05
  - - 0.01096
    - 1.373e-05
    - 7.41e-06
    - 2.674e-06
  equation: OH(5) + OCHO(64) <=> OC1OO1(206)
  note: "Reaction index: Chemkin #622; RMG #2829\nPDep reaction: PDepNetwork #126\n\
    Flux pairs: OH(5), OC1OO1(206); OCHO(64), OC1OO1(206); \n"
  pressure-range:
  - 0.099 atm
  - 98.692 atm
  temperature-range:
  - 300.0
  - 2500.0
  type: Chebyshev
- data:
  - - 5.167
    - 0.4069
    - -0.2164
    - -0.001256
  - - 2.341
    - 0.8124
    - 0.09224
    - -0.01138
  - - -0.2994
    - 0.1756
    - 0.06038
    - -0.004744
  - - -0.0174
    - 0.02663
    - 0.02195
    - 0.003166
  - - 0.01273
    - -0.002149
    - 0.003768
    - 0.003056
  - - -0.007851
    - -0.006089
    - -0.0007946
    - 0.001094
  equation: OH(5) + HOCO(13) <=> OC1OO1(206)
  note: "Reaction index: Chemkin #623; RMG #2810\nPDep reaction: PDepNetwork #85\n\
    Flux pairs: OH(5), OC1OO1(206); HOCO(13), OC1OO1(206); \n"
  pressure-range:
  - 0.099 atm
  - 98.692 atm
  temperature-range:
  - 300.0
  - 2500.0
  type: Chebyshev
- data:
  - - 5.545
    - -0.2847
    - -0.1214
    - -0.02489
  - - 4.313
    - 0.3156
    - 0.1201
    - 0.01425
  - - 0.1148
    - -0.01577
    - 0.01027
    - 0.0131
  - - 0.03133
    - -0.01647
    - -0.008576
    - -0.001431
  - - 0.009393
    - -0.002476
    - -0.002756
    - -0.001946
  - - -0.001563
    - -0.0003276
    - -0.0003306
    - -0.0003742
  equation: OH(5) + OCHO(64) <=> OH(5) + HOCO(13)
  note: "Reaction index: Chemkin #624; RMG #2834\nPDep reaction: PDepNetwork #126\n\
    Flux pairs: OCHO(64), HOCO(13); OH(5), OH(5); \n"
  pressure-range:
  - 0.099 atm
  - 98.692 atm
  temperature-range:
  - 300.0
  - 2500.0
  type: Chebyshev
- data:
  - - 11.64
    - -0.03643
    - -0.02144
    - -0.009321
  - - 0.2191
    - 0.04209
    - 0.02446
    - 0.01036
  - - -0.08562
    - -0.006227
    - -0.003283
    - -0.001085
  - - -0.02669
    - -0.0006558
    - -0.0004867
    - -0.0002979
  - - -0.01628
    - 0.0003212
    - 0.0001826
    - 7.152e-05
  - - -0.01182
    - -0.0001124
    - -6.221e-05
    - -2.34e-05
  equation: O(209) + HOCHO(1) <=> OH(5) + HOCO(13)
  note: "Reaction index: Chemkin #625; RMG #4049\nPDep reaction: PDepNetwork #222\n\
    Flux pairs: HOCHO(1), HOCO(13); O(209), OH(5); \n"
  pressure-range:
  - 0.099 atm
  - 98.692 atm
  temperature-range:
  - 300.0
  - 2500.0
  type: Chebyshev
- data:
  - - 4.273
    - 1.195
    - -0.1292
    - -0.02617
  - - 3.03
    - 0.317
    - 0.1174
    - 0.01154
  - - -0.2422
    - -0.006497
    - 0.01473
    - 0.01396
  - - -0.113
    - -0.01235
    - -0.005775
    - -6.317e-05
  - - -0.05856
    - -0.001827
    - -0.00216
    - -0.001475
  - - -0.03007
    - -0.0006258
    - -0.0004592
    - -0.0003711
  equation: OH(5) + OCHO(64) <=> CH2O3(182)
  note: "Reaction index: Chemkin #626; RMG #2830\nPDep reaction: PDepNetwork #126\n\
    Flux pairs: OH(5), CH2O3(182); OCHO(64), CH2O3(182); \n"
  pressure-range:
  - 0.099 atm
  - 98.692 atm
  temperature-range:
  - 300.0
  - 2500.0
  type: Chebyshev
- data:
  - - 9.285
    - 1.463
    - -0.02195
    - -0.009541
  - - -0.7843
    - 0.04224
    - 0.02453
    - 0.01037
  - - -0.3399
    - -0.005993
    - -0.003137
    - -0.001014
  - - -0.1306
    - -0.000539
    - -0.0004141
    - -0.0002627
  - - -0.06738
    - 0.0003664
    - 0.00021
    - 8.424e-05
  - - -0.03336
    - -0.0001068
    - -5.863e-05
    - -2.155e-05
  equation: O(209) + HOCHO(1) <=> CH2O3(182)
  note: "Reaction index: Chemkin #627; RMG #4040\nPDep reaction: PDepNetwork #222\n\
    Flux pairs: O(209), CH2O3(182); HOCHO(1), CH2O3(182); \n"
  pressure-range:
  - 0.099 atm
  - 98.692 atm
  temperature-range:
  - 300.0
  - 2500.0
  type: Chebyshev
- data:
  - - 3.443
    - 1.489
    - -0.006411
    - -0.002961
  - - 3.538
    - 0.008604
    - 0.005191
    - 0.002378
  - - -0.02772
    - 0.001055
    - 0.0006496
    - 0.0003081
  - - -0.0164
    - -0.0002721
    - -0.0001596
    - -6.933e-05
  - - -0.004388
    - -0.0002514
    - -0.0001522
    - -6.978e-05
  - - -0.008236
    - 1.045e-05
    - 5.363e-06
    - 1.674e-06
  equation: OH(5) + OCHO(64) <=> [O]C([O])O(197)
  note: "Reaction index: Chemkin #628; RMG #2828\nPDep reaction: PDepNetwork #126\n\
    Flux pairs: OH(5), [O]C([O])O(197); OCHO(64), [O]C([O])O(197); \n"
  pressure-range:
  - 0.099 atm
  - 98.692 atm
  temperature-range:
  - 300.0
  - 2500.0
  type: Chebyshev
- data:
  - - 10.1
    - -0.001311
    - -0.0008028
    - -0.0003779
  - - 1.032
    - 0.0006923
    - 0.0004232
    - 0.0001987
  - - 0.2363
    - 0.0003131
    - 0.0001919
    - 9.052e-05
  - - 0.05668
    - 5.586e-06
    - 3.57e-06
    - 1.822e-06
  - - 0.01277
    - -3.956e-05
    - -2.424e-05
    - -1.143e-05
  - - 0.002609
    - -1.533e-06
    - -9.468e-07
    - -4.542e-07
  equation: O(209) + HOCHO(1) <=> OH(5) + OCHO(64)
  note: "Reaction index: Chemkin #629; RMG #4048\nPDep reaction: PDepNetwork #222\n\
    Flux pairs: HOCHO(1), OCHO(64); O(209), OH(5); \n"
  pressure-range:
  - 0.099 atm
  - 98.692 atm
  temperature-range:
  - 300.0
  - 2500.0
  type: Chebyshev
- equation: CH2O(14) (+M) <=> H(3) + HCO(15) (+M)
  high-P-rate-constant:
    A: 8000000000000000.0
    Ea: 87.726
    b: 0.0
  low-P-rate-constant:
    A: 1.3e+36
    Ea: 93.932
    b: -5.5
  note: "Reaction index: Chemkin #630; RMG #64\nLibrary reaction: NOx2018\nFlux pairs:\
    \ CH2O(14), H(3); CH2O(14), HCO(15); \nReaction library: 'NOx2018'\n"
  type: falloff
- equation: CH2O(14) (+M) <=> H2(4) + CO(11) (+M)
  high-P-rate-constant:
    A: 37000000000000.0
    Ea: 71.969
    b: 0.0
  low-P-rate-constant:
    A: 4.4e+38
    Ea: 93.932
    b: -6.1
  note: "Reaction index: Chemkin #631; RMG #65\nLibrary reaction: NOx2018\nFlux pairs:\
    \ CH2O(14), H2(4); CH2O(14), CO(11); \nReaction library: 'NOx2018'\n"
  type: falloff
- duplicate: true
  equation: H(3) + CH2O(14) <=> H2(4) + HCO(15)
  note: |
    Reaction index: Chemkin #632; RMG #66
    Library reaction: NOx2018
  rate-constants:
  - A: 7.4e+23
    Ea: 16.379
    P: 0.04 atm
    b: -2.732
  - A: 1.4e+23
    Ea: 17.519
    P: 1.0 atm
    b: -2.355
  - A: 7.3e+23
    Ea: 17.634
    P: 10.0 atm
    b: -2.665
  type: pressure-dependent-Arrhenius
- duplicate: true
  equation: H(3) + CH2O(14) <=> H2(4) + HCO(15)
  note: |
    Reaction index: Chemkin #633; RMG #66
    Library reaction: NOx2018
  rate-constants:
  - A: 21000000000.0
    Ea: 3.72
    P: 0.04 atm
    b: 1.057
  - A: 1600000000000000.0
    Ea: 5.682
    P: 1.0 atm
    b: -0.444
  - A: 4200000000.0
    Ea: 3.591
    P: 10.0 atm
    b: 1.294
  type: pressure-dependent-Arrhenius
- equation: H(3) + CH2O(14) <=> H(3) + H2(4) + CO(11)
  note: "Reaction index: Chemkin #634; RMG #67\nLibrary reaction: NOx2018\nFlux pairs:\
    \ CH2O(14), CO(11); H(3), H(3); H(3), H2(4); \n"
  rate-constants:
  - A: 720000000.0
    Ea: 11.733
    P: 0.04 atm
    b: 1.903
  - A: 51000000.0
    Ea: 11.524
    P: 1.0 atm
    b: 2.182
  - A: 1100000000.0
    Ea: 13.163
    P: 10.0 atm
    b: 1.812
  type: pressure-dependent-Arrhenius
- duplicate: true
  equation: O(6) + CH2O(14) <=> OH(5) + HCO(15)
  note: |
    Reaction index: Chemkin #635; RMG #68
    Library reaction: NOx2018
  rate-constant:
    A: 5.6e+31
    Ea: 19.968
    b: -5.189
- duplicate: true
  equation: O(6) + CH2O(14) <=> OH(5) + HCO(15)
  note: |
    Reaction index: Chemkin #636; RMG #68
    Library reaction: NOx2018
  rate-constant:
    A: 1400000000000000.0
    Ea: 4.011
    b: -0.53
- equation: O(6) + CH2O(14) <=> H(3) + OH(5) + CO(11)
  note: "Reaction index: Chemkin #637; RMG #69\nLibrary reaction: NOx2018\nFlux pairs:\
    \ CH2O(14), CO(11); O(6), H(3); O(6), OH(5); \n"
  rate-constant:
    A: 2.5e+21
    Ea: 22.674
    b: -1.903
- equation: OH(5) + CH2O(14) <=> H2O(7) + HCO(15)
  note: "Reaction index: Chemkin #638; RMG #70\nLibrary reaction: NOx2018\nFlux pairs:\
    \ CH2O(14), HCO(15); OH(5), H2O(7); \n"
  rate-constants:
  - A: 3600000000.0
    Ea: -0.206
    P: 0.04 atm
    b: 1.167
  - A: 1900000000.0
    Ea: -0.302
    P: 1.0 atm
    b: 1.256
  - A: 1100000000.0
    Ea: -0.392
    P: 10.0 atm
    b: 1.33
  type: pressure-dependent-Arrhenius
- equation: OH(5) + CH2O(14) <=> H(3) + H2O(7) + CO(11)
  note: "Reaction index: Chemkin #639; RMG #71\nLibrary reaction: NOx2018\nFlux pairs:\
    \ CH2O(14), CO(11); OH(5), H(3); OH(5), H2O(7); \n"
  rate-constants:
  - A: 70000000000.0
    Ea: 8.646
    P: 0.04 atm
    b: 0.911
  - A: 72000000000.0
    Ea: 9.31
    P: 1.0 atm
    b: 0.892
  - A: 84000000000.0
    Ea: 9.843
    P: 10.0 atm
    b: 0.879
  type: pressure-dependent-Arrhenius
- equation: HO2(8) + CH2O(14) <=> H2O2(9) + HCO(15)
  note: "Reaction index: Chemkin #640; RMG #72\nLibrary reaction: NOx2018\nFlux pairs:\
    \ CH2O(14), HCO(15); HO2(8), H2O2(9); \n"
  rate-constant:
    A: 440000000.0
    Ea: 12.129
    b: 1.298
- equation: HO2(8) + CH2O(14) <=> H(3) + H2O2(9) + CO(11)
  note: "Reaction index: Chemkin #641; RMG #73\nLibrary reaction: NOx2018\nFlux pairs:\
    \ CH2O(14), CO(11); HO2(8), H(3); HO2(8), H2O2(9); \n"
  rate-constant:
    A: 250000000000000.0
    Ea: 30.12
    b: 0.027
- duplicate: true
  equation: O2(2) + CH2O(14) <=> HO2(8) + HCO(15)
  note: |
    Reaction index: Chemkin #642; RMG #74
    Library reaction: NOx2018
  rate-constant:
    A: 1.8e+16
    Ea: 45.4
    b: -0.639
- duplicate: true
  equation: O2(2) + CH2O(14) <=> HO2(8) + HCO(15)
  note: |
    Reaction index: Chemkin #643; RMG #74
    Library reaction: NOx2018
  rate-constant:
    A: 660000000.0
    Ea: 37.324
    b: 1.36
- equation: O2(2) + CH2O(14) <=> H(3) + HO2(8) + CO(11)
  note: "Reaction index: Chemkin #644; RMG #75\nLibrary reaction: NOx2018\nFlux pairs:\
    \ CH2O(14), CO(11); O2(2), H(3); O2(2), HO2(8); \n"
  rate-constant:
    A: 1400000000000000.0
    Ea: 56.388
    b: 0.027
- equation: HCO(15) + HCO(15) <=> CO(11) + CH2O(14)
  note: "Reaction index: Chemkin #645; RMG #83\nLibrary reaction: NOx2018\nFlux pairs:\
    \ HCO(15), CH2O(14); HCO(15), CO(11); \n"
  rate-constant:
    A: 27000000000000.0
    Ea: 0.0
    b: 0.0
- data:
  - - 6.867
    - 1.488
    - -0.007539
    - -0.003471
  - - 1.527
    - 0.01106
    - 0.006662
    - 0.003033
  - - 0.09032
    - -0.0008532
    - -0.0004945
    - -0.0002073
  - - 0.1022
    - -0.001209
    - -0.0007322
    - -0.0003373
  - - 0.05734
    - -0.0001852
    - -0.0001162
    - -5.725e-05
  - - 0.01775
    - 0.0001094
    - 6.58e-05
    - 2.987e-05
  equation: OH(5) + CH2O(14) <=> HOCH2O(35)
  note: "Reaction index: Chemkin #646; RMG #3390\nPDep reaction: PDepNetwork #186\n\
    Flux pairs: OH(5), HOCH2O(35); CH2O(14), HOCH2O(35); \n"
  pressure-range:
  - 0.099 atm
  - 98.692 atm
  temperature-range:
  - 300.0
  - 2500.0
  type: Chebyshev
- data:
  - - 9.639
    - -0.01164
    - -0.00705
    - -0.003248
  - - 2.059
    - 0.01108
    - 0.006677
    - 0.003046
  - - 0.1614
    - -0.0008992
    - -0.0005228
    - -0.0002208
  - - 0.05045
    - -0.001147
    - -0.0006958
    - -0.0003216
  - - 0.01811
    - -0.000141
    - -8.953e-05
    - -4.505e-05
  - - 0.007019
    - 0.0001104
    - 6.651e-05
    - 3.03e-05
  equation: OH(5) + CH2O(14) <=> H(3) + HOCHO(1)
  note: "Reaction index: Chemkin #647; RMG #3392\nPDep reaction: PDepNetwork #186\n\
    Flux pairs: CH2O(14), HOCHO(1); OH(5), H(3); \n"
  pressure-range:
  - 0.099 atm
  - 98.692 atm
  temperature-range:
  - 300.0
  - 2500.0
  type: Chebyshev
- equation: OCHO(64) + CH2O(14) <=> HCO(15) + HOCHO(1)
  note: "Reaction index: Chemkin #648; RMG #1939\nTemplate reaction: H_Abstraction\n\
    Flux pairs: CH2O(14), HCO(15); OCHO(64), HOCHO(1); \nEstimated using template\
    \ [CO_pri;O_rad/OneDe] for rate rule [CO_pri;O_rad/OneDeC]\nEuclidian distance\
    \ = 1.0\nMultiplied by reaction path degeneracy 4.0\nfamily: H_Abstraction\n"
  rate-constant:
    A: 1.42e-07
    Ea: 9.221
    b: 5.64
- equation: HOCO(13) + CH2O(14) <=> HCO(15) + HOCHO(1)
  note: "Reaction index: Chemkin #649; RMG #1940\nTemplate reaction: H_Abstraction\n\
    Flux pairs: CH2O(14), HCO(15); HOCO(13), HOCHO(1); \nEstimated using an average\
    \ for rate rule [CO_pri;CO_rad/NonDe]\nEuclidian distance = 0\nMultiplied by reaction\
    \ path degeneracy 2.0\nfamily: H_Abstraction\n"
  rate-constant:
    A: 181000000000.0
    Ea: 12.92
    b: 0.0
- data:
  - - 1.566
    - 1.488
    - -0.007267
    - -0.003386
  - - 4.039
    - 0.009253
    - 0.005621
    - 0.002605
  - - 0.4604
    - -0.0005363
    - -0.0003172
    - -0.000139
  - - 0.1901
    - -0.001075
    - -0.000654
    - -0.0003042
  - - 0.07915
    - -0.000259
    - -0.0001591
    - -7.536e-05
  - - 0.02247
    - 8.356e-05
    - 5.07e-05
    - 2.343e-05
  equation: OH(5) + CH2O(14) <=> O[CH]O(148)
  note: "Reaction index: Chemkin #650; RMG #3391\nPDep reaction: PDepNetwork #186\n\
    Flux pairs: OH(5), O[CH]O(148); CH2O(14), O[CH]O(148); \n"
  pressure-range:
  - 0.099 atm
  - 98.692 atm
  temperature-range:
  - 300.0
  - 2500.0
  type: Chebyshev
- data:
  - - 9.067
    - 1.499
    - -0.0008396
    - -0.0003952
  - - -0.2884
    - 0.0006522
    - 0.0003986
    - 0.000187
  - - -0.2002
    - 0.0003191
    - 0.0001956
    - 9.222e-05
  - - -0.0717
    - 1.593e-05
    - 9.909e-06
    - 4.808e-06
  - - -0.02495
    - -3.527e-05
    - -2.161e-05
    - -1.018e-05
  - - -0.01744
    - 6.913e-08
    - 3.636e-08
    - 1.093e-08
  equation: O(209) + HOCHO(1) <=> [O]C([O])O(197)
  note: "Reaction index: Chemkin #651; RMG #4039\nPDep reaction: PDepNetwork #222\n\
    Flux pairs: O(209), [O]C([O])O(197); HOCHO(1), [O]C([O])O(197); \n"
  pressure-range:
  - 0.099 atm
  - 98.692 atm
  temperature-range:
  - 300.0
  - 2500.0
  type: Chebyshev
- equation: HCO(15) + O[CH]O(148) <=> CH2O(14) + HOCHO(1)
  note: "Reaction index: Chemkin #652; RMG #2862\nTemplate reaction: Disproportionation\n\
    Flux pairs: O[CH]O(148), HOCHO(1); HCO(15), CH2O(14); \nEstimated from node Root_N-4R->H_4CNOS-u1_1R!H->O_2R!H->C_Ext-4CNOS-R_Sp-5R!H=4CCNNOOSS_N-5R!H->C\
    \ in family Disproportionation.\nMultiplied by reaction path degeneracy 2.0\n"
  rate-constant:
    A: 362000000000000.0
    Ea: 0.0
    b: 0.0
- equation: HCO(15) + HOCH2O(35) <=> CH2O(14) + HOCHO(1)
  note: "Reaction index: Chemkin #653; RMG #2863\nTemplate reaction: Disproportionation\n\
    Flux pairs: HOCH2O(35), HOCHO(1); HCO(15), CH2O(14); \nEstimated from node Root_Ext-1R!H-R_N-4R->O\
    \ in family Disproportionation.\nMultiplied by reaction path degeneracy 2.0\n"
  rate-constant:
    A: 27128400000.0
    Ea: 0.0
    b: 0.47
- equation: HCO(15) + HOCO(13) <=> CO2(12) + CH2O(14)
  note: "Reaction index: Chemkin #654; RMG #2873\nTemplate reaction: Disproportionation\n\
    Flux pairs: HCO(15), CH2O(14); HOCO(13), CO2(12); \nEstimated from node Root_N-4R->H_4CNOS-u1_1R!H->O_2R!H->C_Ext-4CNOS-R_Sp-5R!H=4CCNNOOSS_N-5R!H->C\
    \ in family Disproportionation.\n"
  rate-constant:
    A: 181000000000000.0
    Ea: 0.0
    b: 0.0
- equation: HCO(15) + OCHO(64) <=> CO2(12) + CH2O(14)
  note: "Reaction index: Chemkin #655; RMG #2874\nTemplate reaction: Disproportionation\n\
    Flux pairs: OCHO(64), CO2(12); HCO(15), CH2O(14); \nEstimated from node Root_Ext-1R!H-R_N-4R->O\
    \ in family Disproportionation.\n"
  rate-constant:
    A: 13564200000.0
    Ea: 0.0
    b: 0.47
- data:
  - - -21.99
    - -0.0003463
    - -0.0002123
    - -0.0001002
  - - 27.91
    - 0.0002378
    - 0.0001457
    - 6.877e-05
  - - 0.06307
    - -0.0001261
    - -7.727e-05
    - -3.645e-05
  - - 0.0002401
    - -8.581e-06
    - -5.272e-06
    - -2.499e-06
  - - -0.004593
    - 1.832e-05
    - 1.123e-05
    - 5.305e-06
  - - -0.001362
    - 2.876e-05
    - 1.763e-05
    - 8.323e-06
  equation: CH2O(14) + HOCHO(1) <=> HCO(15) + HOCH2O(35)
  note: "Reaction index: Chemkin #656; RMG #2890\nPDep reaction: PDepNetwork #164\n\
    Flux pairs: HOCHO(1), HOCH2O(35); CH2O(14), HCO(15); \n"
  pressure-range:
  - 0.099 atm
  - 98.692 atm
  temperature-range:
  - 300.0
  - 2500.0
  type: Chebyshev
- data:
  - - -2.54
    - -0.4996
    - 0.1368
    - 0.01625
  - - 11.53
    - 0.1331
    - -0.05942
    - 0.01028
  - - 0.3653
    - 0.1211
    - -0.02244
    - -0.01048
  - - 0.0941
    - 0.02622
    - -0.01483
    - 0.002715
  - - 0.01007
    - -0.008812
    - -0.01049
    - 0.006268
  - - 0.00131
    - 0.0008397
    - -0.004057
    - 0.001645
  equation: CO2(158) + CH2O(14) <=> CO2(12) + CH2O(14)
  note: "Reaction index: Chemkin #657; RMG #7201\nPDep reaction: PDepNetwork #345\n\
    Flux pairs: CO2(158), CO2(12); CH2O(14), CH2O(14); \n"
  pressure-range:
  - 0.099 atm
  - 98.692 atm
  temperature-range:
  - 300.0
  - 2500.0
  type: Chebyshev
- data:
  - - 6.17
    - 2.979
    - -0.01291
    - -0.005958
  - - 0.5885
    - 0.004226
    - 0.002557
    - 0.001176
  - - -0.3137
    - 0.003114
    - 0.001868
    - 0.0008442
  - - -0.1204
    - 0.001641
    - 0.0009842
    - 0.0004443
  - - -0.06442
    - 0.0001633
    - 9.956e-05
    - 4.644e-05
  - - -0.008876
    - -5.372e-05
    - -3.028e-05
    - -1.188e-05
  equation: '[CH]1OO1(190) <=> HOCO(13)'
  note: "Reaction index: Chemkin #658; RMG #3141\nPDep reaction: PDepNetwork #173\n\
    Flux pairs: [CH]1OO1(190), HOCO(13); \n"
  pressure-range:
  - 0.099 atm
  - 98.692 atm
  temperature-range:
  - 300.0
  - 2500.0
  type: Chebyshev
- data:
  - - 8.525
    - 1.479
    - -0.01292
    - -0.00596
  - - -0.007876
    - 0.004211
    - 0.002548
    - 0.001172
  - - -0.5507
    - 0.003101
    - 0.00186
    - 0.0008407
  - - -0.1965
    - 0.001632
    - 0.0009787
    - 0.0004418
  - - -0.1274
    - 0.0001578
    - 9.623e-05
    - 4.491e-05
  - - -0.03955
    - -5.655e-05
    - -3.2e-05
    - -1.268e-05
  equation: '[CH]1OO1(190) <=> OH(5) + CO(11)'
  note: "Reaction index: Chemkin #659; RMG #3145\nPDep reaction: PDepNetwork #173\n\
    Flux pairs: [CH]1OO1(190), OH(5); [CH]1OO1(190), CO(11); \n"
  pressure-range:
  - 0.099 atm
  - 98.692 atm
  temperature-range:
  - 300.0
  - 2500.0
  type: Chebyshev
- data:
  - - 6.742
    - 2.982
    - -0.01113
    - -0.00512
  - - 0.7532
    - 0.002144
    - 0.001284
    - 0.0005781
  - - -0.2198
    - 0.002813
    - 0.001683
    - 0.0007563
  - - -0.1042
    - 0.001677
    - 0.001006
    - 0.0004544
  - - -0.08986
    - 0.0003267
    - 0.0001995
    - 9.338e-05
  - - -0.02646
    - -3.249e-05
    - -1.711e-05
    - -5.526e-06
  equation: '[CH]1OO1(190) <=> OCHO(64)'
  note: "Reaction index: Chemkin #660; RMG #3115\nPDep reaction: PDepNetwork #173\n\
    Flux pairs: [CH]1OO1(190), OCHO(64); \n"
  pressure-range:
  - 0.099 atm
  - 98.692 atm
  temperature-range:
  - 300.0
  - 2500.0
  type: Chebyshev
- data:
  - - 8.978
    - 1.479
    - -0.01278
    - -0.005898
  - - 1.125
    - 0.004512
    - 0.00273
    - 0.001255
  - - -0.1501
    - 0.003258
    - 0.001955
    - 0.0008843
  - - -0.09643
    - 0.001683
    - 0.00101
    - 0.0004565
  - - -0.06297
    - 0.0001618
    - 9.897e-05
    - 4.647e-05
  - - -0.01985
    - -6.298e-05
    - -3.571e-05
    - -1.422e-05
  equation: '[CH]1OO1(190) <=> H(3) + CO2(12)'
  note: "Reaction index: Chemkin #661; RMG #3143\nPDep reaction: PDepNetwork #173\n\
    Flux pairs: [CH]1OO1(190), H(3); [CH]1OO1(190), CO2(12); \n"
  pressure-range:
  - 0.099 atm
  - 98.692 atm
  temperature-range:
  - 300.0
  - 2500.0
  type: Chebyshev
- data:
  - - 13.2
    - -0.000362
    - -0.000222
    - -0.0001048
  - - 0.03061
    - 0.000106
    - 6.497e-05
    - 3.065e-05
  - - 0.05002
    - 8.58e-05
    - 5.26e-05
    - 2.482e-05
  - - 0.02687
    - 1.198e-05
    - 7.348e-06
    - 3.472e-06
  - - 0.0129
    - -5.933e-06
    - -3.635e-06
    - -1.713e-06
  - - 0.006158
    - 1.347e-06
    - 8.264e-07
    - 3.905e-07
  equation: OH(5) + [CH]1OO1(190) <=> O(6) + HOCHO(1)
  note: "Reaction index: Chemkin #662; RMG #6264\nPDep reaction: PDepNetwork #323\n\
    Flux pairs: [CH]1OO1(190), HOCHO(1); OH(5), O(6); \n"
  pressure-range:
  - 0.099 atm
  - 98.692 atm
  temperature-range:
  - 300.0
  - 2500.0
  type: Chebyshev
- data:
  - - 8.547
    - 1.5
    - -0.000225
    - -0.0001062
  - - -0.1532
    - 9.137e-05
    - 5.6e-05
    - 2.642e-05
  - - 0.1361
    - 8.111e-05
    - 4.972e-05
    - 2.346e-05
  - - 0.1115
    - 1.045e-05
    - 6.413e-06
    - 3.03e-06
  - - 0.04532
    - -6.34e-06
    - -3.885e-06
    - -1.831e-06
  - - 0.006874
    - 1.448e-06
    - 8.878e-07
    - 4.194e-07
  equation: OH(5) + [CH]1OO1(190) <=> OC1OO1(206)
  note: "Reaction index: Chemkin #663; RMG #6254\nPDep reaction: PDepNetwork #323\n\
    Flux pairs: OH(5), OC1OO1(206); [CH]1OO1(190), OC1OO1(206); \n"
  pressure-range:
  - 0.099 atm
  - 98.692 atm
  temperature-range:
  - 300.0
  - 2500.0
  type: Chebyshev
- data:
  - - 12.4
    - -3.843e-07
    - -2.355e-07
    - -1.11e-07
  - - 0.4747
    - -3.258e-09
    - -2.209e-09
    - -1.235e-09
  - - 0.1152
    - 9.747e-08
    - 5.98e-08
    - 2.826e-08
  - - 0.03731
    - 8.811e-08
    - 5.403e-08
    - 2.552e-08
  - - 0.01359
    - 3.994e-08
    - 2.45e-08
    - 1.157e-08
  - - 0.005278
    - 7.738e-09
    - 4.753e-09
    - 2.251e-09
  equation: O(6) + [CH]1OO1(190) <=> H(3) + [O][C]1OO1(213)
  note: "Reaction index: Chemkin #664; RMG #6950\nPDep reaction: PDepNetwork #348\n\
    Flux pairs: [CH]1OO1(190), [O][C]1OO1(213); O(6), H(3); \n"
  pressure-range:
  - 0.099 atm
  - 98.692 atm
  temperature-range:
  - 300.0
  - 2500.0
  type: Chebyshev
- data:
  - - 5.799
    - 1.485
    - -0.008826
    - -0.004091
  - - -0.2962
    - 0.003271
    - 0.001975
    - 0.0009042
  - - -0.08721
    - 0.002558
    - 0.001543
    - 0.0007052
  - - -0.04918
    - 0.0008214
    - 0.000497
    - 0.0002285
  - - -0.06194
    - 1.184e-05
    - 9.152e-06
    - 6.045e-06
  - - -0.01423
    - -3.832e-05
    - -2.223e-05
    - -9.333e-06
  equation: H(3) + CO2(158) <=> [CH]1OO1(190)
  note: "Reaction index: Chemkin #665; RMG #2679\nPDep reaction: PDepNetwork #150\n\
    Flux pairs: H(3), [CH]1OO1(190); CO2(158), [CH]1OO1(190); \n"
  pressure-range:
  - 0.099 atm
  - 98.692 atm
  temperature-range:
  - 300.0
  - 2500.0
  type: Chebyshev
- data:
  - - 13.76
    - -0.0005376
    - -0.0003287
    - -0.0001544
  - - -0.03409
    - 0.0002243
    - 0.0001366
    - 6.356e-05
  - - -0.02219
    - 0.000113
    - 6.928e-05
    - 3.273e-05
  - - -0.0112
    - 5.013e-06
    - 3.14e-06
    - 1.544e-06
  - - -0.005706
    - -8.801e-06
    - -5.38e-06
    - -2.525e-06
  - - -0.002856
    - 2.037e-06
    - 1.248e-06
    - 5.879e-07
  equation: OH(5) + [CH]1OO1(190) <=> H(3) + CHO3(176)
  note: "Reaction index: Chemkin #666; RMG #6263\nPDep reaction: PDepNetwork #323\n\
    Flux pairs: [CH]1OO1(190), CHO3(176); OH(5), H(3); \n"
  pressure-range:
  - 0.099 atm
  - 98.692 atm
  temperature-range:
  - 300.0
  - 2500.0
  type: Chebyshev
- data:
  - - 12.32
    - -0.004217
    - -0.002577
    - -0.001208
  - - 0.3733
    - 0.003968
    - 0.00242
    - 0.001131
  - - -0.05051
    - -0.0002389
    - -0.0001425
    - -6.352e-05
  - - -0.01779
    - -3.196e-06
    - -2.308e-06
    - -1.409e-06
  - - -0.01636
    - 6.642e-05
    - 4.049e-05
    - 1.889e-05
  - - -0.01025
    - -1.497e-05
    - -9.092e-06
    - -4.212e-06
  equation: OH(5) + [CH]1OO1(190) <=> OH(5) + HOCO(13)
  note: "Reaction index: Chemkin #667; RMG #6266\nPDep reaction: PDepNetwork #323\n\
    Flux pairs: [CH]1OO1(190), HOCO(13); OH(5), OH(5); \n"
  pressure-range:
  - 0.099 atm
  - 98.692 atm
  temperature-range:
  - 300.0
  - 2500.0
  type: Chebyshev
- data:
  - - 9.258
    - 1.496
    - -0.0026
    - -0.001219
  - - -0.4511
    - 0.003957
    - 0.002414
    - 0.001128
  - - -0.2223
    - -0.0002363
    - -0.0001409
    - -6.277e-05
  - - -0.08723
    - 7.769e-08
    - -3.006e-07
    - -4.611e-07
  - - -0.05446
    - 6.896e-05
    - 4.204e-05
    - 1.962e-05
  - - -0.02729
    - -1.383e-05
    - -8.395e-06
    - -3.882e-06
  equation: OH(5) + [CH]1OO1(190) <=> CH2O3(182)
  note: "Reaction index: Chemkin #668; RMG #6256\nPDep reaction: PDepNetwork #323\n\
    Flux pairs: OH(5), CH2O3(182); [CH]1OO1(190), CH2O3(182); \n"
  pressure-range:
  - 0.099 atm
  - 98.692 atm
  temperature-range:
  - 300.0
  - 2500.0
  type: Chebyshev
- data:
  - - 11.47
    - -0.0003658
    - -0.0002243
    - -0.0001059
  - - 0.8652
    - 0.0001009
    - 6.184e-05
    - 2.917e-05
  - - 0.1699
    - 8.328e-05
    - 5.105e-05
    - 2.409e-05
  - - 0.03702
    - 1.1e-05
    - 6.748e-06
    - 3.189e-06
  - - 0.008953
    - -6.237e-06
    - -3.821e-06
    - -1.801e-06
  - - 0.002581
    - 1.351e-06
    - 8.286e-07
    - 3.915e-07
  equation: OH(5) + [CH]1OO1(190) <=> OH(5) + OCHO(64)
  note: "Reaction index: Chemkin #669; RMG #6265\nPDep reaction: PDepNetwork #323\n\
    Flux pairs: [CH]1OO1(190), OCHO(64); OH(5), OH(5); \n"
  pressure-range:
  - 0.099 atm
  - 98.692 atm
  temperature-range:
  - 300.0
  - 2500.0
  type: Chebyshev
- data:
  - - 9.661
    - 1.5
    - -0.0002271
    - -0.0001072
  - - -0.1699
    - 9.558e-05
    - 5.859e-05
    - 2.764e-05
  - - -0.1521
    - 8.16e-05
    - 5.002e-05
    - 2.36e-05
  - - -0.05245
    - 1.061e-05
    - 6.511e-06
    - 3.077e-06
  - - -0.01796
    - -6.294e-06
    - -3.856e-06
    - -1.818e-06
  - - -0.01526
    - 1.44e-06
    - 8.834e-07
    - 4.173e-07
  equation: OH(5) + [CH]1OO1(190) <=> [O]C([O])O(197)
  note: "Reaction index: Chemkin #670; RMG #6255\nPDep reaction: PDepNetwork #323\n\
    Flux pairs: OH(5), [O]C([O])O(197); [CH]1OO1(190), [O]C([O])O(197); \n"
  pressure-range:
  - 0.099 atm
  - 98.692 atm
  temperature-range:
  - 300.0
  - 2500.0
  type: Chebyshev
- data:
  - - 5.54
    - 1.5
    - -2.05e-07
    - -9.683e-08
  - - -0.2051
    - 1.448e-07
    - 8.878e-08
    - 4.193e-08
  - - -0.02356
    - -1.122e-09
    - -6.866e-10
    - -3.227e-10
  - - -0.009551
    - 4.999e-09
    - 3.068e-09
    - 1.45e-09
  - - -0.01151
    - 6.387e-09
    - 3.918e-09
    - 1.851e-09
  - - -0.007687
    - 2.35e-09
    - 1.442e-09
    - 6.82e-10
  equation: O(209) + CO3(212) <=> O1OC12OO2(228)
  note: "Reaction index: Chemkin #671; RMG #4090\nPDep reaction: PDepNetwork #233\n\
    Flux pairs: O(209), O1OC12OO2(228); CO3(212), O1OC12OO2(228); \n"
  pressure-range:
  - 0.099 atm
  - 98.692 atm
  temperature-range:
  - 300.0
  - 2500.0
  type: Chebyshev
- data:
  - - 1.369
    - 1.482
    - -0.01098
    - -0.004939
  - - 0.6015
    - 0.01907
    - 0.01137
    - 0.005073
  - - 0.1263
    - 0.0001234
    - 0.0001052
    - 7.582e-05
  - - -0.002867
    - -0.001603
    - -0.0009516
    - -0.0004208
  - - -0.02776
    - -0.0002326
    - -0.0001428
    - -6.739e-05
  - - -0.01437
    - -8.768e-06
    - -6.281e-06
    - -3.793e-06
  equation: O(6) + CO3(198) <=> O1OC12OO2(228)
  note: "Reaction index: Chemkin #672; RMG #3172\nPDep reaction: PDepNetwork #178\n\
    Flux pairs: O(6), O1OC12OO2(228); CO3(198), O1OC12OO2(228); \n"
  pressure-range:
  - 0.099 atm
  - 98.692 atm
  temperature-range:
  - 300.0
  - 2500.0
  type: Chebyshev
- data:
  - - -1.523
    - 1.499
    - -0.000653
    - -0.0003076
  - - 0.2824
    - 0.0009809
    - 0.0006007
    - 0.0002829
  - - 0.1545
    - 7.453e-05
    - 4.569e-05
    - 2.156e-05
  - - 0.02184
    - -7.82e-05
    - -4.788e-05
    - -2.254e-05
  - - -0.01878
    - -2.532e-05
    - -1.551e-05
    - -7.31e-06
  - - -0.01367
    - -9.386e-06
    - -5.747e-06
    - -2.705e-06
  equation: O(6) + CO3(179) <=> O1OC12OO2(228)
  note: "Reaction index: Chemkin #673; RMG #4077\nPDep reaction: PDepNetwork #231\n\
    Flux pairs: O(6), O1OC12OO2(228); CO3(179), O1OC12OO2(228); \n"
  pressure-range:
  - 0.099 atm
  - 98.692 atm
  temperature-range:
  - 300.0
  - 2500.0
  type: Chebyshev
- data:
  - - 6.052
    - 1.488
    - -0.007515
    - -0.003487
  - - 1.121
    - 0.002459
    - 0.001483
    - 0.0006772
  - - 0.2757
    - 0.002191
    - 0.001322
    - 0.000605
  - - 0.07263
    - 0.0006958
    - 0.0004222
    - 0.0001952
  - - -0.01867
    - 7.308e-05
    - 4.607e-05
    - 2.29e-05
  - - 0.002835
    - -7.142e-06
    - -3.593e-06
    - -9.741e-07
  equation: O(6) + HCO(15) <=> [CH]1OO1(190)
  note: "Reaction index: Chemkin #674; RMG #3186\nPDep reaction: PDepNetwork #179\n\
    Flux pairs: O(6), [CH]1OO1(190); HCO(15), [CH]1OO1(190); \n"
  pressure-range:
  - 0.099 atm
  - 98.692 atm
  temperature-range:
  - 300.0
  - 2500.0
  type: Chebyshev
- data:
  - - -4.15
    - 1.39
    - -0.05893
    - -0.02117
  - - 7.74
    - 0.1268
    - 0.06565
    - 0.02196
  - - 0.05035
    - -0.01408
    - -0.00528
    - -0.000196
  - - 0.04935
    - -0.005913
    - -0.003376
    - -0.001303
  - - 0.05332
    - -0.0006327
    - -0.0005775
    - -0.0004009
  - - 0.04067
    - 0.0006284
    - 0.0003071
    - 7.438e-05
  equation: HO2(8) + OCHO(64) <=> CH2O4(173)
  note: "Reaction index: Chemkin #675; RMG #3148\nPDep reaction: PDepNetwork #174\n\
    Flux pairs: HO2(8), CH2O4(173); OCHO(64), CH2O4(173); \n"
  pressure-range:
  - 0.099 atm
  - 98.692 atm
  temperature-range:
  - 300.0
  - 2500.0
  type: Chebyshev
- data:
  - - -11.76
    - 1.415
    - -0.04678
    - -0.01789
  - - 9.428
    - 0.107
    - 0.05762
    - 0.02099
  - - 0.5459
    - -0.01922
    - -0.008766
    - -0.001913
  - - 0.186
    - -0.004305
    - -0.002832
    - -0.001401
  - - 0.06818
    - 0.0001686
    - -9.23e-05
    - -0.0002036
  - - -0.0006991
    - 0.0004108
    - 0.0002479
    - 0.0001032
  equation: HO2(8) + OCHO(64) <=> [O]O[C](O)O(183)
  note: "Reaction index: Chemkin #676; RMG #3149\nPDep reaction: PDepNetwork #174\n\
    Flux pairs: HO2(8), [O]O[C](O)O(183); OCHO(64), [O]O[C](O)O(183); \n"
  pressure-range:
  - 0.099 atm
  - 98.692 atm
  temperature-range:
  - 300.0
  - 2500.0
  type: Chebyshev
- data:
  - - -11.81
    - 1.404
    - -0.05212
    - -0.0195
  - - 9.08
    - 0.1161
    - 0.06163
    - 0.02178
  - - 0.6253
    - -0.01691
    - -0.007154
    - -0.001068
  - - 0.2763
    - -0.005083
    - -0.003133
    - -0.001396
  - - 0.09118
    - -0.0002185
    - -0.000344
    - -0.000323
  - - -0.009896
    - 0.0004517
    - 0.0002416
    - 7.471e-05
  equation: HO2(8) + OCHO(64) <=> OC1(O)OO1(250)
  note: "Reaction index: Chemkin #677; RMG #3150\nPDep reaction: PDepNetwork #174\n\
    Flux pairs: HO2(8), OC1(O)OO1(250); OCHO(64), OC1(O)OO1(250); \n"
  pressure-range:
  - 0.099 atm
  - 98.692 atm
  temperature-range:
  - 300.0
  - 2500.0
  type: Chebyshev
- data:
  - - -10.99
    - 1.405
    - -0.05175
    - -0.01939
  - - 9.077
    - 0.1155
    - 0.06137
    - 0.02173
  - - 0.3451
    - -0.0171
    - -0.007279
    - -0.001131
  - - 0.1283
    - -0.005042
    - -0.003121
    - -0.0014
  - - 0.06316
    - -0.0001903
    - -0.0003265
    - -0.0003154
  - - 0.002897
    - 0.000451
    - 0.0002433
    - 7.716e-05
  equation: HO2(8) + OCHO(64) <=> CH2O4(217)
  note: "Reaction index: Chemkin #678; RMG #3151\nPDep reaction: PDepNetwork #174\n\
    Flux pairs: HO2(8), CH2O4(217); OCHO(64), CH2O4(217); \n"
  pressure-range:
  - 0.099 atm
  - 98.692 atm
  temperature-range:
  - 300.0
  - 2500.0
  type: Chebyshev
- data:
  - - 7.192
    - -5.298e-06
    - -3.25e-06
    - -1.535e-06
  - - 0.984
    - 3.436e-06
    - 2.108e-06
    - 9.955e-07
  - - 0.3426
    - -4.96e-08
    - -3.039e-08
    - -1.432e-08
  - - 0.1243
    - -6.863e-09
    - -4.194e-09
    - -1.967e-09
  - - 0.04325
    - -2.158e-08
    - -1.322e-08
    - -6.236e-09
  - - 0.01419
    - -1.923e-08
    - -1.179e-08
    - -5.563e-09
  equation: O(6) + [O]C([O])O(197) <=> HO2(8) + OCHO(64)
  note: "Reaction index: Chemkin #679; RMG #6177\nPDep reaction: PDepNetwork #320\n\
    Flux pairs: [O]C([O])O(197), OCHO(64); O(6), HO2(8); \n"
  pressure-range:
  - 0.099 atm
  - 98.692 atm
  temperature-range:
  - 300.0
  - 2500.0
  type: Chebyshev
- data:
  - - 6.082
    - -5.441e-06
    - -3.337e-06
    - -1.576e-06
  - - 1.551
    - 3.605e-06
    - 2.211e-06
    - 1.045e-06
  - - 0.423
    - -4.47e-08
    - -2.739e-08
    - -1.291e-08
  - - 0.133
    - -3.288e-09
    - -2.001e-09
    - -9.303e-10
  - - 0.03982
    - -1.866e-08
    - -1.144e-08
    - -5.392e-09
  - - 0.004357
    - -1.724e-08
    - -1.057e-08
    - -4.985e-09
  equation: O(6) + OC1OO1(206) <=> HO2(8) + OCHO(64)
  note: "Reaction index: Chemkin #680; RMG #5839\nPDep reaction: PDepNetwork #294\n\
    Flux pairs: OC1OO1(206), OCHO(64); O(6), HO2(8); \n"
  pressure-range:
  - 0.099 atm
  - 98.692 atm
  temperature-range:
  - 300.0
  - 2500.0
  type: Chebyshev
- data:
  - - 0.8876
    - -0.3299
    - -0.1379
    - -0.02581
  - - 8.626
    - 0.2894
    - 0.1028
    - 0.005976
  - - 0.02454
    - 0.03808
    - 0.02839
    - 0.01286
  - - 0.006508
    - -0.003956
    - 0.002184
    - 0.00397
  - - -0.005542
    - -0.005439
    - -0.002201
    - 6.765e-05
  - - -0.006014
    - -0.002295
    - -0.001466
    - -0.000584
  equation: H(3) + CHO4(166) <=> HO2(8) + OCHO(64)
  note: "Reaction index: Chemkin #681; RMG #4493\nPDep reaction: PDepNetwork #202\n\
    Flux pairs: CHO4(166), OCHO(64); H(3), HO2(8); \n"
  pressure-range:
  - 0.099 atm
  - 98.692 atm
  temperature-range:
  - 300.0
  - 2500.0
  type: Chebyshev
- data:
  - - 9.482
    - -0.0002546
    - -0.0001561
    - -7.372e-05
  - - 1.105
    - 0.0001726
    - 0.0001058
    - 4.993e-05
  - - 0.1987
    - -7.16e-05
    - -4.389e-05
    - -2.071e-05
  - - 0.01932
    - -1.135e-05
    - -6.964e-06
    - -3.292e-06
  - - -0.005316
    - 1.273e-05
    - 7.807e-06
    - 3.686e-06
  - - -0.006353
    - 1.453e-05
    - 8.911e-06
    - 4.208e-06
  duplicate: true
  equation: OH(5) + CHO3(169) <=> HO2(8) + OCHO(64)
  note: "Reaction index: Chemkin #682; RMG #3960\nPDep reaction: PDepNetwork #206\n\
    Flux pairs: CHO3(169), OCHO(64); OH(5), HO2(8); \n"
  pressure-range:
  - 0.099 atm
  - 98.692 atm
  temperature-range:
  - 300.0
  - 2500.0
  type: Chebyshev
- data:
  - - -1.244
    - -0.1079
    - -0.05771
    - -0.02082
  - - 8.695
    - 0.1253
    - 0.06512
    - 0.02194
  - - 0.2486
    - -0.01475
    - -0.005692
    - -0.0003736
  - - 0.08349
    - -0.005944
    - -0.003428
    - -0.001352
  - - 0.03131
    - -0.0005871
    - -0.0005542
    - -0.0003957
  - - 0.007101
    - 0.0006232
    - 0.000309
    - 7.872e-05
  equation: HO2(8) + OCHO(64) <=> OH(5) + CHO3(176)
  note: "Reaction index: Chemkin #683; RMG #3157\nPDep reaction: PDepNetwork #174\n\
    Flux pairs: OCHO(64), CHO3(176); HO2(8), OH(5); \n"
  pressure-range:
  - 0.099 atm
  - 98.692 atm
  temperature-range:
  - 300.0
  - 2500.0
  type: Chebyshev
- data:
  - - -3.298
    - -0.09965
    - -0.05371
    - -0.01967
  - - 8.962
    - 0.1198
    - 0.0629
    - 0.02169
  - - 0.4364
    - -0.01695
    - -0.007072
    - -0.0009972
  - - 0.1534
    - -0.005807
    - -0.003468
    - -0.001466
  - - 0.05493
    - -0.0003108
    - -0.0003985
    - -0.0003406
  - - 0.01485
    - 0.0006482
    - 0.0003423
    - 0.0001071
  equation: HO2(8) + OCHO(64) <=> HO2(8) + HOCO(13)
  note: "Reaction index: Chemkin #684; RMG #3158\nPDep reaction: PDepNetwork #174\n\
    Flux pairs: OCHO(64), HOCO(13); HO2(8), HO2(8); \n"
  pressure-range:
  - 0.099 atm
  - 98.692 atm
  temperature-range:
  - 300.0
  - 2500.0
  type: Chebyshev
- data:
  - - 6.393
    - -0.08958
    - -0.04705
    - -0.01624
  - - 4.927
    - 0.1065
    - 0.0541
    - 0.01716
  - - 0.1962
    - -0.01331
    - -0.00469
    - 0.0001784
  - - 0.07437
    - -0.006344
    - -0.003731
    - -0.001525
  - - 0.03037
    - -8.515e-05
    - -0.0002999
    - -0.0003213
  - - 0.01475
    - 0.0007894
    - 0.0004241
    - 0.0001406
  equation: H(3) + CHO4(175) <=> HO2(8) + OCHO(64)
  note: "Reaction index: Chemkin #685; RMG #4525\nPDep reaction: PDepNetwork #220\n\
    Flux pairs: CHO4(175), OCHO(64); H(3), HO2(8); \n"
  pressure-range:
  - 0.099 atm
  - 98.692 atm
  temperature-range:
  - 300.0
  - 2500.0
  type: Chebyshev
- data:
  - - -7.576
    - -0.0904
    - -0.04939
    - -0.01861
  - - 9.437
    - 0.1131
    - 0.06044
    - 0.02167
  - - 0.7401
    - -0.01849
    - -0.008153
    - -0.001535
  - - 0.3218
    - -0.005281
    - -0.00333
    - -0.001549
  - - 0.1312
    - -0.0002362
    - -0.0003599
    - -0.0003394
  - - 0.0251
    - 0.0004167
    - 0.0002314
    - 7.836e-05
  equation: HO2(8) + OCHO(64) <=> O(6) + CH2O3(182)
  note: "Reaction index: Chemkin #686; RMG #3160\nPDep reaction: PDepNetwork #174\n\
    Flux pairs: OCHO(64), CH2O3(182); HO2(8), O(6); \n"
  pressure-range:
  - 0.099 atm
  - 98.692 atm
  temperature-range:
  - 300.0
  - 2500.0
  type: Chebyshev
- data:
  - - -10.25
    - -0.08581
    - -0.04717
    - -0.01801
  - - 9.483
    - 0.1078
    - 0.05796
    - 0.02108
  - - 0.646
    - -0.01909
    - -0.008666
    - -0.001857
  - - 0.2338
    - -0.004405
    - -0.00288
    - -0.001412
  - - 0.08229
    - 0.0001359
    - -0.000115
    - -0.0002156
  - - 0.00591
    - 0.0004188
    - 0.0002501
    - 0.000102
  equation: HO2(8) + OCHO(64) <=> O(209) + CH2O3(182)
  note: "Reaction index: Chemkin #687; RMG #3161\nPDep reaction: PDepNetwork #174\n\
    Flux pairs: OCHO(64), CH2O3(182); HO2(8), O(209); \n"
  pressure-range:
  - 0.099 atm
  - 98.692 atm
  temperature-range:
  - 300.0
  - 2500.0
  type: Chebyshev
- data:
  - - 1.589
    - -0.01329
    - -0.008064
    - -0.003726
  - - 2.297
    - 0.01613
    - 0.009761
    - 0.004488
  - - 0.6967
    - -0.002572
    - -0.001526
    - -0.0006728
  - - 0.2054
    - -0.0005129
    - -0.0003249
    - -0.0001628
  - - 0.05483
    - -0.0002171
    - -0.0001305
    - -5.932e-05
  - - -0.0004686
    - 9.67e-05
    - 5.828e-05
    - 2.659e-05
  equation: H(3) + [O]C1(O)OO1(178) <=> HO2(8) + OCHO(64)
  note: "Reaction index: Chemkin #688; RMG #6731\nPDep reaction: PDepNetwork #335\n\
    Flux pairs: [O]C1(O)OO1(178), OCHO(64); H(3), HO2(8); \n"
  pressure-range:
  - 0.099 atm
  - 98.692 atm
  temperature-range:
  - 300.0
  - 2500.0
  type: Chebyshev
- data:
  - - 9.075
    - -2.416e-06
    - -1.482e-06
    - -7.0e-07
  - - 0.6087
    - 1.568e-06
    - 9.617e-07
    - 4.542e-07
  - - 0.2954
    - 5.173e-10
    - 3.307e-10
    - 1.688e-10
  - - 0.1198
    - 1.878e-08
    - 1.152e-08
    - 5.439e-09
  - - 0.04528
    - 5.75e-09
    - 3.527e-09
    - 1.666e-09
  - - 0.0154
    - 2.189e-09
    - 1.343e-09
    - 6.343e-10
  equation: O(6) + CO3(179) <=> O(6) + CO3(198)
  note: "Reaction index: Chemkin #689; RMG #4079\nPDep reaction: PDepNetwork #231\n\
    Flux pairs: CO3(179), CO3(198); O(6), O(6); \n"
  pressure-range:
  - 0.099 atm
  - 98.692 atm
  temperature-range:
  - 300.0
  - 2500.0
  type: Chebyshev
- data:
  - - 4.108
    - -0.003652
    - -0.002229
    - -0.001043
  - - 0.3044
    - 0.003751
    - 0.002288
    - 0.001069
  - - 0.3087
    - 0.0001257
    - 7.76e-05
    - 3.714e-05
  - - 0.05383
    - -0.0003487
    - -0.0002125
    - -9.912e-05
  - - -0.02279
    - -7.288e-05
    - -4.461e-05
    - -2.098e-05
  - - -0.01758
    - -7.332e-06
    - -4.51e-06
    - -2.143e-06
  equation: O(209) + CO3(212) <=> O(6) + CO3(198)
  note: "Reaction index: Chemkin #690; RMG #4096\nPDep reaction: PDepNetwork #233\n\
    Flux pairs: CO3(212), CO3(198); O(209), O(6); \n"
  pressure-range:
  - 0.099 atm
  - 98.692 atm
  temperature-range:
  - 300.0
  - 2500.0
  type: Chebyshev
- data:
  - - 11.6
    - -0.0904
    - -0.04947
    - -0.01847
  - - 0.4587
    - 0.1046
    - 0.05546
    - 0.01917
  - - 0.1072
    - -0.01324
    - -0.005017
    - -8.956e-06
  - - 0.02585
    - -0.003473
    - -0.002656
    - -0.001559
  - - 0.01744
    - -0.005352
    - -0.002824
    - -0.001005
  - - -0.0008548
    - 0.003058
    - 0.001351
    - 0.0002417
  equation: O(6) + HOCH2O(35) <=> HO2(8) + CH2O(14)
  note: "Reaction index: Chemkin #691; RMG #7148\nPDep reaction: PDepNetwork #368\n\
    Flux pairs: HOCH2O(35), CH2O(14); O(6), HO2(8); \n"
  pressure-range:
  - 0.099 atm
  - 98.692 atm
  temperature-range:
  - 300.0
  - 2500.0
  type: Chebyshev
- data:
  - - -0.2709
    - -0.6337
    - -0.1065
    - 0.004811
  - - 8.179
    - 0.6682
    - 0.06409
    - -0.02121
  - - 0.2993
    - 0.04124
    - 0.0549
    - 0.009071
  - - 0.08253
    - -0.06318
    - -0.003669
    - 0.007776
  - - 0.03567
    - -0.0327
    - -0.01295
    - -0.0007445
  - - 0.02262
    - 0.0002115
    - -0.005691
    - -0.002391
  equation: HO2(8) + CH2O(14) <=> OH(5) + HOCHO(1)
  note: "Reaction index: Chemkin #692; RMG #3204\nPDep reaction: PDepNetwork #180\n\
    Flux pairs: CH2O(14), HOCHO(1); HO2(8), OH(5); \n"
  pressure-range:
  - 0.099 atm
  - 98.692 atm
  temperature-range:
  - 300.0
  - 2500.0
  type: Chebyshev
- equation: HCO(15) + O[C](O)O(215) <=> CH2O(14) + CH2O3(182)
  note: "Reaction index: Chemkin #693; RMG #3212\nTemplate reaction: Disproportionation\n\
    Flux pairs: O[C](O)O(215), CH2O3(182); HCO(15), CH2O(14); \nEstimated from node\
    \ Root_N-4R->H_4CNOS-u1_1R!H->O_2R!H->C_Ext-4CNOS-R_Sp-5R!H=4CCNNOOSS_N-5R!H->C\
    \ in family Disproportionation.\nMultiplied by reaction path degeneracy 3.0\n"
  rate-constant:
    A: 543000000000000.0
    Ea: 0.0
    b: 0.0
- data:
  - - 9.568
    - 0.9467
    - -0.0822
    - -0.0002822
  - - -0.1259
    - 0.6047
    - 0.06541
    - -0.007496
  - - -0.1568
    - 0.001344
    - 0.02607
    - 0.00657
  - - 0.03433
    - -0.0454
    - -0.006502
    - 0.001274
  - - 0.00919
    - -0.009869
    - -0.003382
    - -0.0005364
  - - -0.02782
    - 0.001963
    - -3.574e-05
    - 9.078e-05
  duplicate: true
  equation: CH2O(14) + HOCHO(1) <=> C2H4O3(263)
  note: "Reaction index: Chemkin #694; RMG #2889\nPDep reaction: PDepNetwork #164\n\
    Flux pairs: CH2O(14), C2H4O3(263); HOCHO(1), C2H4O3(263); \n"
  pressure-range:
  - 0.099 atm
  - 98.692 atm
  temperature-range:
  - 300.0
  - 2500.0
  type: Chebyshev
- data:
  - - 9.568
    - 0.9467
    - -0.0822
    - -0.000282
  - - -0.1259
    - 0.6047
    - 0.06541
    - -0.007496
  - - -0.1568
    - 0.001344
    - 0.02607
    - 0.00657
  - - 0.03433
    - -0.0454
    - -0.006502
    - 0.001274
  - - 0.009191
    - -0.009869
    - -0.003382
    - -0.0005364
  - - -0.02782
    - 0.001963
    - -3.578e-05
    - 9.079e-05
  duplicate: true
  equation: CH2O(14) + HOCHO(1) <=> C2H4O3(263)
  note: "Reaction index: Chemkin #695; RMG #2935\nPDep reaction: PDepNetwork #160\n\
    Flux pairs: CH2O(14), C2H4O3(263); HOCHO(1), C2H4O3(263); \n"
  pressure-range:
  - 0.099 atm
  - 98.692 atm
  temperature-range:
  - 300.0
  - 2500.0
  type: Chebyshev
- data:
  - - -28.83
    - 1.5
    - -0.000214
    - -0.000101
  - - 31.25
    - 0.0002347
    - 0.0001438
    - 6.787e-05
  - - -0.09738
    - -0.0001281
    - -7.849e-05
    - -3.703e-05
  - - -0.03139
    - -9.395e-06
    - -5.771e-06
    - -2.735e-06
  - - -0.06501
    - 1.842e-05
    - 1.13e-05
    - 5.334e-06
  - - -0.0782
    - 2.936e-05
    - 1.8e-05
    - 8.498e-06
  equation: C2H4O3(263) <=> HCO(15) + HOCH2O(35)
  note: "Reaction index: Chemkin #696; RMG #3231\nPDep reaction: PDepNetwork #183\n\
    Flux pairs: C2H4O3(263), HCO(15); C2H4O3(263), HOCH2O(35); \n"
  pressure-range:
  - 0.099 atm
  - 98.692 atm
  temperature-range:
  - 300.0
  - 2500.0
  type: Chebyshev
- data:
  - - -25.04
    - -0.0002855
    - -0.0001751
    - -8.265e-05
  - - 29.2
    - 8.531e-05
    - 5.23e-05
    - 2.468e-05
  - - 0.05826
    - 7.234e-05
    - 4.435e-05
    - 2.093e-05
  - - 0.04199
    - 1.158e-05
    - 7.106e-06
    - 3.357e-06
  - - 0.02557
    - -4.515e-06
    - -2.766e-06
    - -1.304e-06
  - - 0.01138
    - 6.404e-07
    - 3.93e-07
    - 1.859e-07
  equation: O(6) + HOCHO(1) <=> H(3) + [O]C1OO1(210)
  note: "Reaction index: Chemkin #697; RMG #1754\nPDep reaction: PDepNetwork #73\n\
    Flux pairs: HOCHO(1), [O]C1OO1(210); O(6), H(3); \n"
  pressure-range:
  - 0.099 atm
  - 98.692 atm
  temperature-range:
  - 300.0
  - 2500.0
  type: Chebyshev
- data:
  - - -34.1
    - 1.5
    - -0.0001767
    - -8.344e-05
  - - 33.71
    - 7.363e-05
    - 4.514e-05
    - 2.13e-05
  - - 0.09956
    - 6.91e-05
    - 4.236e-05
    - 1.999e-05
  - - 0.09859
    - 1.104e-05
    - 6.774e-06
    - 3.2e-06
  - - 0.0421
    - -4.313e-06
    - -2.643e-06
    - -1.246e-06
  - - 0.003428
    - 9.812e-07
    - 6.019e-07
    - 2.845e-07
  equation: OC1OO1(206) <=> H(3) + [O]C1OO1(210)
  note: "Reaction index: Chemkin #698; RMG #1760\nPDep reaction: PDepNetwork #81\n\
    Flux pairs: OC1OO1(206), H(3); OC1OO1(206), [O]C1OO1(210); \n"
  pressure-range:
  - 0.099 atm
  - 98.692 atm
  temperature-range:
  - 300.0
  - 2500.0
  type: Chebyshev
- equation: '[O]C1OO1(210) + O[CH]O(148) <=> HOCHO(1) + OC1OO1(206)'
  note: "Reaction index: Chemkin #699; RMG #1763\nTemplate reaction: Disproportionation\n\
    Flux pairs: [O]C1OO1(210), OC1OO1(206); O[CH]O(148), HOCHO(1); \nEstimated from\
    \ node Root_N-4R->H_4CNOS-u1_1R!H->O_2R!H->C_Ext-4CNOS-R_N-Sp-5R!H=4CCNNOOSS_Ext-5R!H-R\
    \ in family Disproportionation.\nMultiplied by reaction path degeneracy 2.0\n"
  rate-constant:
    A: 36200000000000.0
    Ea: 0.0
    b: 0.0
- equation: '[O]C1OO1(210) + HOCH2O(35) <=> HOCHO(1) + OC1OO1(206)'
  note: "Reaction index: Chemkin #700; RMG #1765\nTemplate reaction: Disproportionation\n\
    Flux pairs: [O]C1OO1(210), OC1OO1(206); HOCH2O(35), HOCHO(1); \nEstimated from\
    \ node Root_Ext-1R!H-R in family Disproportionation.\nMultiplied by reaction path\
    \ degeneracy 2.0\n"
  rate-constant:
    A: 18890160000.0
    Ea: 0.0
    b: 0.509
- equation: HO2(8) + [O]C1OO1(210) <=> O2(2) + OC1OO1(206)
  note: "Reaction index: Chemkin #701; RMG #1767\nTemplate reaction: H_Abstraction\n\
    Flux pairs: HO2(8), O2(2); [O]C1OO1(210), OC1OO1(206); \nFrom training reaction\
    \ 200 used for Orad_O_H;O_rad/NonDeC\nExact match found for rate rule [Orad_O_H;O_rad/NonDeC]\n\
    Euclidian distance = 0\nfamily: H_Abstraction\n"
  rate-constant:
    A: 140000000000.0
    Ea: 0.0
    b: 0.0
- data:
  - - -11.02
    - 1.336
    - -0.08486
    - -0.02791
  - - 12.37
    - 0.1466
    - 0.06965
    - 0.01776
  - - -0.3583
    - -0.008633
    - 0.000132
    - 0.00359
  - - -0.2893
    - -0.003531
    - -0.002174
    - -0.0007839
  - - -0.1613
    - 1.099e-06
    - -0.0002527
    - -0.0003139
  - - -0.07884
    - -0.001192
    - -0.0006181
    - -0.0002175
  equation: '[O]C1OO1(210) <=> OH(5) + CO2(12)'
  note: "Reaction index: Chemkin #702; RMG #3373\nPDep reaction: PDepNetwork #184\n\
    Flux pairs: [O]C1OO1(210), OH(5); [O]C1OO1(210), CO2(12); \n"
  pressure-range:
  - 0.099 atm
  - 98.692 atm
  temperature-range:
  - 300.0
  - 2500.0
  type: Chebyshev
- data:
  - - -15.01
    - 2.836
    - -0.085
    - -0.02797
  - - 12.34
    - 0.1463
    - 0.06947
    - 0.01768
  - - -0.4149
    - -0.008775
    - 4.828e-05
    - 0.003553
  - - -0.3712
    - -0.003594
    - -0.00221
    - -0.0007986
  - - -0.1949
    - -2.974e-05
    - -0.0002696
    - -0.0003202
  - - -0.06344
    - -0.001211
    - -0.0006283
    - -0.0002208
  equation: '[O]C1OO1(210) <=> CHO3(176)'
  note: "Reaction index: Chemkin #703; RMG #3371\nPDep reaction: PDepNetwork #184\n\
    Flux pairs: [O]C1OO1(210), CHO3(176); \n"
  pressure-range:
  - 0.099 atm
  - 98.692 atm
  temperature-range:
  - 300.0
  - 2500.0
  type: Chebyshev
- data:
  - - -11.93
    - 2.836
    - -0.08499
    - -0.02794
  - - 12.09
    - 0.1462
    - 0.06937
    - 0.01764
  - - -0.1475
    - -0.008926
    - -4.284e-05
    - 0.003511
  - - -0.1179
    - -0.003691
    - -0.002268
    - -0.0008252
  - - -0.05955
    - -6.026e-05
    - -0.0002868
    - -0.0003271
  - - -0.01765
    - -0.001191
    - -0.0006144
    - -0.0002131
  equation: '[O]C1OO1(210) <=> O[C]1OO1(205)'
  note: "Reaction index: Chemkin #704; RMG #3340\nPDep reaction: PDepNetwork #184\n\
    Flux pairs: [O]C1OO1(210), O[C]1OO1(205); \n"
  pressure-range:
  - 0.099 atm
  - 98.692 atm
  temperature-range:
  - 300.0
  - 2500.0
  type: Chebyshev
- data:
  - - -13.2
    - 1.345
    - -0.08015
    - -0.02625
  - - 12.45
    - 0.1539
    - 0.07421
    - 0.0199
  - - -0.127
    - -0.007359
    - 0.001005
    - 0.004092
  - - -0.1814
    - -0.0039
    - -0.002396
    - -0.0008761
  - - -0.1191
    - -0.0003003
    - -0.0004587
    - -0.000429
  - - -0.06232
    - -0.001161
    - -0.0006292
    - -0.0002478
  equation: '[O]C1OO1(210) <=> O(6) + HOCO(13)'
  note: "Reaction index: Chemkin #705; RMG #3372\nPDep reaction: PDepNetwork #184\n\
    Flux pairs: [O]C1OO1(210), O(6); [O]C1OO1(210), HOCO(13); \n"
  pressure-range:
  - 0.099 atm
  - 98.692 atm
  temperature-range:
  - 300.0
  - 2500.0
  type: Chebyshev
- data:
  - - 10.21
    - 1.499
    - -0.0008121
    - -0.0003801
  - - -0.3136
    - 0.001433
    - 0.0008757
    - 0.0004104
  - - -0.05755
    - 8.189e-05
    - 4.919e-05
    - 2.23e-05
  - - -0.01924
    - -0.0001199
    - -7.332e-05
    - -3.442e-05
  - - -0.009354
    - -7.604e-05
    - -4.617e-05
    - -2.138e-05
  - - -0.002794
    - -1.3e-05
    - -7.81e-06
    - -3.541e-06
  equation: '[O]C1OO1(210) <=> H(3) + [O][C]1OO1(213)'
  note: "Reaction index: Chemkin #706; RMG #3338\nPDep reaction: PDepNetwork #184\n\
    Flux pairs: [O]C1OO1(210), H(3); [O]C1OO1(210), [O][C]1OO1(213); \n"
  pressure-range:
  - 0.099 atm
  - 98.692 atm
  temperature-range:
  - 300.0
  - 2500.0
  type: Chebyshev
- equation: OH(5) + [O]C1OO1(210) <=> H2O(7) + CO3(212)
  note: "Reaction index: Chemkin #707; RMG #1946\nTemplate reaction: Disproportionation\n\
    Flux pairs: [O]C1OO1(210), CO3(212); OH(5), H2O(7); \nEstimated from node Root_Ext-1R!H-R\
    \ in family Disproportionation.\n"
  rate-constant:
    A: 9445080000.0
    Ea: 0.0
    b: 0.509
- equation: '[O][C]1OO1(213) + O[C]1OO1(205) <=> CO3(212) + [O]C1OO1(210)'
  note: "Reaction index: Chemkin #708; RMG #1968\nTemplate reaction: Disproportionation\n\
    Flux pairs: O[C]1OO1(205), CO3(212); [O][C]1OO1(213), [O]C1OO1(210); \nEstimated\
    \ from node Root_N-4R->H_4CNOS-u1_1R!H->O_2R!H->C_Ext-4CNOS-R_N-Sp-5R!H=4CCNNOOSS_Ext-5R!H-R\
    \ in family Disproportionation.\nEa raised from 548.3 to 550.9 kJ/mol to match\
    \ endothermicity of reaction.\n"
  rate-constant:
    A: 18100000000000.0
    Ea: 131.68
    b: 0.0
- data:
  - - 6.133
    - 0.8845
    - -0.09382
    - -0.002679
  - - 0.2321
    - 0.6156
    - 0.06094
    - -0.0099
  - - -0.3282
    - 0.05444
    - 0.03795
    - 0.009371
  - - -0.2004
    - -0.03886
    - -0.0009979
    - 0.00343
  - - -0.08405
    - -0.02499
    - -0.005919
    - -0.001081
  - - -0.03233
    - -0.006191
    - -0.002976
    - -0.000986
  equation: '[O]C1OO1(210) <=> O2(2) + HCO(15)'
  note: "Reaction index: Chemkin #709; RMG #3378\nPDep reaction: PDepNetwork #184\n\
    Flux pairs: [O]C1OO1(210), O2(2); [O]C1OO1(210), HCO(15); \n"
  pressure-range:
  - 0.099 atm
  - 98.692 atm
  temperature-range:
  - 300.0
  - 2500.0
  type: Chebyshev
- equation: O(6) + [O]C1OO1(210) <=> OH(5) + CO3(212)
  note: "Reaction index: Chemkin #710; RMG #2229\nTemplate reaction: Disproportionation\n\
    Flux pairs: [O]C1OO1(210), CO3(212); O(6), OH(5); \nEstimated from node Root_Ext-1R!H-R\
    \ in family Disproportionation.\n"
  rate-constant:
    A: 9445080000.0
    Ea: 0.0
    b: 0.509
- equation: '[O][C]1OO1(213) + [O]C1OO1(210) <=> CO3(212) + O[C]1OO1(205)'
  note: "Reaction index: Chemkin #711; RMG #2305\nTemplate reaction: Disproportionation\n\
    Flux pairs: [O]C1OO1(210), O[C]1OO1(205); [O][C]1OO1(213), CO3(212); \nEstimated\
    \ from node Root_Ext-1R!H-R in family Disproportionation.\n"
  rate-constant:
    A: 9445080000.0
    Ea: 0.0
    b: 0.509
- equation: O2(2) + [O]C1OO1(210) <=> HO2(8) + CO3(212)
  note: "Reaction index: Chemkin #712; RMG #2373\nTemplate reaction: Disproportionation\n\
    Flux pairs: [O]C1OO1(210), CO3(212); O2(2), HO2(8); \nEstimated from node Root_Ext-1R!H-R\
    \ in family Disproportionation.\nMultiplied by reaction path degeneracy 2.0\n"
  rate-constant:
    A: 18890160000.0
    Ea: 0.0
    b: 0.509
- data:
  - - -13.36
    - 1.341
    - -0.08235
    - -0.02703
  - - 12.94
    - 0.1506
    - 0.07212
    - 0.01891
  - - -0.1345
    - -0.007757
    - 0.0006981
    - 0.003888
  - - -0.2083
    - -0.003574
    - -0.002208
    - -0.0008021
  - - -0.1359
    - -9.253e-05
    - -0.0003251
    - -0.0003607
  - - -0.07093
    - -0.001162
    - -0.0006179
    - -0.0002322
  equation: '[O]C1OO1(210) <=> OH(5) + CO2(158)'
  note: "Reaction index: Chemkin #713; RMG #3374\nPDep reaction: PDepNetwork #184\n\
    Flux pairs: [O]C1OO1(210), OH(5); [O]C1OO1(210), CO2(158); \n"
  pressure-range:
  - 0.099 atm
  - 98.692 atm
  temperature-range:
  - 300.0
  - 2500.0
  type: Chebyshev
- equation: H(3) + [O]C1OO1(210) <=> H2(4) + CO3(212)
  note: "Reaction index: Chemkin #714; RMG #2470\nTemplate reaction: Disproportionation\n\
    Flux pairs: [O]C1OO1(210), CO3(212); H(3), H2(4); \nEstimated from node Root_Ext-1R!H-R_N-4R->O\
    \ in family Disproportionation.\n"
  rate-constant:
    A: 13564200000.0
    Ea: 0.0
    b: 0.47
- equation: '[O][C]1OO1(213) + HOCO(13) <=> CO2(12) + [O]C1OO1(210)'
  note: "Reaction index: Chemkin #715; RMG #2576\nTemplate reaction: Disproportionation\n\
    Flux pairs: HOCO(13), CO2(12); [O][C]1OO1(213), [O]C1OO1(210); \nEstimated from\
    \ node Root_N-4R->H_4CNOS-u1_1R!H->O_2R!H->C_Ext-4CNOS-R_N-Sp-5R!H=4CCNNOOSS_Ext-5R!H-R\
    \ in family Disproportionation.\n"
  rate-constant:
    A: 18100000000000.0
    Ea: 19.752
    b: 0.0
- equation: HO2(8) + [O]C1OO1(210) <=> H2O2(9) + CO3(212)
  note: "Reaction index: Chemkin #716; RMG #2641\nTemplate reaction: Disproportionation\n\
    Flux pairs: [O]C1OO1(210), CO3(212); HO2(8), H2O2(9); \nEstimated from node Root_Ext-1R!H-R\
    \ in family Disproportionation.\n"
  rate-constant:
    A: 9445080000.0
    Ea: 0.0
    b: 0.509
- data:
  - - 4.423
    - 1.45
    - -0.02875
    - -0.01192
  - - 0.1885
    - 0.06216
    - 0.0352
    - 0.0141
  - - -0.09389
    - -0.01183
    - -0.006001
    - -0.001776
  - - -0.1231
    - -0.001565
    - -0.001194
    - -0.0007429
  - - -0.07924
    - 3.266e-05
    - 6.217e-06
    - -1.699e-05
  - - -0.03197
    - -4.839e-05
    - -2.225e-05
    - -3.622e-06
  equation: O(6) + OCHO(64) <=> [O]C1OO1(210)
  note: "Reaction index: Chemkin #717; RMG #2672\nPDep reaction: PDepNetwork #141\n\
    Flux pairs: O(6), [O]C1OO1(210); OCHO(64), [O]C1OO1(210); \n"
  pressure-range:
  - 0.099 atm
  - 98.692 atm
  temperature-range:
  - 300.0
  - 2500.0
  type: Chebyshev
- data:
  - - -11.7
    - 1.493
    - -0.004154
    - -0.00193
  - - 14.01
    - 0.007502
    - 0.004553
    - 0.002106
  - - -0.05909
    - -0.0006575
    - -0.0003884
    - -0.0001698
  - - -0.15
    - -0.0003336
    - -0.0002047
    - -9.67e-05
  - - -0.09567
    - -5.65e-05
    - -3.538e-05
    - -1.738e-05
  - - -0.0353
    - -3.543e-05
    - -2.17e-05
    - -1.023e-05
  equation: '[O]C1OO1(210) <=> HO2(8) + CO(11)'
  note: "Reaction index: Chemkin #718; RMG #3376\nPDep reaction: PDepNetwork #184\n\
    Flux pairs: [O]C1OO1(210), HO2(8); [O]C1OO1(210), CO(11); \n"
  pressure-range:
  - 0.099 atm
  - 98.692 atm
  temperature-range:
  - 300.0
  - 2500.0
  type: Chebyshev
- data:
  - - 0.009658
    - 1.5
    - -1.155e-06
    - -5.424e-07
  - - 3.98
    - 6.078e-07
    - 3.719e-07
    - 1.752e-07
  - - -0.05224
    - 3.849e-07
    - 2.394e-07
    - 1.159e-07
  - - -0.08558
    - 1.384e-07
    - 8.653e-08
    - 4.245e-08
  - - -0.04762
    - -6.368e-08
    - -3.776e-08
    - -1.666e-08
  - - -0.02063
    - -1.172e-07
    - -7.089e-08
    - -3.261e-08
  equation: H(3) + CO3(212) <=> [O]C1OO1(210)
  note: "Reaction index: Chemkin #719; RMG #2699\nPDep reaction: PDepNetwork #152\n\
    Flux pairs: H(3), [O]C1OO1(210); CO3(212), [O]C1OO1(210); \n"
  pressure-range:
  - 0.099 atm
  - 98.692 atm
  temperature-range:
  - 300.0
  - 2500.0
  type: Chebyshev
- data:
  - - 6.594
    - 1.622
    - -0.02594
    - 0.01334
  - - -1.385
    - 0.3102
    - 0.03528
    - -0.002132
  - - -1.11
    - 0.4079
    - 0.05191
    - -0.01777
  - - -0.3487
    - 0.02152
    - 0.008036
    - 0.004234
  - - 0.1578
    - -0.2527
    - -0.01575
    - 0.02048
  - - -0.08072
    - 0.01391
    - 0.00479
    - 0.0009263
  equation: '[O]C1OO1(210) <=> CHO3(169)'
  note: "Reaction index: Chemkin #720; RMG #3339\nPDep reaction: PDepNetwork #184\n\
    Flux pairs: [O]C1OO1(210), CHO3(169); \n"
  pressure-range:
  - 0.099 atm
  - 98.692 atm
  temperature-range:
  - 300.0
  - 2500.0
  type: Chebyshev
- data:
  - - -25.7
    - -0.0004168
    - -0.0002551
    - -0.00012
  - - 30.55
    - 0.0001677
    - 0.0001023
    - 4.782e-05
  - - -0.1033
    - 9.85e-05
    - 6.037e-05
    - 2.848e-05
  - - -0.01076
    - 8.008e-06
    - 4.954e-06
    - 2.379e-06
  - - 0.007309
    - -7.022e-06
    - -4.289e-06
    - -2.01e-06
  - - 0.004116
    - 9.968e-07
    - 6.106e-07
    - 2.877e-07
  equation: H(3) + CHO3(176) <=> H(3) + [O]C1OO1(210)
  note: "Reaction index: Chemkin #721; RMG #2738\nPDep reaction: PDepNetwork #135\n\
    Flux pairs: CHO3(176), [O]C1OO1(210); H(3), H(3); \n"
  pressure-range:
  - 0.099 atm
  - 98.692 atm
  temperature-range:
  - 300.0
  - 2500.0
  type: Chebyshev
- equation: CO3(198) + [O]C1OO1(210) <=> CO3(212) + CHO3(176)
  note: "Reaction index: Chemkin #722; RMG #2780\nTemplate reaction: Disproportionation\n\
    Flux pairs: [O]C1OO1(210), CHO3(176); CO3(198), CO3(212); \nEstimated from node\
    \ Root_Ext-1R!H-R in family Disproportionation.\nMultiplied by reaction path degeneracy\
    \ 3.0\n"
  rate-constant:
    A: 28335240000.0
    Ea: 0.0
    b: 0.509
- equation: CHO3(176) + [O]C1OO1(210) <=> CO3(212) + CH2O3(182)
  note: "Reaction index: Chemkin #723; RMG #2792\nTemplate reaction: Disproportionation\n\
    Flux pairs: [O]C1OO1(210), CH2O3(182); CHO3(176), CO3(212); \nEstimated from node\
    \ Root_Ext-1R!H-R in family Disproportionation.\nMultiplied by reaction path degeneracy\
    \ 2.0\n"
  rate-constant:
    A: 18890160000.0
    Ea: 0.0
    b: 0.509
- data:
  - - -29.14
    - -0.002906
    - -0.001778
    - -0.0008358
  - - 30.81
    - 0.002645
    - 0.001617
    - 0.0007582
  - - -0.01749
    - -8.821e-05
    - -5.242e-05
    - -2.32e-05
  - - 0.02888
    - 8.177e-06
    - 4.906e-06
    - 2.217e-06
  - - 0.01203
    - 4.609e-05
    - 2.815e-05
    - 1.319e-05
  - - 0.002514
    - -1.402e-05
    - -8.557e-06
    - -4.001e-06
  equation: OH(5) + HOCO(13) <=> H(3) + [O]C1OO1(210)
  note: "Reaction index: Chemkin #724; RMG #2818\nPDep reaction: PDepNetwork #85\n\
    Flux pairs: HOCO(13), [O]C1OO1(210); OH(5), H(3); \n"
  pressure-range:
  - 0.099 atm
  - 98.692 atm
  temperature-range:
  - 300.0
  - 2500.0
  type: Chebyshev
- data:
  - - -73.7
    - 1.497
    - -0.001792
    - -0.0008424
  - - 65.15
    - 0.002636
    - 0.001611
    - 0.0007555
  - - -0.3961
    - -8.69e-05
    - -5.162e-05
    - -2.282e-05
  - - -0.1355
    - 1.181e-05
    - 7.129e-06
    - 3.264e-06
  - - -0.0599
    - 4.87e-05
    - 2.975e-05
    - 1.394e-05
  - - -0.0259
    - -1.303e-05
    - -7.944e-06
    - -3.711e-06
  equation: CH2O3(182) <=> H(3) + [O]C1OO1(210)
  note: "Reaction index: Chemkin #725; RMG #2827\nPDep reaction: PDepNetwork #89\n\
    Flux pairs: CH2O3(182), H(3); CH2O3(182), [O]C1OO1(210); \n"
  pressure-range:
  - 0.099 atm
  - 98.692 atm
  temperature-range:
  - 300.0
  - 2500.0
  type: Chebyshev
- data:
  - - -24.59
    - -0.0002888
    - -0.0001771
    - -8.36e-05
  - - 26.97
    - 8.122e-05
    - 4.979e-05
    - 2.35e-05
  - - 0.1973
    - 7.054e-05
    - 4.325e-05
    - 2.041e-05
  - - 0.08061
    - 1.115e-05
    - 6.841e-06
    - 3.231e-06
  - - 0.03467
    - -4.486e-06
    - -2.748e-06
    - -1.296e-06
  - - 0.01308
    - 7.908e-07
    - 4.852e-07
    - 2.294e-07
  equation: OH(5) + OCHO(64) <=> H(3) + [O]C1OO1(210)
  note: "Reaction index: Chemkin #726; RMG #2839\nPDep reaction: PDepNetwork #126\n\
    Flux pairs: OCHO(64), [O]C1OO1(210); OH(5), H(3); \n"
  pressure-range:
  - 0.099 atm
  - 98.692 atm
  temperature-range:
  - 300.0
  - 2500.0
  type: Chebyshev
- data:
  - - -28.98
    - 1.5
    - -0.000179
    - -8.451e-05
  - - 29.36
    - 7.744e-05
    - 4.748e-05
    - 2.241e-05
  - - 0.003645
    - 6.944e-05
    - 4.257e-05
    - 2.009e-05
  - - -0.01572
    - 1.111e-05
    - 6.814e-06
    - 3.219e-06
  - - -0.008747
    - -4.328e-06
    - -2.652e-06
    - -1.25e-06
  - - -0.005453
    - 9.499e-07
    - 5.828e-07
    - 2.754e-07
  equation: '[O]C([O])O(197) <=> H(3) + [O]C1OO1(210)'
  note: "Reaction index: Chemkin #727; RMG #2852\nPDep reaction: PDepNetwork #156\n\
    Flux pairs: [O]C([O])O(197), H(3); [O]C([O])O(197), [O]C1OO1(210); \n"
  pressure-range:
  - 0.099 atm
  - 98.692 atm
  temperature-range:
  - 300.0
  - 2500.0
  type: Chebyshev
- data:
  - - -30.41
    - 1.366
    - -0.07184
    - -0.02549
  - - 25.2
    - 0.1364
    - 0.06902
    - 0.02126
  - - 0.3994
    - -0.01235
    - -0.003087
    - 0.001714
  - - 0.06554
    - -0.003969
    - -0.002644
    - -0.001232
  - - -0.000338
    - -6.975e-05
    - -0.0002498
    - -0.0002964
  - - 0.01303
    - -0.0009415
    - -0.0005032
    - -0.0001873
  equation: HO2(8) + CO(11) <=> O[C]1OO1(205)
  note: "Reaction index: Chemkin #728; RMG #3243\nPDep reaction: PDepNetwork #50\n\
    Flux pairs: HO2(8), O[C]1OO1(205); CO(11), O[C]1OO1(205); \n"
  pressure-range:
  - 0.099 atm
  - 98.692 atm
  temperature-range:
  - 300.0
  - 2500.0
  type: Chebyshev
- data:
  - - -33.48
    - 1.365
    - -0.0719
    - -0.02553
  - - 25.46
    - 0.1362
    - 0.06897
    - 0.02124
  - - 0.1302
    - -0.01237
    - -0.003095
    - 0.001714
  - - -0.19
    - -0.003933
    - -0.002621
    - -0.001221
  - - -0.1371
    - -5.216e-05
    - -0.0002393
    - -0.0002916
  - - -0.03344
    - -0.0009612
    - -0.0005155
    - -0.0001934
  equation: HO2(8) + CO(11) <=> CHO3(176)
  note: "Reaction index: Chemkin #729; RMG #3244\nPDep reaction: PDepNetwork #50\n\
    Flux pairs: HO2(8), CHO3(176); CO(11), CHO3(176); \n"
  pressure-range:
  - 0.099 atm
  - 98.692 atm
  temperature-range:
  - 300.0
  - 2500.0
  type: Chebyshev
- data:
  - - 5.719
    - -0.0003767
    - -0.0002309
    - -0.000109
  - - 1.022
    - 0.0003477
    - 0.0002132
    - 0.0001006
  - - 0.1597
    - 1.026e-05
    - 6.311e-06
    - 2.998e-06
  - - -0.02373
    - -1.713e-05
    - -1.05e-05
    - -4.956e-06
  - - -0.04355
    - -7.528e-06
    - -4.617e-06
    - -2.182e-06
  - - -0.01515
    - -4.815e-06
    - -2.953e-06
    - -1.395e-06
  equation: O(209) + OCHO(64) <=> HO2(8) + CO(11)
  note: "Reaction index: Chemkin #730; RMG #4821\nPDep reaction: PDepNetwork #255\n\
    Flux pairs: OCHO(64), CO(11); O(209), HO2(8); \n"
  pressure-range:
  - 0.099 atm
  - 98.692 atm
  temperature-range:
  - 300.0
  - 2500.0
  type: Chebyshev
- data:
  - - 5.472
    - -5.749e-05
    - -3.526e-05
    - -1.665e-05
  - - 1.347
    - 4.61e-05
    - 2.827e-05
    - 1.335e-05
  - - 0.2155
    - 2.261e-06
    - 1.387e-06
    - 6.554e-07
  - - -0.008351
    - -2.188e-06
    - -1.342e-06
    - -6.335e-07
  - - -0.03713
    - -1.211e-06
    - -7.427e-07
    - -3.508e-07
  - - -0.01124
    - -9.892e-07
    - -6.067e-07
    - -2.865e-07
  equation: O(6) + [CH]1OO1(190) <=> HO2(8) + CO(11)
  note: "Reaction index: Chemkin #731; RMG #6955\nPDep reaction: PDepNetwork #348\n\
    Flux pairs: [CH]1OO1(190), CO(11); O(6), HO2(8); \n"
  pressure-range:
  - 0.099 atm
  - 98.692 atm
  temperature-range:
  - 300.0
  - 2500.0
  type: Chebyshev
- data:
  - - -7.923
    - -0.006339
    - -0.003856
    - -0.001793
  - - 12.27
    - 0.007288
    - 0.004425
    - 0.002049
  - - 0.05674
    - -0.000774
    - -0.0004601
    - -0.0002039
  - - -0.05754
    - -0.0003464
    - -0.0002128
    - -0.0001008
  - - -0.04961
    - -4.216e-05
    - -2.661e-05
    - -1.327e-05
  - - -0.01615
    - -2.011e-05
    - -1.232e-05
    - -5.813e-06
  equation: H(3) + CO3(212) <=> HO2(8) + CO(11)
  note: "Reaction index: Chemkin #732; RMG #3319\nPDep reaction: PDepNetwork #152\n\
    Flux pairs: CO3(212), CO(11); H(3), HO2(8); \n"
  pressure-range:
  - 0.099 atm
  - 98.692 atm
  temperature-range:
  - 300.0
  - 2500.0
  type: Chebyshev
- data:
  - - -14.78
    - -0.1271
    - -0.06796
    - -0.02415
  - - 12.84
    - 0.1371
    - 0.07
    - 0.02206
  - - 0.2553
    - -0.01355
    - -0.003761
    - 0.001483
  - - -0.07145
    - -0.004397
    - -0.002941
    - -0.001399
  - - -0.08507
    - -5.4e-05
    - -0.0002514
    - -0.0003103
  - - -0.03979
    - -0.0007878
    - -0.0004197
    - -0.0001574
  equation: O(6) + HOCO(13) <=> HO2(8) + CO(11)
  note: "Reaction index: Chemkin #733; RMG #3281\nPDep reaction: PDepNetwork #87\n\
    Flux pairs: HOCO(13), CO(11); O(6), HO2(8); \n"
  pressure-range:
  - 0.099 atm
  - 98.692 atm
  temperature-range:
  - 300.0
  - 2500.0
  type: Chebyshev
- data:
  - - -15.15
    - -0.1306
    - -0.0698
    - -0.0248
  - - 12.37
    - 0.1366
    - 0.06948
    - 0.02166
  - - 0.3273
    - -0.01298
    - -0.003443
    - 0.001591
  - - -0.05165
    - -0.004162
    - -0.002781
    - -0.001312
  - - -0.08156
    - -5.252e-05
    - -0.0002451
    - -0.0003011
  - - -0.03992
    - -0.0008751
    - -0.0004685
    - -0.0001762
  equation: OH(5) + CO2(158) <=> HO2(8) + CO(11)
  note: "Reaction index: Chemkin #734; RMG #3300\nPDep reaction: PDepNetwork #128\n\
    Flux pairs: CO2(158), CO(11); OH(5), HO2(8); \n"
  pressure-range:
  - 0.099 atm
  - 98.692 atm
  temperature-range:
  - 300.0
  - 2500.0
  type: Chebyshev
- data:
  - - -6.074
    - -0.1179
    - -0.06329
    - -0.02268
  - - 5.788
    - 0.1328
    - 0.06843
    - 0.02208
  - - 0.4307
    - -0.01637
    - -0.005506
    - 0.0007089
  - - -0.04671
    - -0.00462
    - -0.003178
    - -0.001597
  - - -0.08088
    - 0.0001933
    - -0.000104
    - -0.0002518
  - - -0.03939
    - -0.0005924
    - -0.0003007
    - -0.0001012
  equation: H(3) + CO3(198) <=> HO2(8) + CO(11)
  note: "Reaction index: Chemkin #735; RMG #3803\nPDep reaction: PDepNetwork #210\n\
    Flux pairs: CO3(198), CO(11); H(3), HO2(8); \n"
  pressure-range:
  - 0.099 atm
  - 98.692 atm
  temperature-range:
  - 300.0
  - 2500.0
  type: Chebyshev
- data:
  - - -24.52
    - 1.319
    - -0.09495
    - -0.03223
  - - 22.04
    - 0.1549
    - 0.07452
    - 0.01997
  - - -0.6342
    - -0.01216
    - -0.001932
    - 0.002694
  - - -0.3315
    - -0.005213
    - -0.00315
    - -0.0012
  - - -0.1528
    - -0.0006681
    - -0.0006245
    - -0.0004563
  - - -0.05308
    - -0.001606
    - -0.0008381
    - -0.0002929
  equation: CHO3(169) <=> OH(5) + CO2(12)
  note: "Reaction index: Chemkin #736; RMG #3331\nPDep reaction: PDepNetwork #154\n\
    Flux pairs: CHO3(169), OH(5); CHO3(169), CO2(12); \n"
  pressure-range:
  - 0.099 atm
  - 98.692 atm
  temperature-range:
  - 300.0
  - 2500.0
  type: Chebyshev
- data:
  - - 5.301
    - -0.04461
    - -0.02609
    - -0.01119
  - - 0.459
    - 0.0455
    - 0.02612
    - 0.01077
  - - -0.189
    - -0.005005
    - -0.00247
    - -0.0006533
  - - -0.1999
    - -0.0007826
    - -0.0005443
    - -0.0003051
  - - -0.1163
    - -6.587e-05
    - -5.525e-05
    - -4.067e-05
  - - -0.05588
    - -0.0004681
    - -0.0002759
    - -0.0001205
  equation: O(209) + OCHO(64) <=> OH(5) + CO2(12)
  note: "Reaction index: Chemkin #737; RMG #4818\nPDep reaction: PDepNetwork #255\n\
    Flux pairs: OCHO(64), CO2(12); O(209), OH(5); \n"
  pressure-range:
  - 0.099 atm
  - 98.692 atm
  temperature-range:
  - 300.0
  - 2500.0
  type: Chebyshev
- data:
  - - 5.004
    - -0.01337
    - -0.008089
    - -0.003717
  - - 0.7842
    - 0.01342
    - 0.008072
    - 0.003666
  - - -0.1377
    - -0.001793
    - -0.001043
    - -0.0004407
  - - -0.1854
    - -0.0001468
    - -9.817e-05
    - -5.359e-05
  - - -0.1082
    - -2.102e-05
    - -1.36e-05
    - -7.123e-06
  - - -0.05052
    - -0.0001649
    - -0.0001001
    - -4.63e-05
  equation: O(6) + [CH]1OO1(190) <=> OH(5) + CO2(12)
  note: "Reaction index: Chemkin #738; RMG #6952\nPDep reaction: PDepNetwork #348\n\
    Flux pairs: [CH]1OO1(190), CO2(12); O(6), OH(5); \n"
  pressure-range:
  - 0.099 atm
  - 98.692 atm
  temperature-range:
  - 300.0
  - 2500.0
  type: Chebyshev
- data:
  - - -2.218
    - -0.1706
    - -0.08913
    - -0.03014
  - - 5.845
    - 0.163
    - 0.07956
    - 0.02229
  - - -0.2269
    - -0.009941
    - -0.0005665
    - 0.003355
  - - -0.212
    - -0.004564
    - -0.002809
    - -0.00108
  - - -0.1364
    - -0.000231
    - -0.0004118
    - -0.0004031
  - - -0.06402
    - -0.001159
    - -0.000616
    - -0.0002315
  equation: O(6) + OCHO(64) <=> OH(5) + CO2(12)
  note: "Reaction index: Chemkin #739; RMG #3312\nPDep reaction: PDepNetwork #141\n\
    Flux pairs: OCHO(64), CO2(12); O(6), OH(5); \n"
  pressure-range:
  - 0.099 atm
  - 98.692 atm
  temperature-range:
  - 300.0
  - 2500.0
  type: Chebyshev
- data:
  - - -10.5
    - -0.1805
    - -0.09446
    - -0.03206
  - - 12.15
    - 0.1555
    - 0.07492
    - 0.02015
  - - -0.2751
    - -0.012
    - -0.001837
    - 0.002736
  - - -0.2381
    - -0.005185
    - -0.00314
    - -0.0012
  - - -0.1466
    - -0.0006629
    - -0.0006267
    - -0.0004618
  - - -0.06808
    - -0.001595
    - -0.0008362
    - -0.0002959
  equation: O2(2) + HCO(15) <=> OH(5) + CO2(12)
  note: "Reaction index: Chemkin #740; RMG #3293\nPDep reaction: PDepNetwork #106\n\
    Flux pairs: HCO(15), CO2(12); O2(2), OH(5); \n"
  pressure-range:
  - 0.099 atm
  - 98.692 atm
  temperature-range:
  - 300.0
  - 2500.0
  type: Chebyshev
- data:
  - - 1.894
    - -0.03369
    - -0.01995
    - -0.008782
  - - -0.6378
    - 0.0341
    - 0.01991
    - 0.008505
  - - -0.4887
    - -0.004258
    - -0.002261
    - -0.0007604
  - - -0.3081
    - -0.0005284
    - -0.0003685
    - -0.0002099
  - - -0.1644
    - -5.143e-05
    - -3.831e-05
    - -2.491e-05
  - - -0.06618
    - -0.000378
    - -0.0002251
    - -0.0001004
  equation: H(3) + CO3(179) <=> OH(5) + CO2(12)
  note: "Reaction index: Chemkin #741; RMG #4839\nPDep reaction: PDepNetwork #256\n\
    Flux pairs: CO3(179), CO2(12); H(3), OH(5); \n"
  pressure-range:
  - 0.099 atm
  - 98.692 atm
  temperature-range:
  - 300.0
  - 2500.0
  type: Chebyshev
- data:
  - - -28.51
    - 2.818
    - -0.09508
    - -0.03228
  - - 22.02
    - 0.1546
    - 0.07436
    - 0.0199
  - - -0.6884
    - -0.01231
    - -0.002017
    - 0.002658
  - - -0.4121
    - -0.005294
    - -0.003195
    - -0.001218
  - - -0.1858
    - -0.0007157
    - -0.0006507
    - -0.0004662
  - - -0.03738
    - -0.001637
    - -0.0008546
    - -0.0002987
  equation: CHO3(169) <=> CHO3(176)
  note: "Reaction index: Chemkin #742; RMG #3325\nPDep reaction: PDepNetwork #154\n\
    Flux pairs: CHO3(169), CHO3(176); \n"
  pressure-range:
  - 0.099 atm
  - 98.692 atm
  temperature-range:
  - 300.0
  - 2500.0
  type: Chebyshev
- data:
  - - 1.266
    - 1.455
    - -0.02612
    - -0.01121
  - - 0.4315
    - 0.04547
    - 0.0261
    - 0.01076
  - - -0.2462
    - -0.005011
    - -0.002474
    - -0.0006552
  - - -0.282
    - -0.0007842
    - -0.0005453
    - -0.0003055
  - - -0.15
    - -6.783e-05
    - -5.642e-05
    - -4.119e-05
  - - -0.04048
    - -0.0004709
    - -0.0002776
    - -0.0001212
  equation: O(209) + OCHO(64) <=> CHO3(176)
  note: "Reaction index: Chemkin #743; RMG #4812\nPDep reaction: PDepNetwork #255\n\
    Flux pairs: O(209), CHO3(176); OCHO(64), CHO3(176); \n"
  pressure-range:
  - 0.099 atm
  - 98.692 atm
  temperature-range:
  - 300.0
  - 2500.0
  type: Chebyshev
- data:
  - - 0.9328
    - 1.487
    - -0.008096
    - -0.00372
  - - 0.7581
    - 0.01341
    - 0.008068
    - 0.003665
  - - -0.1938
    - -0.001795
    - -0.001044
    - -0.0004413
  - - -0.267
    - -0.0001479
    - -9.884e-05
    - -5.39e-05
  - - -0.1417
    - -2.193e-05
    - -1.415e-05
    - -7.381e-06
  - - -0.03506
    - -0.0001658
    - -0.0001006
    - -4.655e-05
  equation: O(6) + [CH]1OO1(190) <=> CHO3(176)
  note: "Reaction index: Chemkin #744; RMG #6946\nPDep reaction: PDepNetwork #348\n\
    Flux pairs: O(6), CHO3(176); [CH]1OO1(190), CHO3(176); \n"
  pressure-range:
  - 0.099 atm
  - 98.692 atm
  temperature-range:
  - 300.0
  - 2500.0
  type: Chebyshev
- data:
  - - -6.211
    - 1.329
    - -0.08927
    - -0.0302
  - - 5.816
    - 0.1628
    - 0.07942
    - 0.02222
  - - -0.2848
    - -0.01001
    - -0.0006089
    - 0.003333
  - - -0.2942
    - -0.004583
    - -0.00282
    - -0.001085
  - - -0.17
    - -0.0002429
    - -0.0004182
    - -0.0004053
  - - -0.04863
    - -0.001171
    - -0.0006225
    - -0.0002338
  equation: O(6) + OCHO(64) <=> CHO3(176)
  note: "Reaction index: Chemkin #745; RMG #3306\nPDep reaction: PDepNetwork #141\n\
    Flux pairs: O(6), CHO3(176); OCHO(64), CHO3(176); \n"
  pressure-range:
  - 0.099 atm
  - 98.692 atm
  temperature-range:
  - 300.0
  - 2500.0
  type: Chebyshev
- data:
  - - -14.48
    - 1.319
    - -0.0946
    - -0.03212
  - - 12.13
    - 0.1552
    - 0.07476
    - 0.02008
  - - -0.3295
    - -0.01214
    - -0.001917
    - 0.002702
  - - -0.3188
    - -0.005259
    - -0.003181
    - -0.001217
  - - -0.1796
    - -0.0007058
    - -0.0006502
    - -0.0004706
  - - -0.05237
    - -0.001623
    - -0.0008512
    - -0.0003012
  equation: O2(2) + HCO(15) <=> CHO3(176)
  note: "Reaction index: Chemkin #746; RMG #3287\nPDep reaction: PDepNetwork #106\n\
    Flux pairs: O2(2), CHO3(176); HCO(15), CHO3(176); \n"
  pressure-range:
  - 0.099 atm
  - 98.692 atm
  temperature-range:
  - 300.0
  - 2500.0
  type: Chebyshev
- data:
  - - -2.149
    - 1.466
    - -0.01997
    - -0.008791
  - - -0.6637
    - 0.03409
    - 0.0199
    - 0.008499
  - - -0.5445
    - -0.004263
    - -0.002264
    - -0.0007619
  - - -0.3894
    - -0.0005313
    - -0.0003703
    - -0.0002107
  - - -0.1978
    - -5.396e-05
    - -3.984e-05
[truncated: 1,372,055 more chars]
